# Supplementary material for: Host-induced aneuploidy and phenotypic diversification in the Sudden Oak Death pathogen Phytophthora ramorum
Source: BMC Genomics. 2016 May 20;17:385. doi: 10.1186/s12864-016-2717-z (PMC4875591; doi:10.1186/s12864-016-2717-z)
Supplement: Additional file 2: — Details of P. ramorum isolates used in this study. Other names, source, geographical location, year of isolation and contact scientists for isolates are shown. (XLSX 48 kb) [file 12864_2016_2717_MOESM2_ESM.xlsx]

## Sheet: Table
Addional file 2. Details of P. ramorum isolates used in this study
Isolate numbers	Other numbers	Source1	Year	County or country	Colony phenotype	Contact
MK106 (wt, oak)	MK106	Quercus agrifolia	2008	San Mateo	wt	M. Garbelotto
MK516a (nwt, oak)	MK516a	Quercus agrifolia	2008	San Mateo	nwt	M. Garbelotto
Mk516d (wt, oak)	MK516d	Quercus agrifolia	2008	San Mateo	wt	M. Garbelotto
MK548 (wt, bay)	MK548	Umbellularia californica	2008	San Mateo	wt	M. Garbelotto
MK558 (wt, oak)	MK558	Quercus agrifolia	2008	San Mateo	wt	M. Garbelotto
MK649a (wt, bay)	MK649a	Umbellularia californica	2008	San Mateo	wt	M. Garbelotto
MK649b (wt, bay)	MK649b	Umbellularia californica	2008	San Mateo	wt	M. Garbelotto
MK79j (wt, bay)	MK79j	Umbellularia californica	2008	San Mateo	wt	M. Garbelotto
ND83-2 (wt, rhododendron)	CDFA1418983-2	Rhododendron sp.	2004	Marin	wt	C. Blomquist
ND886 (wt, camellia)	CDFA1418886	Camellia sp.	2004	Marin	wt	C. Blomquist
ND886_QA#7 (wt, camellia->oak)	QA_E_7	(Re) ND886 from Q. agrifolia	2013	n/a	wt	T. Kasuga
ND886_QA#9 (wt, camellia->oak)	QA_E_9	(Re) ND886 from Q. agrifolia	2013	n/a	wt	T. Kasuga
ND886_RH#11 (wt, camellia->rhododendron)	RH_E_11#4	(Re) ND886 from rhododendron	2013	n/a	wt	T. Kasuga
ND886_RH#8 (wt, camellia->rhododendron)	RH_E_8	(Re) ND886 from rhododendron	2013	n/a	wt	T. Kasuga
ND886_UC#1 (wt, camellia->bay)	UC_E_1#6	(Re) ND886 from U. californica	2013	n/a	wt	T. Kasuga
ND886_VT#7 (wt, camellia->Viburnum tinus)	VT_E_7	(Re) ND886 from V. tinus	2013	n/a	wt	T. Kasuga
P2346 (nwt, C. lawsoniana)	P2346	Chamaecyparis lawsoniana, bottom of the lesion	2010	UK	nwt	J. Webber & C. Brasier
P2363 (wt, C. lawsoniana)	P2363	Chamaecyparis lawsoniana, middle of the lesion	2010	UK	wt	J. Webber & C. Brasier
P2386 (nwt, C. lawsoniana)	P2386	Chamaecyparis lawsoniana, top of the lesion	2010	UK	nwt	J. Webber & C. Brasier
Pr-102 (nwt, oak)	Pr102	Quercus agrifolia	2001	Marin	nwt	D. Rizzo
Pr-102_RH#9 (wt, oak->rhododendron)	RH_W_9	(Re) Pr-102 from rhododendron	2013	n/a	wt	T. Kasuga
Pr-102_UC#1 (wt, oak->bay)	UC_W_1#2	(Re) Pr-102 from U. californica	2013	n/a	wt	T. Kasuga
Pr-102_UC#4 (wt, oak->bay)	UC_W_4#8	(Re) Pr-102 from U. californica	2013	n/a	wt	T. Kasuga
Pr-1556 (wt, bay)	Bay4-11	Umbellularia californica	2011	Santa Clara	wt	T. Kasuga
Pr-1556#2 (wt, bay->race tube)	Bay4-11#2	(Re) Pr-1556 from race tube	2013	n/a	wt	T. Kasuga
Pr-1556#24 (wt, bay->oak)	168RY-24	(Re) Pr-1556 from Q. chrysolepsis	2013	n/a	wt	T. Kasuga
Pr-1556#24#3 (nwt, bay->oak->race tube)	168RY-24 #3	(Re) Pr-1556 from Q. chrysolepsis & race tube	2013	n/a	nwt	T. Kasuga
Pr-1556#7 (wt, bay->oak)	168RY-7	(Re) Pr-1556 from Q. chrysolepsis	2013	n/a	wt	T. Kasuga
Pr-1556#7#1 (nwt, bay->oak->race tube)	168RY-7 #1	(Re) Pr-1556 from Q. chrysolepsis & race tube	2013	n/a	nwt	T. Kasuga
Pr-1557 (wt, bay)	Bay4-16	Umbellularia californica	2011	Santa Clara	wt	T. Kasuga
Pr-1557#2 (wt, bay->oak)	162RR2	(Re) Pr-1557 from Q. chrysolepsis	2013	n/a	wt	T. Kasuga
Pr-1557#6 (wt, bay->oak)	168RR6	(Re) Pr-1557 from Q. chrysolepsis	2013	n/a	wt	T. Kasuga
Pr-140.7 (nwt, oak)	Pr140-7 2/2 QPS348	Quercus parvula var. shrevii	2014	Santa Clara	nwt	Phytosphere Res.
Pr-140.9 (wt, oak)	Pr140-9 1/2 QPS348	Quercus parvula var. shrevii	2014	Santa Clara	wt	Phytosphere Res.
Pr-16 (nwt, oak)	Pr16	Quercus agrifolia	2000	Santa Cruz	nwt	D. Rizzo
Pr-35 (nwt, oak)	Pr35	Quercus agrifolia	2000	Sonoma	nwt	D. Rizzo
Pr-710 (wt, bay)	Pr710	Umbellularia californica	2009	Santa Clara	wt	K. Aram
Pr-710#1 (wt, bay->oak)	Pr1098	(Re) Pr-710 from Q. chrysolepsis	2011	n/a	wt	K. Aram
Pr-710#2 (nwt, bay->oak)	Pr1192	(Re) Pr-710 from Q. chrysolepsis	2011	n/a	nwt	K. Aram
Pr-745 (wt, bay)	Pr745	rain water near infected U. californica	2010	Santa Clara	wt	Phytosphere Res.
Pr-745#1 (wt, bay->oak)	Pr1102	(Re) Pr-745 from Q. chrysolepsis	2011	n/a	wt	K. Aram
Pr-745#2 (nwt, bay->oak)	Pr1215	(Re) Pr-745 from Q. chrysolepsis	2011	n/a	nwt	K. Aram
Pr-745#3 (nwt, bay->oak)	Pr1197	(Re) Pr-745 from Q. chrysolepsis	2011	n/a	nwt	K. Aram
Pr-745#4 (nwt, bay->oak)	Pr1068	(Re) Pr-745 from Q. chrysolepsis	2011	n/a	nwt	K. Aram
1 (Re) re-isolates
