# Supplementary material for: Host-induced aneuploidy and phenotypic diversification in the Sudden Oak Death pathogen Phytophthora ramorum
Source: BMC Genomics. 2016 May 20;17:385. doi: 10.1186/s12864-016-2717-z (PMC4875591; doi:10.1186/s12864-016-2717-z)
Supplement: Additional file 8: — Genome information and mRNA profiling results. This dataset provides mRNA profiling results and information for each gene such as functional annotation, GO terms, transposon class and expression clusters for 12,450 detected genes by means of P. ramorum NimbleGen expression microarray. Each of columns is explained in the attached worksheet “Readme”. (XLSX 3418 kb) [file 12864_2016_2717_MOESM8_ESM.xlsx]

## Sheet: >64ann with Scaff
SEQ_ID	desc	Scaffold	start	end	MIPS	GO	TE #	TE desc	Pr102 Trisomy	di vs Pr102 log2	abs Z Pr102	Pr102 diff	Pr1197 trisomy	di vs Pr1197 log2	abs Z Pr1197	Pr1197 diff	Pr745	Pr1098	Pr1102	Pr710	Pr1215	Pr102	Pr1192	Pr1197
PR_72561		scaffold_1	46651	49431	99 UNCLASSIFIED PROTEINS	GO:0005575_GO:0005622_GO:0005623_GO:0044464	NULL	NULL	NULL	0.596361	2.10748		NULL	0.634064	0.957247		2282.52	2561.73	1528.75	1457.63	2272.64	2959.78	2412.84	3038.15
PR_72562		scaffold_1	51790	52299	99 UNCLASSIFIED PROTEINS	NULL	NULL	NULL	NULL	-0.176069	0.326897		NULL	-0.673831	0.050673		748.708	670.4	1058.39	1577.28	903.572	897.234	1031.75	635.425
PR_72563		scaffold_1	52454	54415	99 UNCLASSIFIED PROTEINS	GO:0005575_GO:0005622_GO:0005623_GO:0044464	NULL	NULL	NULL	-0.0993184	0.365943		NULL	-0.0428984	0.269797		2186.55	2299.99	1519.65	1598.3	1790.62	1774.65	1807.88	1845.43
PR_71021	predicted protein [Nematostella vectensis]	scaffold_1	59798	61274	99 UNCLASSIFIED PROTEINS	GO:0003674_GO:0003824_GO:0004175_GO:0004222_GO:0005488_GO:0006508_GO:0008150_GO:0008152_GO:0008233_GO:0008237_GO:0008270_GO:0009987_GO:0016787_GO:0019538_GO:0034960_GO:0043167_GO:0043169_GO:0043170_GO:0043283_GO:0044237_GO:0044238_GO:0044260_GO:0044267_GO:0046872_GO:0046914_GO:0070011	NULL	NULL	NULL	0.147761	1.64681		NULL	-0.249489	1.88301		9704.28	9458.4	9342.93	8149.11	9904.93	10152	8033.64	7708.44
PR_71022	kinesin 1 [Dictyostelium discoideum]	scaffold_1	62160	63274	99 UNCLASSIFIED PROTEINS	GO:0000166_GO:0003674_GO:0003774_GO:0003777_GO:0003824_GO:0005488_GO:0005524_GO:0005575_GO:0005622_GO:0005623_GO:0005856_GO:0005875_GO:0006810_GO:0007017_GO:0007018_GO:0008150_GO:0009987_GO:0015630_GO:0016462_GO:0016787_GO:0016817_GO:0016818_GO:0017076_GO:0017111_GO:0030554_GO:0030705_GO:0032553_GO:0032555_GO:0032559_GO:0032991_GO:0043226_GO:0043228_GO:0043229_GO:0043232_GO:0043234_GO:0044422_GO:…	NULL	NULL	NULL	0.629824	1.30489		NULL	0.558013	1.00978		1151.72	1443.8	795.669	385.093	1366.27	1460.83	1343.96	1389.9
PR_72566		scaffold_1	64791	65666	99 UNCLASSIFIED PROTEINS	GO:0003674_GO:0005488_GO:0008270_GO:0043167_GO:0043169_GO:0046872_GO:0046914	NULL	NULL	NULL	0.238826	3.38671		NULL	0.200661	10.1751		3526.6	3449.69	3071.83	3255.99	3749.64	3924.82	5125.05	3822.35
PR_93226		scaffold_1	66230	66625	99 UNCLASSIFIED PROTEINS	NULL	NULL	NULL	NULL	-0.785524	2.23035		NULL	-0.455994	1.53452		4793.36	4974.04	7064.12	7218.11	5661.97	3488.04	4275.6	4383.09
PR_72568		scaffold_1	67574	71099	99 UNCLASSIFIED PROTEINS	GO:0003674_GO:0003824_GO:0004175_GO:0004190_GO:0005488_GO:0005506_GO:0005515_GO:0006508_GO:0008150_GO:0008152_GO:0008233_GO:0008270_GO:0009987_GO:0016491_GO:0016705_GO:0016706_GO:0016787_GO:0019538_GO:0034960_GO:0043167_GO:0043169_GO:0043170_GO:0043283_GO:0044237_GO:0044238_GO:0044260_GO:0044267_GO:0046872_GO:0046914_GO:0070001_GO:0070011	NULL	NULL	NULL	-0.546895	5.05848		NULL	-0.182921	3.11275		2771.48	2760.05	2426.45	2875.76	1760.28	1853.9	2182.6	2385.91
PR_72569	Protein kinase domain containing protein [Tetrahymena thermophila SB210]	scaffold_1	72154	73628	99 UNCLASSIFIED PROTEINS	GO:0000166_GO:0003674_GO:0003824_GO:0004672_GO:0004674_GO:0004713_GO:0005488_GO:0005524_GO:0006464_GO:0006468_GO:0006793_GO:0006796_GO:0008150_GO:0008152_GO:0009987_GO:0016301_GO:0016310_GO:0016740_GO:0016772_GO:0016773_GO:0017076_GO:0019538_GO:0030554_GO:0032553_GO:0032555_GO:0032559_GO:0034960_GO:0043170_GO:0043283_GO:0043412_GO:0043687_GO:0044237_GO:0044238_GO:0044260_GO:0044267	NULL	NULL	NULL	0.274726	2.60063		NULL	0.138269	0.58886		9926.98	11489	10615	9241.74	10446.2	12482.5	10808.2	11356
PR_72570	major facilitator superfamily protein [Tetrahymena thermophila SB210]	scaffold_1	74411	76350	99 UNCLASSIFIED PROTEINS	NULL	NULL	NULL	NULL	-0.0647011	2.1569		NULL	-0.404748	2.75808		6247.32	6316.81	5989.2	6117.92	4601.23	5897.31	5821.92	4658.97
PR_72571	adenine phosphoribosyltransferase [Herpetosiphon aurantiacus ATCC 23779]	scaffold_1	84331	85070	01 METABOLISM__70 SUBCELLULAR LOCALIZATION	GO:0003674_GO:0003824_GO:0006139_GO:0008150_GO:0008152_GO:0009116_GO:0009987_GO:0016740_GO:0044237_GO:0044238_GO:0055086	NULL	NULL	NULL	-0.623042	1.03833		NULL	0.211537	0.615158		2055.36	1960.32	4361.13	3284.6	2812.94	1892.94	2309.63	3375.75
PR_72572		scaffold_1	85370	86761	99 UNCLASSIFIED PROTEINS	NULL	NULL	NULL	NULL	-0.455289	1.88279		NULL	-0.421517	1.16645		6817.88	8400.79	10211.9	8179.07	8185.12	6128.42	6993.6	6273.57
PR_93230		scaffold_1	86982	87194	99 UNCLASSIFIED PROTEINS	NULL	NULL	NULL	NULL	-0.554601	1.03316		NULL	-0.540248	0.84103		711.022	901.941	1584.36	1395.73	808.912	781.79	849.942	789.607
PR_93231	acyl-Coenzyme A binding domain containing 6 [Homo sapiens]	scaffold_1	88108	93981	99 UNCLASSIFIED PROTEINS	NULL	NULL	NULL	NULL	0.0066094	0.0219387		NULL	0.332684	0.28392		2407.76	2329.68	2235.6	1330.83	1872.69	2085.5	1952.6	2614.38
PR_72574		scaffold_1	94132	94672	99 UNCLASSIFIED PROTEINS	NULL	NULL	NULL	NULL	-0.0832401	0.169418		NULL	0.137359	0.275528		1651.75	1833.24	3418.85	3496.55	2210.92	2454.32	2363.02	2859.82
PR_72575	mKIAA0592 protein [Mus musculus]	scaffold_1	95439	98228	99 UNCLASSIFIED PROTEINS	NULL	NULL	NULL	NULL	-0.132869	0.616698		NULL	-0.248024	0.942851		3485.11	3679.01	2483.31	3483.55	2872.05	2993.92	2841.17	2764.23
PR_72576		scaffold_1	98672	100547	99 UNCLASSIFIED PROTEINS	NULL	NULL	NULL	NULL	0.671113	1.83929		NULL	0.0949989	0.200988		636.401	583.695	259.579	392.556	485.74	745.289	498.352	499.916
PR_38871	ABC(ATP-binding) family transporter [Ostreococcus lucimarinus CCE9901]	scaffold_1	103370	104596	16 PROTEIN WITH BINDING FUNCTION OR COFACTOR REQUIREMENT (structural or catalytic)__20 CELLULAR TRANSPORT, TRANSPORT FACILITATION AND TRANSPORT ROUTES__70 SUBCELLULAR LOCALIZATION	GO:0000166_GO:0003674_GO:0003824_GO:0005488_GO:0005524_GO:0016462_GO:0016787_GO:0016817_GO:0016818_GO:0016887_GO:0017076_GO:0017111_GO:0030554_GO:0032553_GO:0032555_GO:0032559	NULL	NULL	NULL	0.666526	0.966285		NULL	-0.255456	0.464829		210.11	223.923	96.0287	20.9808	147.019	218.66	176.677	115.405
PR_72577	ABC transporter family protein [Tetrahymena thermophila SB210]	scaffold_1	105548	107590	99 UNCLASSIFIED PROTEINS	GO:0000166_GO:0003674_GO:0003824_GO:0005488_GO:0005524_GO:0008150_GO:0008152_GO:0016462_GO:0016491_GO:0016787_GO:0016817_GO:0016818_GO:0016887_GO:0017076_GO:0017111_GO:0030554_GO:0032553_GO:0032555_GO:0032559	NULL	NULL	NULL	-0.0189668	0.0594951		NULL	0.225874	0.157748		692.834	881.638	461.072	678.504	568.497	669.65	702.009	793.51
PR_72578	putative endo-1,3-beta-glucanase [Phytophthora infestans]	scaffold_1	108153	109367	01 METABOLISM__70 SUBCELLULAR LOCALIZATION	GO:0003674_GO:0003824_GO:0004553_GO:0005975_GO:0008150_GO:0008152_GO:0016787_GO:0016798_GO:0044238	NULL	NULL	NULL	-0.264566	1.93757		NULL	-0.0954103	0.723593		7931.19	7647.06	6905.28	8794.67	8653.89	6509.37	7330.26	7319.14
PR_72579	predicted protein [Ostreococcus lucimarinus CCE9901]	scaffold_1	109521	110499	99 UNCLASSIFIED PROTEINS	GO:0000439_GO:0000441_GO:0003674_GO:0003702_GO:0005575_GO:0006139_GO:0006259_GO:0006281_GO:0006355_GO:0006950_GO:0006974_GO:0008150_GO:0008152_GO:0009889_GO:0009987_GO:0010468_GO:0010556_GO:0016251_GO:0019219_GO:0019222_GO:0030528_GO:0031323_GO:0031326_GO:0032991_GO:0033554_GO:0034960_GO:0034984_GO:0043170_GO:0043234_GO:0043283_GO:0044237_GO:0044238_GO:0044260_GO:0045449_GO:0050789_GO:0050794_GO:…	NULL	NULL	NULL	0.258444	2.73636		NULL	0.655261	1.74759		3292.17	3250.28	3852.35	3657.27	3365.53	4202.22	3953.18	5532.65
PR_72580	tryptophan synthase [Phytophthora infestans]	scaffold_1	110853	111870	01 METABOLISM__16 PROTEIN WITH BINDING FUNCTION OR COFACTOR REQUIREMENT (structural or catalytic)	GO:0003674_GO:0003824_GO:0004834_GO:0006082_GO:0006519_GO:0006520_GO:0006568_GO:0006575_GO:0006576_GO:0006586_GO:0006725_GO:0006807_GO:0008150_GO:0008152_GO:0009072_GO:0009308_GO:0009987_GO:0016829_GO:0016835_GO:0016836_GO:0019752_GO:0034641_GO:0042430_GO:0042434_GO:0044237_GO:0044238_GO:0046483	NULL	NULL	NULL	0.298769	2.13144		NULL	0.0291598	0.0664561		2761.96	2543.26	3038.5	3389.99	3306.82	3608.39	2912.38	2993.32
PR_72581		scaffold_1	112376	113177	99 UNCLASSIFIED PROTEINS	NULL	NULL	NULL	NULL	-0.281367	1.77864		NULL	-1.59449	5.77539	Pr1197_Down	1440.5	1804.52	1463.47	1731.94	1085.35	1324.81	683.736	533.169
PR_38878	DNA repair protein RAD54-like [Arabidopsis thaliana]	scaffold_1	114432	116138	10 CELL CYCLE AND DNA PROCESSING__70 SUBCELLULAR LOCALIZATION	GO:0000166_GO:0003674_GO:0003676_GO:0003677_GO:0003824_GO:0004386_GO:0005488_GO:0005524_GO:0016462_GO:0016787_GO:0016817_GO:0016818_GO:0017076_GO:0017111_GO:0030554_GO:0032553_GO:0032555_GO:0032559	NULL	NULL	NULL	0.943308	2.92959		NULL	1.34082	1.98369		1867.33	2059.61	1505.74	778.671	2448.48	2986	2523.27	3933.28
PR_93238		scaffold_1	116753	117638	99 UNCLASSIFIED PROTEINS	NULL	NULL	NULL	NULL	0.82548	2.15264		NULL	0.268269	1.7713		213.413	271.887	206.205	81.5986	254.642	342.509	316.072	232.774
PR_72583		scaffold_1	120250	125752	20 CELLULAR TRANSPORT, TRANSPORT FACILITATION AND TRANSPORT ROUTES__42 BIOGENESIS OF CELLULAR COMPONENTS__70 SUBCELLULAR LOCALIZATION	GO:0000166_GO:0003674_GO:0003774_GO:0003777_GO:0003824_GO:0005488_GO:0005524_GO:0005575_GO:0005622_GO:0005623_GO:0005856_GO:0005875_GO:0006810_GO:0007017_GO:0007018_GO:0008150_GO:0009987_GO:0015630_GO:0016462_GO:0016787_GO:0016817_GO:0016818_GO:0017076_GO:0017111_GO:0030554_GO:0030705_GO:0032553_GO:0032555_GO:0032559_GO:0032991_GO:0043226_GO:0043228_GO:0043229_GO:0043232_GO:0043234_GO:0044422_GO:…	NULL	NULL	NULL	-0.0119134	0.0861385		NULL	-0.663294	1.73184		6375.18	6050.88	5399.28	4981.75	5214.07	5654.88	4759.03	3600.3
PR_72584	putative RNA helicase [Dictyostelium discoideum AX4]	scaffold_1	125957	128017	99 UNCLASSIFIED PROTEINS	GO:0000166_GO:0003674_GO:0003676_GO:0003824_GO:0004386_GO:0005488_GO:0005524_GO:0008026_GO:0016462_GO:0016787_GO:0016817_GO:0016818_GO:0016887_GO:0017076_GO:0017111_GO:0030554_GO:0032553_GO:0032555_GO:0032559_GO:0042623_GO:0070035	NULL	NULL	NULL	0.983827	6.78811		NULL	1.19497	2.69259		1107.18	1006.02	739.693	908.939	1469.84	1859.94	1305.18	2153.08
PR_72585	amino acid permease-associated region [Geobacillus sp. WCH70]	scaffold_1	128139	132196	20 CELLULAR TRANSPORT, TRANSPORT FACILITATION AND TRANSPORT ROUTES__70 SUBCELLULAR LOCALIZATION	GO:0003674_GO:0005215_GO:0005275_GO:0005342_GO:0005575_GO:0005623_GO:0006810_GO:0006865_GO:0008150_GO:0015171_GO:0015837_GO:0015849_GO:0016020_GO:0022804_GO:0022857_GO:0022891_GO:0022892_GO:0044464_GO:0046942_GO:0046943_GO:0051179_GO:0051234	NULL	NULL	NULL	0.51401	1.34843		NULL	0.494224	1.84735		116.055	163.914	69.138	92.6123	101.229	157.695	45.6758	155.547
PR_93244	26S protease regulatory subunit S10b [Aedes aegypti]	scaffold_1	132409	133799	99 UNCLASSIFIED PROTEINS	GO:0000166_GO:0003674_GO:0003824_GO:0005488_GO:0005524_GO:0005575_GO:0005622_GO:0005623_GO:0005634_GO:0005737_GO:0008150_GO:0008152_GO:0009056_GO:0009057_GO:0016462_GO:0016787_GO:0016817_GO:0016818_GO:0017076_GO:0017111_GO:0019538_GO:0030163_GO:0030554_GO:0032553_GO:0032555_GO:0032559_GO:0043170_GO:0043226_GO:0043227_GO:0043229_GO:0043231_GO:0043283_GO:0043285_GO:0044238_GO:0044424_GO:0044464	NULL	NULL	NULL	0.102068	0.398748		NULL	-0.292667	0.665664		14329.3	13444.8	12673.8	8469.48	13475.6	13125.9	10732.7	9983.93
PR_72587	peptidylprolyl isomerase (cyclophilin)-like 6 [Danio rerio]	scaffold_1	134086	134956	99 UNCLASSIFIED PROTEINS	GO:0003674_GO:0003755_GO:0003824_GO:0016853_GO:0016859	NULL	NULL	NULL	0.599323	1.75018		NULL	0.109111	1.38653		341.59	327.981	160.476	211.863	239.793	394.625	154.203	280.942
PR_93247	cathepsin X/O [Suberites domuncula]	scaffold_1	135996	138133	99 UNCLASSIFIED PROTEINS	GO:0003674_GO:0003824_GO:0004719_GO:0006464_GO:0006508_GO:0008150_GO:0008152_GO:0008168_GO:0008171_GO:0008233_GO:0008234_GO:0008276_GO:0008757_GO:0009987_GO:0016740_GO:0016741_GO:0016787_GO:0019538_GO:0034960_GO:0043170_GO:0043283_GO:0043412_GO:0044237_GO:0044238_GO:0044260_GO:0044267_GO:0070011	NULL	NULL	NULL	-0.852346	2.70789		NULL	-0.776046	3.75387		2193	1727.93	2167.23	2754.07	2542.29	1224.39	843.461	1290.89
PR_72590	predicted protein [Ostreococcus lucimarinus CCE9901]	scaffold_1	138437	139771	01 METABOLISM	GO:0003674_GO:0003824_GO:0005488_GO:0005506_GO:0016491_GO:0043167_GO:0043169_GO:0046872_GO:0046914	NULL	NULL	NULL	-0.234958	2.3622		NULL	-0.492613	1.41924		7317.22	8350.5	7899.39	8685.13	8622.35	6851.26	7334.99	5730.71
PR_72591	cyclin H-1 [Zea mays]	scaffold_1	139918	141123	10 CELL CYCLE AND DNA PROCESSING	NULL	NULL	NULL	NULL	-0.0903178	0.559793		NULL	-0.12471	2.12771		2411	2354.63	2941.65	2240.56	2676.84	2336.04	1913.33	2281.01
PR_72592		scaffold_1	141339	141770	99 UNCLASSIFIED PROTEINS	NULL	NULL	NULL	NULL	-0.374833	0.981572		NULL	0.13969	0.578693		1880.69	2054.07	3333.43	2835.02	2419.4	1947.89	2185.09	2782.6
PR_72593	loricrin-related [Arabidopsis thaliana]	scaffold_1	142969	144180	99 UNCLASSIFIED PROTEINS	NULL	NULL	NULL	NULL	-0.00342175	0.0166787		NULL	-0.260252	0.557104		6123.12	6597.65	8276.75	5808.54	6731.66	6685.64	7231.8	5595.38
PR_72594		scaffold_1	145817	147583	99 UNCLASSIFIED PROTEINS	GO:0003674_GO:0005215_GO:0005575_GO:0005623_GO:0006810_GO:0008150_GO:0009987_GO:0016020_GO:0016021_GO:0022857_GO:0022891_GO:0022892_GO:0031224_GO:0044425_GO:0044464_GO:0051179_GO:0051234_GO:0055085	NULL	NULL	NULL	-0.384892	2.69091		NULL	-0.117729	0.01897		4754.38	5927.87	5677.53	5077.32	4500.32	4104.33	5350.43	4939.31
PR_93250		scaffold_1	147729	148809	99 UNCLASSIFIED PROTEINS	NULL	NULL	NULL	NULL	0.0696597	0.521784		NULL	0.0613778	0.0643955		2353.16	2341.04	2934.92	2512.53	2952.92	2660.84	2550.89	2645.61
PR_72596		scaffold_1	148989	151366	99 UNCLASSIFIED PROTEINS	NULL	NULL	NULL	NULL	-0.268592	2.65685		NULL	0.137373	2.46528		1369.54	1328.33	1169.72	1214.91	1609.22	1054.79	1070.35	1397.56
PR_72597	cathepsin X/O [Suberites domuncula]	scaffold_1	151673	152374	99 UNCLASSIFIED PROTEINS	GO:0003674_GO:0003824_GO:0006508_GO:0008150_GO:0008152_GO:0008233_GO:0008234_GO:0009987_GO:0016787_GO:0019538_GO:0034960_GO:0043170_GO:0043283_GO:0044237_GO:0044238_GO:0044260_GO:0044267_GO:0070011	NULL	NULL	NULL	0.847788	1.53644		NULL	0.0640399	0.379299		128.909	199.734	100.092	32.4645	117.69	207.51	92.5362	120.533
PR_72598		scaffold_1	153196	154107	99 UNCLASSIFIED PROTEINS	NULL	NULL	NULL	NULL	0.229106	0.40233		NULL	0.44931	0.641437		61.115	106.215	54.6513	31.4193	54.9766	74.2532	45.9672	86.4974
PR_72600		scaffold_1	156330	158047	99 UNCLASSIFIED PROTEINS	GO:0003674_GO:0003676_GO:0003677_GO:0003824_GO:0005488	NULL	NULL	NULL	0.407072	1.05872		NULL	0.326124	1.85291		72.9438	85.6858	72.7459	31.913	58.6378	87.2796	28.2687	82.5173
PR_72601		scaffold_1	161131	162270	99 UNCLASSIFIED PROTEINS	NULL	NULL	NULL	NULL	0.575804	9.43263		NULL	0.120885	4.01057		5513.09	5310.51	6095.8	5786.38	6611.69	8460.79	6860.3	6172.58
PR_93252		scaffold_1	162432	166937	99 UNCLASSIFIED PROTEINS	NULL	NULL	NULL	NULL	-0.455466	1.73602		NULL	-0.775202	1.58712		276.942	226.999	214.985	179.15	181.23	163.736	280.089	131.188
PR_93255	mitogen-activated protein kinase 2, putative [Cryptosporidium parvum Iowa II]	scaffold_1	167668	169818	99 UNCLASSIFIED PROTEINS	GO:0000166_GO:0003674_GO:0003824_GO:0004672_GO:0004674_GO:0004702_GO:0004707_GO:0004713_GO:0004871_GO:0005057_GO:0005488_GO:0005524_GO:0006464_GO:0006468_GO:0006793_GO:0006796_GO:0008150_GO:0008152_GO:0009987_GO:0016301_GO:0016310_GO:0016740_GO:0016772_GO:0016773_GO:0017076_GO:0019538_GO:0030554_GO:0032553_GO:0032555_GO:0032559_GO:0034960_GO:0043170_GO:0043283_GO:0043412_GO:0043687_GO:0044237_GO:…	NULL	NULL	NULL	0.352753	1.63027		NULL	-0.418832	0.445543		6656.13	4879.5	4994.52	4273.57	6111.45	6641.56	4807.21	3890.45
PR_93256		scaffold_1	170814	171245	99 UNCLASSIFIED PROTEINS	NULL	NULL	NULL	NULL	-0.314586	0.651682		NULL	0.00726088	0.88124		175.893	196.428	199.283	348.952	214.89	185.05	169.168	231.3
PR_72606		scaffold_1	171359	172921	99 UNCLASSIFIED PROTEINS	GO:0003674_GO:0005488_GO:0005515	NULL	NULL	NULL	0.102874	1.49014		NULL	0.106947	3.02726		2495.78	2231.78	2344.5	2203.23	2455.9	2490.21	2667	2497.25
PR_72607	phosphoglycerate mutase family protein; possible fructose bisphosphate phosphatase [Cryptosporidium parvum Iowa II]	scaffold_1	173039	175550	99 UNCLASSIFIED PROTEINS	GO:0003674_GO:0003824_GO:0003951_GO:0008150_GO:0008152_GO:0016301_GO:0016740_GO:0016772_GO:0016773	NULL	NULL	NULL	0.466781	3.30528		NULL	0.121128	0.216888		1893.04	1580.74	1572.77	1374.56	1922.22	2218.53	1565.04	1745.87
PR_72608		scaffold_1	175941	176863	99 UNCLASSIFIED PROTEINS	NULL	NULL	NULL	NULL	0.162442	0.319686		NULL	0.170905	0.0455589		969.081	1464.34	642.199	610.004	1001.57	1031.22	905.756	1037.29
PR_72609		scaffold_1	180292	181074	99 UNCLASSIFIED PROTEINS	GO:0003674_GO:0003676_GO:0003677_GO:0003824_GO:0005488	NULL	NULL	NULL	0.254998	0.824239		NULL	-1.22293	2.74027		284.483	433.848	258.587	260.653	595.827	369.209	110.527	132.547
PR_72610		scaffold_1	181423	182190	99 UNCLASSIFIED PROTEINS	NULL	NULL	NULL	NULL	0.39152	1.41301		NULL	0.423289	1.00201		597.644	619.861	980.988	917.396	766.147	1021.84	951.195	1044.59
PR_72611		scaffold_1	182431	185330	99 UNCLASSIFIED PROTEINS	GO:0005575_GO:0005622_GO:0005623_GO:0005634_GO:0005635_GO:0005643_GO:0006810_GO:0008150_GO:0012505_GO:0016020_GO:0016021_GO:0031224_GO:0031967_GO:0031975_GO:0032991_GO:0043226_GO:0043227_GO:0043229_GO:0043231_GO:0043234_GO:0044422_GO:0044424_GO:0044425_GO:0044428_GO:0044446_GO:0044464_GO:0046930_GO:0051179_GO:0051234	NULL	NULL	NULL	0.33193	0.991358		NULL	0.507388	0.357805		3496.14	2804.06	2080.76	1787.96	3859.03	3199.89	2779.6	3613.71
PR_72612		scaffold_1	186756	191039	99 UNCLASSIFIED PROTEINS	GO:0003674_GO:0005488_GO:0005515	NULL	NULL	NULL	0.11965	0.661357		NULL	0.0654814	0.029181		12643.7	12205.8	9536.23	9596.68	11572.1	11946.4	10953.6	11506.2
PR_71024	enoyl-CoA hydratase [Hahella chejuensis KCTC 2396]	scaffold_1	191288	192157	01 METABOLISM__02 ENERGY__70 SUBCELLULAR LOCALIZATION	GO:0003674_GO:0003824_GO:0008150_GO:0008152	NULL	NULL	NULL	-0.177088	1.00663		NULL	-0.653266	0.345621		4564.13	5058.1	4959.04	6167.13	6211.35	4587.92	4981.38	3298.16
PR_72614	PREDICTED: similar to solute carrier family 25 (mitochondrial carrier, palmitoylcarnitine transporter), member 29 (predicted) [Tribolium castaneum]	scaffold_1	192417	193516	20 CELLULAR TRANSPORT, TRANSPORT FACILITATION AND TRANSPORT ROUTES__70 SUBCELLULAR LOCALIZATION	GO:0003674_GO:0005488_GO:0005575_GO:0005622_GO:0005623_GO:0005737_GO:0005739_GO:0005740_GO:0005743_GO:0006810_GO:0008150_GO:0016020_GO:0019866_GO:0031090_GO:0031966_GO:0031967_GO:0031975_GO:0043226_GO:0043227_GO:0043229_GO:0043231_GO:0044422_GO:0044424_GO:0044429_GO:0044444_GO:0044446_GO:0044464_GO:0051179_GO:0051234	NULL	NULL	NULL	0.833032	4.35546		NULL	0.781911	0.208012		547.5	556.58	681.041	837.888	878	1168.17	680.225	1127.51
PR_71025	ribosomal protein S10 [Phytophthora infestans]	scaffold_1	193808	194242	99 UNCLASSIFIED PROTEINS	NULL	NULL	NULL	NULL	0.0504513	0.471331		NULL	-0.0161303	1.40864		12152.6	12176.2	14282.7	13997.8	15327.3	13620.4	11753.4	13006.1
PR_72616		scaffold_1	197380	199398	99 UNCLASSIFIED PROTEINS	NULL	NULL	NULL	NULL	0.194526	0.754967		NULL	-0.31025	0.439149		12357.2	12628.7	7905.02	9262.64	12364.7	12059.6	9653.53	8499.22
PR_72617		scaffold_1	199898	203614	99 UNCLASSIFIED PROTEINS	GO:0000166_GO:0003674_GO:0003676_GO:0003824_GO:0004386_GO:0005488_GO:0005524_GO:0016462_GO:0016787_GO:0016817_GO:0016818_GO:0017076_GO:0017111_GO:0030554_GO:0032553_GO:0032555_GO:0032559	NULL	NULL	NULL	0.606218	3.31344		NULL	0.702523	1.81129		944.215	833.137	777.034	600.248	948.387	1200.55	1013.82	1283.42
PR_72618		scaffold_1	203699	204775	99 UNCLASSIFIED PROTEINS	NULL	NULL	NULL	NULL	0.304205	1.15724		NULL	-0.21312	0.0172667		901.03	1017.43	1018.76	1485.08	902.331	1365.1	1109.45	953.746
PR_72619	Os02g0290500 [Oryza sativa (japonica cultivar-group)]	scaffold_1	207761	209095	99 UNCLASSIFIED PROTEINS	GO:0003674_GO:0003824_GO:0016740_GO:0016772_GO:0016773	NULL	NULL	NULL	-0.671544	3.25148		NULL	-0.652713	1.97145		8022.02	6667.57	7271.57	5853.8	7654.05	4365.8	5384.61	4423.15
PR_72620		scaffold_1	209735	212635	14 PROTEIN FATE (folding, modification, destination)	GO:0003674_GO:0003824_GO:0006508_GO:0008150_GO:0008152_GO:0008233_GO:0009987_GO:0016787_GO:0019538_GO:0034960_GO:0043170_GO:0043283_GO:0044237_GO:0044238_GO:0044260_GO:0044267	NULL	NULL	NULL	0.136426	0.696753		NULL	-0.212752	1.12713		1758.29	1776.99	1399.55	1271.48	1393.26	1705.46	1800.51	1338.84
PR_72621		scaffold_1	213096	217262	99 UNCLASSIFIED PROTEINS	GO:0003674_GO:0005215_GO:0005216_GO:0005575_GO:0005623_GO:0006810_GO:0006811_GO:0008150_GO:0015075_GO:0015267_GO:0016020_GO:0022803_GO:0022838_GO:0022857_GO:0022891_GO:0022892_GO:0044464_GO:0051179_GO:0051234	NULL	NULL	NULL	0.216175	1.24022		NULL	0.35276	2.23491		2466.95	2229.8	1823.14	1837.43	2283.27	2427.07	2697.95	2668.08
PR_72622	predicted protein [Physcomitrella patens subsp. patens]	scaffold_1	218157	219672	99 UNCLASSIFIED PROTEINS	GO:0003674_GO:0003824_GO:0003993_GO:0005488_GO:0016787_GO:0016788_GO:0016791_GO:0042578_GO:0043167_GO:0046872	NULL	NULL	NULL	-0.626282	4.10239		NULL	-0.0102082	2.10851		1254.86	1252.05	1506.4	1467.83	939.239	887.732	1122.27	1360.63
PR_72623	predicted protein [Physcomitrella patens subsp. patens]	scaffold_1	219912	221813	99 UNCLASSIFIED PROTEINS	GO:0003674_GO:0003824_GO:0004221_GO:0006464_GO:0006508_GO:0006511_GO:0008150_GO:0008152_GO:0009056_GO:0009057_GO:0009987_GO:0016787_GO:0016788_GO:0016790_GO:0019538_GO:0019941_GO:0030163_GO:0034960_GO:0034962_GO:0043170_GO:0043283_GO:0043285_GO:0043412_GO:0043632_GO:0044237_GO:0044238_GO:0044248_GO:0044257_GO:0044260_GO:0044265_GO:0044267_GO:0051603	NULL	NULL	NULL	0.0484935	0.264873		NULL	-0.197699	0.047734		9429.78	7711.61	7528.89	6639.19	8348.71	8094.94	7779.15	6825
PR_72624		scaffold_1	222225	223627	99 UNCLASSIFIED PROTEINS	GO:0003674_GO:0005488_GO:0008270_GO:0043167_GO:0043169_GO:0046872_GO:0046914	NULL	NULL	NULL	0.246815	1.40061		NULL	0.122084	0.147842		4924	4696.95	6550.15	5724.05	5996.93	6495.11	5365.98	5957.16
PR_72625		scaffold_1	224302	225755	99 UNCLASSIFIED PROTEINS	NULL	NULL	NULL	NULL	0.150626	0.823095		NULL	0.215987	1.12968		3347.36	3489.1	2462.76	2862.16	3605.91	3374.94	3499.57	3531.35
PR_72626		scaffold_1	226262	226918	99 UNCLASSIFIED PROTEINS	NULL	NULL	NULL	NULL	0.363221	0.961526		NULL	0.200335	0.157383		323.351	267.409	514.792	265.294	554.257	440.828	358.771	393.764
PR_101442	NULL	scaffold_1	228250	233685	NULL	NULL	NULL	NULL	NULL	-0.109029	0.894472		NULL	0.0344003	0.647565		2535.09	2498.78	3050.85	2665.83	2382.07	2492.01	2829.27	2752.5
PR_72628	CAIB/BAIF family protein [Alcanivorax borkumensis SK2]	scaffold_1	234761	236116	99 UNCLASSIFIED PROTEINS	GO:0003674_GO:0003824_GO:0008150_GO:0008152	NULL	NULL	NULL	0.400583	2.11719		NULL	0.0633895	2.2272		782.041	861.15	581.058	654.658	1272.91	950.069	962.038	752.055
PR_72629	Glutamate carboxypeptidase II [Acidobacteria bacterium Ellin345]	scaffold_1	238060	240919	14 PROTEIN FATE (folding, modification, destination)	GO:0003674_GO:0003824_GO:0006508_GO:0008150_GO:0008152_GO:0008233_GO:0009987_GO:0016787_GO:0019538_GO:0034960_GO:0043170_GO:0043283_GO:0044237_GO:0044238_GO:0044260_GO:0044267	NULL	NULL	NULL	0.291105	2.06104		NULL	0.362597	1.94645		4254.33	4554.52	3713.03	3455.41	4072.48	4887.36	4837.71	5135.66
PR_72630		scaffold_1	241654	242157	99 UNCLASSIFIED PROTEINS	GO:0008150_GO:0009987_GO:0019725_GO:0042592_GO:0045454_GO:0050789_GO:0050794_GO:0065007_GO:0065008	NULL	NULL	NULL	-0.29636	0.691572		NULL	1.17242	0.353178		416.094	286.066	608.857	550.946	398.023	379.051	421.347	1049.17
PR_72631	AGAP010712-PA [Anopheles gambiae str. PEST]	scaffold_1	242428	243678	99 UNCLASSIFIED PROTEINS	GO:0000288_GO:0000290_GO:0000956_GO:0003674_GO:0003824_GO:0005488_GO:0005515_GO:0006139_GO:0006401_GO:0006402_GO:0008150_GO:0008152_GO:0009056_GO:0009057_GO:0009987_GO:0016070_GO:0016071_GO:0016787_GO:0034960_GO:0043170_GO:0043283_GO:0043285_GO:0044237_GO:0044238_GO:0044248_GO:0044260_GO:0044265	NULL	NULL	NULL	0.245775	2.37673		NULL	0.461139	1.75594		5210.87	5817.37	5992.72	4943.46	5864.96	6510.97	6244.58	7559.21
PR_72632		scaffold_1	243932	245097	14 PROTEIN FATE (folding, modification, destination)__70 SUBCELLULAR LOCALIZATION	GO:0005575_GO:0005622_GO:0005623_GO:0005856_GO:0008064_GO:0008150_GO:0019222_GO:0030832_GO:0030833_GO:0031323_GO:0032268_GO:0032271_GO:0032535_GO:0032956_GO:0032970_GO:0033043_GO:0043226_GO:0043228_GO:0043229_GO:0043232_GO:0043254_GO:0044087_GO:0044424_GO:0044464_GO:0050789_GO:0050794_GO:0051128_GO:0051246_GO:0051493_GO:0060255_GO:0065007_GO:0065008_GO:0080090	NULL	NULL	NULL	-0.450378	0.810484		NULL	0.00990424	0.0764723		1279.11	1346.71	2698.5	2497.96	1495.32	1431.19	2005.05	1969.04
PR_72633	predicted protein [Nematostella vectensis]	scaffold_1	257157	258380	99 UNCLASSIFIED PROTEINS	NULL	NULL	NULL	NULL	0.284556	2.42483		NULL	0.346764	0.311918		4051.17	3520.43	4544.63	4157.6	4880.55	4955.52	3954.35	5173.88
PR_93261		scaffold_1	258585	259832	99 UNCLASSIFIED PROTEINS	GO:0000166_GO:0003674_GO:0003824_GO:0004672_GO:0004674_GO:0004713_GO:0005488_GO:0005509_GO:0005524_GO:0006464_GO:0006468_GO:0006793_GO:0006796_GO:0008150_GO:0008152_GO:0009987_GO:0016301_GO:0016310_GO:0016740_GO:0016772_GO:0016773_GO:0017076_GO:0019538_GO:0030554_GO:0032553_GO:0032555_GO:0032559_GO:0034960_GO:0043167_GO:0043169_GO:0043170_GO:0043283_GO:0043412_GO:0043687_GO:0044237_GO:0044238_GO:…	NULL	NULL	NULL	0.274807	2.17249		NULL	-0.337059	1.65905		6500.23	6060.33	7188.49	5522.91	5817.69	7643.71	5305.59	5001.66
PR_72635	putative protein serine/threonine kinase [Dictyostelium discoideum AX4]	scaffold_1	260224	261794	99 UNCLASSIFIED PROTEINS	GO:0000166_GO:0003674_GO:0003824_GO:0004672_GO:0004674_GO:0005488_GO:0005524_GO:0006464_GO:0006468_GO:0006793_GO:0006796_GO:0008150_GO:0008152_GO:0009987_GO:0016301_GO:0016310_GO:0016740_GO:0016772_GO:0016773_GO:0017076_GO:0019538_GO:0030554_GO:0032553_GO:0032555_GO:0032559_GO:0034960_GO:0043170_GO:0043283_GO:0043412_GO:0043687_GO:0044237_GO:0044238_GO:0044260_GO:0044267	NULL	NULL	NULL	-0.417741	2.05109		NULL	-0.127568	0.740953		3836.01	3104.15	3101.79	4067.99	3357.78	2640.66	3207.12	3228.96
PR_72636	myotubularin-related protein 2 [Bos taurus]	scaffold_1	261952	266859	99 UNCLASSIFIED PROTEINS	GO:0003674_GO:0003824_GO:0005083_GO:0005096_GO:0005097_GO:0005099_GO:0005488_GO:0005515_GO:0005575_GO:0005622_GO:0005623_GO:0006793_GO:0006796_GO:0008047_GO:0008150_GO:0008152_GO:0009058_GO:0009966_GO:0009987_GO:0010646_GO:0016311_GO:0016787_GO:0016788_GO:0016791_GO:0030234_GO:0030695_GO:0032313_GO:0032318_GO:0032483_GO:0042578_GO:0043087_GO:0044237_GO:0044464_GO:0046578_GO:0050789_GO:0050790_GO:…	NULL	NULL	NULL	0.0432944	0.668118		NULL	0.0512782	5.55002		3657.02	3411.4	3468.02	3217.22	3152.49	3543.17	2568.28	3562.83
PR_72637	3-oxoacyl-[acyl-carrier-protein] synthase 2 [Oligotropha carboxidovorans OM5]	scaffold_1	267123	269154	01 METABOLISM__02 ENERGY__70 SUBCELLULAR LOCALIZATION	GO:0003674_GO:0003824_GO:0008150_GO:0008152_GO:0009058	NULL	NULL	NULL	0.188307	0.990131		NULL	0.0653474	3.55775		910.261	783.8	1060.25	1139.82	1255.96	1109.27	1461.26	1018.64
PR_71026	predicted protein [Physcomitrella patens subsp. patens]	scaffold_1	270123	272144	99 UNCLASSIFIED PROTEINS	GO:0003674_GO:0003824_GO:0008150_GO:0008152_GO:0009058	NULL	NULL	NULL	0.278008	3.63911		NULL	0.11903	0.83595		5723.42	6411.87	5716.59	5509.18	6180.71	7081.44	5555.15	6342.56
PR_93266		scaffold_1	272484	275342	99 UNCLASSIFIED PROTEINS	GO:0003674_GO:0003676_GO:0003677_GO:0003824_GO:0003916_GO:0003917_GO:0005488_GO:0005515_GO:0005575_GO:0005622_GO:0005623_GO:0005694_GO:0006139_GO:0006259_GO:0006265_GO:0006810_GO:0008150_GO:0008152_GO:0009987_GO:0016020_GO:0016192_GO:0016853_GO:0034960_GO:0043170_GO:0043226_GO:0043228_GO:0043229_GO:0043232_GO:0043283_GO:0044237_GO:0044238_GO:0044260_GO:0044424_GO:0044464_GO:0051179_GO:0051234	NULL	NULL	NULL	0.281465	1.18508		NULL	-0.403588	0.408025		2839.86	2585	1869.1	1921.45	2418.33	2800.17	2132.97	1741.66
PR_71027	predicted protein [Physcomitrella patens subsp. patens]	scaffold_1	275530	277508	99 UNCLASSIFIED PROTEINS	GO:0000166_GO:0000287_GO:0003674_GO:0003676_GO:0003723_GO:0003824_GO:0004812_GO:0004826_GO:0005488_GO:0005524_GO:0005575_GO:0005622_GO:0005623_GO:0005737_GO:0006082_GO:0006139_GO:0006399_GO:0006412_GO:0006418_GO:0006432_GO:0006519_GO:0006520_GO:0006807_GO:0008150_GO:0008152_GO:0009058_GO:0009059_GO:0009308_GO:0009987_GO:0010467_GO:0016070_GO:0016874_GO:0016875_GO:0016876_GO:0017076_GO:0019538_GO:…	NULL	NULL	NULL	0.336026	3.16345		NULL	0.407686	2.6636		9131.95	8257.16	7346.88	7709.26	8208.61	10238.7	9902.56	10760.1
PR_93269		scaffold_1	277896	278526	99 UNCLASSIFIED PROTEINS	NULL	NULL	NULL	NULL	1.38208	16.3961	Pr102_Up	NULL	1.25857	2.57244		118.99	98.8679	109.082	91.909	153.311	272.926	131.104	250.532
PR_72642		scaffold_1	278620	279905	99 UNCLASSIFIED PROTEINS	NULL	NULL	NULL	NULL	-0.0497567	0.107407		NULL	-0.518869	0.344906		2633.37	3210.97	1322.76	1903.41	2303.97	2190.75	2020.77	1582.62
PR_93270	TPR Domain containing protein [Tetrahymena thermophila SB210]	scaffold_1	282392	284972	99 UNCLASSIFIED PROTEINS	NULL	NULL	NULL	NULL	0.380989	0.675652		NULL	-0.38538	0.599485		312.612	285.537	139.917	93.8501	243.226	270.837	152.207	159.224
PR_72644		scaffold_1	286149	288567	99 UNCLASSIFIED PROTEINS	GO:0003674_GO:0003824_GO:0004484_GO:0006139_GO:0006370_GO:0006396_GO:0006397_GO:0008150_GO:0008152_GO:0008192_GO:0009452_GO:0009987_GO:0010467_GO:0016070_GO:0016071_GO:0016740_GO:0016772_GO:0016779_GO:0034960_GO:0043170_GO:0043283_GO:0044237_GO:0044238_GO:0044260_GO:0070568	NULL	NULL	NULL	0.339226	2.51894		NULL	0.205344	3.18743		2501.88	2718.31	2039.86	2291.52	2993.6	3020.87	3188.86	2753.15
PR_93275	Sel1 domain protein repeat-containing protein [Geobacter uraniumreducens Rf4]	scaffold_1	288838	290274	99 UNCLASSIFIED PROTEINS	GO:0003674_GO:0005488_GO:0005515_GO:0007154_GO:0007165_GO:0008150_GO:0009987_GO:0050789_GO:0050794_GO:0065007	NULL	NULL	NULL	0.149567	0.696994		NULL	0.205402	0.698832		1228.03	1207.68	1556.02	1739.21	1714.61	1589.24	1275.81	1651.95
PR_93277		scaffold_1	290334	294190	99 UNCLASSIFIED PROTEINS	GO:0003674_GO:0003676_GO:0005488	NULL	NULL	NULL	-0.0265555	0.125682		NULL	-0.205981	0.488976		918.818	651.654	785.842	957.145	1165.4	813.256	887.144	718.15
PR_72647		scaffold_1	294275	294907	99 UNCLASSIFIED PROTEINS	NULL	NULL	NULL	NULL	-0.164593	0.355596		NULL	0.266283	0.875732		364.632	281.932	603.522	587.226	413.382	409.803	581.293	552.436
PR_72648	CBS1 [Hyacinthus orientalis]	scaffold_1	297217	297842	01 METABOLISM	NULL	NULL	NULL	NULL	0.0888528	0.234024		NULL	-0.516485	0.0437783		5431.69	5388.21	10102.3	7528.18	6854.93	7564.41	7197.11	4972.22
PR_72649		scaffold_1	298545	299313	99 UNCLASSIFIED PROTEINS	NULL	NULL	NULL	NULL	-0.103185	0.23695		NULL	-0.210214	1.0502		251.389	274.935	251.691	111.389	258.369	207.003	290.375	192.202
PR_72650		scaffold_1	300760	302301	99 UNCLASSIFIED PROTEINS	NULL	NULL	NULL	NULL	-0.204899	0.64726		NULL	-0.221361	0.597301		2799.19	3152.1	1906.19	2089.64	3051.08	2157.53	2182.94	2133.05
PR_72651	loricrin-like [Oryza sativa Japonica Group]	scaffold_1	304340	306097	99 UNCLASSIFIED PROTEINS	NULL	NULL	NULL	NULL	0.586337	16.2358		NULL	-0.47849	4.89264		822.295	753.925	787.932	795.679	1124.6	1186.07	909.324	566.975
PR_72652		scaffold_1	309293	310177	99 UNCLASSIFIED PROTEINS	NULL	NULL	NULL	NULL	-0.468997	6.50805		NULL	-0.0577589	4.26656		505.067	505.83	533.868	559.253	542.828	380.021	430.3	505.361
PR_72657	predicted protein [Physcomitrella patens subsp. patens]	scaffold_1	335985	337559	99 UNCLASSIFIED PROTEINS	NULL	NULL	NULL	NULL	-0.0218435	0.212995		NULL	-0.222976	2.36192		5037.24	5585.7	4813.61	5712.27	4675.7	5207.76	6168.23	4530.06
PR_72658		scaffold_1	338009	339349	99 UNCLASSIFIED PROTEINS	NULL	NULL	NULL	NULL	1.1972	9.16648	Pr102_Up	NULL	1.04037	4.67919	Pr1197_Up	133.387	103.438	129.592	95.5622	137.551	264.823	191.722	237.545
PR_72659		scaffold_1	340099	341649	99 UNCLASSIFIED PROTEINS	GO:0003674_GO:0005488_GO:0008270_GO:0043167_GO:0043169_GO:0046872_GO:0046914	NULL	NULL	NULL	0.816083	6.36948		NULL	0.102578	3.55974		467.953	351.98	354.578	394.564	487.159	690.636	225.519	421.175
PR_72660	neutral/alkaline nonlysosomal ceramidase superfamily [Stigmatella aurantiaca DW4/3-1]	scaffold_1	343268	349319	99 UNCLASSIFIED PROTEINS	NULL	NULL	NULL	NULL	-0.451325	1.94029		NULL	-0.378732	0.766681		8314.46	8845.58	6542.24	6504.15	7512.42	5523.03	8353.17	5808.04
PR_72661		scaffold_1	350556	352043	99 UNCLASSIFIED PROTEINS	GO:0007154_GO:0007165_GO:0007242_GO:0008150_GO:0009987_GO:0050789_GO:0050794_GO:0065007	NULL	NULL	NULL	-0.194431	0.865831		NULL	0.146954	1.16331		2450.05	1622.58	2145.58	1982.04	2364.69	1791.59	1702.78	2269.89
PR_38546	sugar transporter family protein [Neosartorya fischeri NRRL 181]	scaffold_1	352542	353906	01 METABOLISM__20 CELLULAR TRANSPORT, TRANSPORT FACILITATION AND TRANSPORT ROUTES__70 SUBCELLULAR LOCALIZATION	GO:0003674_GO:0005215_GO:0005575_GO:0005623_GO:0006810_GO:0008150_GO:0016020_GO:0016021_GO:0031224_GO:0044425_GO:0044464_GO:0051179_GO:0051234	NULL	NULL	NULL	0.700705	1.68817		NULL	-1.79156	2.09905		1789.31	2853.07	4012.17	1639.76	3590.97	4182.83	4574.5	743.4
PR_72663		scaffold_1	355020	358713	99 UNCLASSIFIED PROTEINS	GO:0001727_GO:0003674_GO:0003824_GO:0004428_GO:0006629_GO:0006643_GO:0006644_GO:0006650_GO:0008150_GO:0008152_GO:0009987_GO:0016301_GO:0016307_GO:0016740_GO:0016772_GO:0016773_GO:0030384_GO:0044237_GO:0044238_GO:0044255_GO:0046488	NULL	NULL	NULL	0.546218	2.58397		NULL	0.201149	1.26914		1141.37	1294.79	883.21	845.539	1315.29	1520.45	1276.6	1197.01
PR_72664		scaffold_1	359751	361548	99 UNCLASSIFIED PROTEINS	GO:0003674_GO:0005215_GO:0005451_GO:0005575_GO:0005623_GO:0006810_GO:0006811_GO:0006812_GO:0006814_GO:0006885_GO:0008150_GO:0008324_GO:0015075_GO:0015077_GO:0015078_GO:0015291_GO:0015297_GO:0015298_GO:0015299_GO:0015300_GO:0015385_GO:0015491_GO:0015672_GO:0016020_GO:0016021_GO:0022804_GO:0022857_GO:0022890_GO:0022891_GO:0022892_GO:0030001_GO:0031224_GO:0042592_GO:0044425_GO:0044464_GO:0048878_GO:…	NULL	NULL	NULL	-0.524789	3.43198		NULL	-1.1394	5.99635	Pr1197_Down	7388.49	7102.77	6615.1	5811.16	4732.58	4677.33	3144.05	3054.78
PR_72665	Nucleoside-diphosphate-sugar epimerase-like [Pelodictyon luteolum DSM 273]	scaffold_1	362608	366173	01 METABOLISM__42 BIOGENESIS OF CELLULAR COMPONENTS	GO:0003674_GO:0005488_GO:0005515	NULL	NULL	NULL	-0.110868	1.35098		NULL	0.0670696	3.18996		10086.7	9917.77	10109.3	8819.13	10074.3	9013.26	8033.24	10196.4
PR_72666		scaffold_1	366677	371004	99 UNCLASSIFIED PROTEINS	GO:0003674_GO:0005488_GO:0005509_GO:0043167_GO:0043169_GO:0046872	NULL	NULL	NULL	0.0852835	1.19633		NULL	0.278529	4.32265		10231.7	10007.7	9121.3	10457.6	12574.6	10560.8	12144.9	12074.5
PR_72667		scaffold_1	371076	374213	99 UNCLASSIFIED PROTEINS	GO:0003674_GO:0003824_GO:0004437_GO:0016787_GO:0016788_GO:0016791_GO:0042578	NULL	NULL	NULL	0.401516	3.57445		NULL	-0.19895	0.171077		8853.69	7806.3	6898.28	7613.85	10106.6	10293.8	7673.34	6789.16
PR_93285		scaffold_1	375048	376612	99 UNCLASSIFIED PROTEINS	NULL	NULL	NULL	NULL	0.615661	3.83499		NULL	0.53332	0.363019		1402.92	1516.34	1111.66	1112.07	1879.31	1970.1	1350.53	1860.81
PR_72669		scaffold_1	376977	378240	99 UNCLASSIFIED PROTEINS	GO:0003674_GO:0003676_GO:0003677_GO:0005488_GO:0005575_GO:0005623_GO:0016020_GO:0044464	NULL	NULL	NULL	0.0121232	0.0527214		NULL	0.162381	0.193929		2363.58	1853.22	1882.43	1508.47	2598.27	1917.97	1842.89	2128.51
PR_72670	putative secreted protein [Xanthomonas campestris pv. vesicatoria str. 85-10]	scaffold_1	380130	385687	99 UNCLASSIFIED PROTEINS	NULL	NULL	NULL	NULL	1.00403	8.97182	Pr102_Up	NULL	0.531478	4.31389		1760.39	1969.71	1444.69	1635.74	2636.4	3414.79	2525.88	2461
PR_72671		scaffold_1	385806	387839	99 UNCLASSIFIED PROTEINS	NULL	NULL	NULL	NULL	1.51215	8.2433	Pr102_Up	NULL	-0.364902	1.69317		648.609	625.082	373.049	442.786	502.3	1490.02	323.629	405.64
PR_72672	putative secreted protein [Xanthomonas campestris pv. vesicatoria str. 85-10]	scaffold_1	388889	390928	99 UNCLASSIFIED PROTEINS	NULL	NULL	NULL	NULL	0.999787	2.84199		NULL	-0.467075	0.862037		1466.41	1444.97	714.547	682.338	1284.62	2153.82	750.466	779.182
PR_93290	endonuclease/exonuclease/phosphatase family protein [Neosartorya fischeri NRRL 181]	scaffold_1	393436	397939	99 UNCLASSIFIED PROTEINS	NULL	NULL	NULL	NULL	0.200354	0.440621		NULL	-1.16654	1.47164		95.4946	121.474	56.3802	155.499	125.287	123.184	53.8653	47.7617
PR_72675	Heavy chain, Unconventional Myosin family member (hum-2) [Caenorhabditis elegans]	scaffold_1	399063	403085	99 UNCLASSIFIED PROTEINS	GO:0000166_GO:0003674_GO:0003774_GO:0003824_GO:0005488_GO:0005524_GO:0005575_GO:0005622_GO:0005623_GO:0005856_GO:0015629_GO:0016459_GO:0016462_GO:0016787_GO:0016817_GO:0016818_GO:0017076_GO:0017111_GO:0030554_GO:0032553_GO:0032555_GO:0032559_GO:0032991_GO:0043226_GO:0043228_GO:0043229_GO:0043232_GO:0043234_GO:0044422_GO:0044424_GO:0044430_GO:0044446_GO:0044464	NULL	NULL	NULL	-0.260928	0.945922		NULL	-0.469399	0.293926		4813.87	5840.05	3512.65	4696.97	4040.29	3935.65	4958.33	3406.12
PR_72676		scaffold_1	403608	405077	99 UNCLASSIFIED PROTEINS	NULL	NULL	NULL	NULL	0.288783	2.30673		NULL	-0.0482298	0.473715		1884.64	1826.43	1569.35	1502.31	2204.15	2071.47	1618.51	1639.94
PR_72677	Os03g0116500 [Oryza sativa (japonica cultivar-group)]	scaffold_1	405373	406963	99 UNCLASSIFIED PROTEINS	NULL	NULL	NULL	NULL	0.0822042	0.599289		NULL	-0.0632545	0.497782		6492.54	5557.97	6152.16	5008.1	6886.9	6142.93	6085.3	5553.77
PR_72678		scaffold_1	407522	409564	99 UNCLASSIFIED PROTEINS	NULL	NULL	NULL	NULL	0.277939	0.795546		NULL	0.187926	0.303414		1596.17	1526.4	927.84	882.571	1265	1495.26	1333.18	1404.82
PR_71029	mitochondrial pyruvate dehydrogenase kinase [Chlamydomonas reinhardtii]	scaffold_1	409754	410887	14 PROTEIN FATE (folding, modification, destination)__70 SUBCELLULAR LOCALIZATION	GO:0000155_GO:0000166_GO:0003674_GO:0003824_GO:0004672_GO:0004673_GO:0004871_GO:0005488_GO:0005524_GO:0006464_GO:0006468_GO:0006793_GO:0006796_GO:0007154_GO:0007165_GO:0008150_GO:0008152_GO:0009987_GO:0016301_GO:0016310_GO:0016740_GO:0016772_GO:0016773_GO:0016775_GO:0017076_GO:0018106_GO:0018193_GO:0018202_GO:0019538_GO:0030554_GO:0032553_GO:0032555_GO:0032559_GO:0034960_GO:0043170_GO:0043283_GO:…	NULL	NULL	NULL	0.366984	2.27218		NULL	0.501395	0.948495		974.614	1205.48	1405.32	1245.38	1663.71	1557.52	1353.73	1709.6
PR_72680	endonuclease/exonuclease/phosphatase family protein [Neosartorya fischeri NRRL 181]	scaffold_1	411438	415946	99 UNCLASSIFIED PROTEINS	NULL	NULL	NULL	NULL	0.2723	0.968663		NULL	-0.93218	1.41711		2140.54	1982.57	1659.67	1166.01	1812.22	2098.07	1209.26	910.407
PR_72681		scaffold_1	417904	418781	99 UNCLASSIFIED PROTEINS	NULL	NULL	NULL	NULL	-0.306427	4.08362		NULL	0.33118	2.56266		3178.98	3279.67	3593.04	3445.39	2923.81	2728.58	2969.07	4244.97
PR_72682	expressed protein [Oryza sativa (japonica cultivar-group)]	scaffold_1	418890	421574	99 UNCLASSIFIED PROTEINS	NULL	NULL	NULL	NULL	0.371031	1.47899		NULL	0.620713	2.38796		3602.27	3814.43	2942.87	2219.11	4112.81	4066.93	4633.74	4835.35
PR_72683		scaffold_1	427399	428335	99 UNCLASSIFIED PROTEINS	NULL	NULL	NULL	NULL	0.712454	1.98649		NULL	0.507288	0.525331		980.232	1067.58	736.349	406.441	1009.02	1307.02	662.946	1133.76
PR_72684		scaffold_1	433068	436238	99 UNCLASSIFIED PROTEINS	NULL	NULL	NULL	NULL	3.47185	179.196	Pr102_Up	NULL	-1.65204	9.52466	Pr1197_Down	141.032	131.375	136.799	121.073	93.5198	1470.87	61.4362	42.1823
PR_72685		scaffold_1	437943	439061	99 UNCLASSIFIED PROTEINS	GO:0003674_GO:0003824_GO:0008150_GO:0008152	NULL	NULL	NULL	-0.385	1.19707		NULL	-0.284567	0.12478		404.942	394.753	611.892	571.194	391.37	379.593	483.593	406.96
PR_72686	Pyridoxal-dependent decarboxylase [Roseiflexus sp. RS-1]	scaffold_1	442277	444103	01 METABOLISM__70 SUBCELLULAR LOCALIZATION	GO:0003674_GO:0003824_GO:0005488_GO:0005496_GO:0006082_GO:0008150_GO:0008152_GO:0008289_GO:0009987_GO:0016829_GO:0016830_GO:0016831_GO:0019752_GO:0019842_GO:0030170_GO:0044237_GO:0048037_GO:0070279	NULL	NULL	NULL	-0.325724	2.67662		NULL	0.427137	0.795541		5872.49	5035.08	6222.7	5769.59	4466.08	4567.94	6068.85	7697.57
PR_72687		scaffold_1	444270	446938	99 UNCLASSIFIED PROTEINS	GO:0003674_GO:0003824_GO:0008150_GO:0008152	NULL	NULL	NULL	-0.189417	0.689891		NULL	0.137425	0.664887		1551.84	1510.69	1360.57	946.477	1645.71	1177.23	1183.21	1476.55
PR_72688	putative secreted protein [Xanthomonas campestris pv. vesicatoria str. 85-10]	scaffold_1	452620	456497	99 UNCLASSIFIED PROTEINS	GO:0000287_GO:0003674_GO:0003824_GO:0004427_GO:0005488_GO:0005575_GO:0005622_GO:0005623_GO:0005737_GO:0006793_GO:0006796_GO:0008150_GO:0008152_GO:0009987_GO:0016462_GO:0016787_GO:0016817_GO:0016818_GO:0043167_GO:0044237_GO:0044424_GO:0044464_GO:0046872	NULL	NULL	NULL	0.941363	2.59986		NULL	0.251783	0.264289		135.303	119.802	88.3615	45.2955	124.91	186.638	88.0974	115.722
PR_72689	putative secreted protein [Xanthomonas campestris pv. vesicatoria str. 85-10]	scaffold_1	457051	460353	99 UNCLASSIFIED PROTEINS	GO:0000287_GO:0003674_GO:0003824_GO:0004427_GO:0005488_GO:0005575_GO:0005622_GO:0005623_GO:0005737_GO:0006793_GO:0006796_GO:0008150_GO:0008152_GO:0009987_GO:0016462_GO:0016787_GO:0016817_GO:0016818_GO:0043167_GO:0044237_GO:0044424_GO:0044464_GO:0046872	NULL	NULL	NULL	0.79703	2.18654		NULL	-0.54643	1.24106		1442.71	1291.77	498.854	1026.37	1843.34	1850.33	619.136	729.168
PR_72691		scaffold_1	466342	467452	99 UNCLASSIFIED PROTEINS	NULL	NULL	NULL	NULL	-0.0952227	1.32701		NULL	-0.110479	1.97132		1977.82	1746.06	1927.59	1824.49	1707.33	1749.61	2046.33	1731.21
PR_93292		scaffold_1	467724	468808	99 UNCLASSIFIED PROTEINS	NULL	NULL	NULL	NULL	-0.224263	1.22012		NULL	-0.161768	0.218805		3405.93	4016.55	3004.12	3083.13	3966.79	2891.19	3290.24	3019.19
PR_93295		scaffold_1	470133	472066	99 UNCLASSIFIED PROTEINS	GO:0003674_GO:0005488_GO:0005515_GO:0005575_GO:0005622_GO:0005623_GO:0005737_GO:0006810_GO:0006886_GO:0008104_GO:0008150_GO:0009987_GO:0015031_GO:0016020_GO:0016192_GO:0030117_GO:0032991_GO:0033036_GO:0034613_GO:0043234_GO:0044424_GO:0044425_GO:0044444_GO:0044464_GO:0045184_GO:0046907_GO:0048475_GO:0051179_GO:0051234_GO:0051641_GO:0051649	NULL	NULL	NULL	0.0641559	0.299877		NULL	-0.0793219	1.09353		3675.3	3025.05	2892.16	2401.13	3095.2	3134.76	2501.21	2838
PR_72693	ZZ-type Zn finger-containing protein [Dictyostelium discoideum AX4]	scaffold_1	472247	473756	99 UNCLASSIFIED PROTEINS	NULL	NULL	NULL	NULL	-0.0813683	1.15492		NULL	0.173958	0.256538		11571.4	11481	12871.4	12344.7	12175.9	11405.4	11920.1	13613.5
PR_72694		scaffold_1	474195	476741	99 UNCLASSIFIED PROTEINS	GO:0003674_GO:0005488_GO:0008270_GO:0043167_GO:0043169_GO:0046872_GO:0046914	NULL	NULL	NULL	-0.337518	2.69346		NULL	0.918282	3.00143		10256.7	10193.8	8753.2	8758.56	14250.3	7510.83	11696.6	17935.8
PR_72695		scaffold_1	477032	479302	99 UNCLASSIFIED PROTEINS	GO:0003674_GO:0003824_GO:0016787	NULL	NULL	NULL	1.12304	3.92009	Pr102_Up	NULL	1.73561	2.05216		119.758	128.072	71.9487	177.231	320.7	270.629	200.88	413.785
PR_72696	PREDICTED: similar to Abhydrolase domain containing 6 [Gallus gallus]	scaffold_1	479619	480587	99 UNCLASSIFIED PROTEINS	GO:0003674_GO:0003824_GO:0016787	NULL	NULL	NULL	-0.433594	0.848058		NULL	-0.353995	0.496625		572.647	633.411	1152.57	665.163	1304.58	559.716	641.034	591.465
PR_72697	papain-type cysteine protease [Chlamydomonas reinhardtii]	scaffold_1	481759	483105	99 UNCLASSIFIED PROTEINS	GO:0003674_GO:0003824_GO:0006508_GO:0008150_GO:0008152_GO:0008233_GO:0008234_GO:0009987_GO:0016787_GO:0019538_GO:0034960_GO:0043170_GO:0043283_GO:0044237_GO:0044238_GO:0044260_GO:0044267_GO:0070011	NULL	NULL	NULL	0.159146	0.811368		NULL	-0.535315	2.75773		3683.93	3972.53	4547.6	5334.06	8118.98	4895.88	6122.54	3025.36
PR_93301		scaffold_1	483538	484196	99 UNCLASSIFIED PROTEINS	NULL	NULL	NULL	NULL	-0.701644	2.57221		NULL	-0.571799	0.893653		115.275	97.0866	121.758	147.376	83.604	74.0145	136.481	80.9849
PR_72699	Os03g0735300 [Oryza sativa (japonica cultivar-group)]	scaffold_1	485302	486388	99 UNCLASSIFIED PROTEINS	NULL	NULL	NULL	NULL	0.0662058	0.268708		NULL	0.341845	0.814988		1829.93	2300.5	2833.09	2882.61	2001.07	2577.12	2812.12	3119.69
PR_72700	EIF3C (EUKARYOTIC TRANSLATION INITIATION FACTOR 3) [Arabidopsis thaliana]	scaffold_1	486900	489288	99 UNCLASSIFIED PROTEINS	GO:0003674_GO:0003676_GO:0003743_GO:0005488_GO:0005575_GO:0005622_GO:0005623_GO:0005737_GO:0005852_GO:0006412_GO:0006413_GO:0008135_GO:0008150_GO:0008152_GO:0009058_GO:0009059_GO:0009987_GO:0010467_GO:0019538_GO:0032991_GO:0034645_GO:0034960_GO:0034961_GO:0043170_GO:0043234_GO:0043283_GO:0043284_GO:0044237_GO:0044238_GO:0044249_GO:0044260_GO:0044267_GO:0044424_GO:0044444_GO:0044464_GO:0045182	NULL	NULL	NULL	0.305914	2.19189		NULL	0.292115	3.01224		5256.38	4561	3910.58	4954.3	5919.05	5773.76	6186.65	5718.8
PR_72701		scaffold_1	489813	491399	99 UNCLASSIFIED PROTEINS	NULL	NULL	NULL	NULL	0.515189	1.54503		NULL	0.146287	0.615828		2013.01	1230.45	2208.3	1173.21	1988.47	2367.07	1939.57	1832.99
PR_72702		scaffold_1	492145	493183	99 UNCLASSIFIED PROTEINS	NULL	NULL	NULL	NULL	0.261621	1.61654		NULL	0.759768	1.73837		302.335	317.175	396.397	395.42	458.682	422.983	428.27	597.421
PR_72703		scaffold_1	493419	494081	99 UNCLASSIFIED PROTEINS	NULL	NULL	NULL	NULL	-0.366606	0.925969		NULL	0.472577	1.02931		258.88	209.508	232.548	379.3	214.562	209.459	337.422	374.73
PR_72704	AGAP007882-PA [Anopheles gambiae str. PEST]	scaffold_1	495966	497163	70 SUBCELLULAR LOCALIZATION	NULL	NULL	NULL	NULL	0.301325	1.68288		NULL	0.781387	1.77104		1970.51	2508.33	2431.57	2927.08	2718.06	3030.62	3060.55	4227.12
PR_72705	predicted protein [Nematostella vectensis]	scaffold_1	497233	498623	99 UNCLASSIFIED PROTEINS	NULL	NULL	NULL	NULL	-0.0560644	0.527517		NULL	0.0625402	1.26308		1803.01	1781.33	1750.15	2084.6	1745.4	1784.08	2024.05	1936.94
PR_72706		scaffold_1	498822	500015	99 UNCLASSIFIED PROTEINS	NULL	NULL	NULL	NULL	0.0404501	0.594399		NULL	0.452426	0.512987		1848.06	1896.9	1989.51	2093.07	2120.21	2012.53	2004.91	2677.68
PR_72707		scaffold_1	504290	505651	99 UNCLASSIFIED PROTEINS	NULL	NULL	NULL	NULL	-1.2867	6.59664	Pr102_Down	NULL	-1.09113	4.60637	Pr1197_Down	2771.02	2245.61	2614.8	2859.17	1528.84	1074.99	1541.93	1231.05
PR_38571	SRPK4 [Oryza sativa]	scaffold_1	506386	508677	99 UNCLASSIFIED PROTEINS	GO:0000166_GO:0003674_GO:0003824_GO:0004672_GO:0004674_GO:0005488_GO:0005524_GO:0006464_GO:0006468_GO:0006793_GO:0006796_GO:0008150_GO:0008152_GO:0009987_GO:0016301_GO:0016310_GO:0016740_GO:0016772_GO:0016773_GO:0017076_GO:0019538_GO:0030554_GO:0032553_GO:0032555_GO:0032559_GO:0034960_GO:0043170_GO:0043283_GO:0043412_GO:0043687_GO:0044237_GO:0044238_GO:0044260_GO:0044267	NULL	NULL	NULL	0.236421	0.669423		NULL	0.326678	0.536592		2527.82	2941.12	1840.03	1445.14	2680.93	2578.23	2500.9	2744.68
PR_72710		scaffold_1	509124	510436	99 UNCLASSIFIED PROTEINS	GO:0003674_GO:0005488_GO:0005509_GO:0043167_GO:0043169_GO:0046872	NULL	NULL	NULL	-0.441091	3.6804		NULL	-0.47558	0.993558		3086.44	2684.2	2774.87	3189.76	2513.3	2160.98	3142.45	2109.94
PR_72711		scaffold_1	510594	512969	99 UNCLASSIFIED PROTEINS	NULL	NULL	NULL	NULL	0.0401326	0.122292		NULL	0.172736	1.33749		575.34	505.021	659.088	334.077	585.776	533.004	358.456	584.316
PR_72712		scaffold_1	513134	513750	18 REGULATION OF METABOLISM AND PROTEIN FUNCTION__40 CELL FATE __43 CELL TYPE DIFFERENTIATION__70 SUBCELLULAR LOCALIZATION	GO:0003674_GO:0005083_GO:0005092_GO:0005094_GO:0005575_GO:0005622_GO:0005623_GO:0005737_GO:0030234_GO:0030695_GO:0044424_GO:0044464_GO:0060589	NULL	NULL	NULL	-0.79579	4.13161		NULL	-0.837631	3.40878		3572.61	3494.09	4292.24	3298.4	2673.48	2110.76	2382.56	2050.42
PR_71031	predicted protein [Nematostella vectensis]	scaffold_1	514212	515354	99 UNCLASSIFIED PROTEINS	NULL	NULL	NULL	NULL	0.692231	7.9161		NULL	0.673445	2.22893		961.609	910.211	1085.65	895.026	1220.87	1556.2	1130.11	1536.06
PR_72714	NECAP endocytosis associated 2 [Rattus norvegicus]	scaffold_1	515618	516376	99 UNCLASSIFIED PROTEINS	NULL	NULL	NULL	NULL	-0.541343	1.72974		NULL	-0.0546655	0.160534		815.416	830.981	1244.08	927.153	897.315	655.803	926.694	918.919
PR_72715		scaffold_1	517465	518988	99 UNCLASSIFIED PROTEINS	NULL	NULL	NULL	NULL	-0.366428	2.69823		NULL	-0.330119	1.56049		1007.45	1170.2	1214.89	1265.75	1181.96	903.36	1315.64	926.384
PR_72716	PREDICTED: similar to proton-dependent dipeptide transporter PEPT2 [Monodelphis domestica]	scaffold_1	520274	522232	20 CELLULAR TRANSPORT, TRANSPORT FACILITATION AND TRANSPORT ROUTES	GO:0003674_GO:0003824_GO:0005215_GO:0005488_GO:0005506_GO:0005575_GO:0005623_GO:0006810_GO:0006857_GO:0008150_GO:0008152_GO:0009058_GO:0015833_GO:0016020_GO:0016491_GO:0043167_GO:0043169_GO:0044464_GO:0046872_GO:0046914_GO:0051179_GO:0051234	NULL	NULL	NULL	0.102774	0.945452		NULL	0.160652	0.0723554		4850.45	4647.81	5554.65	5524.26	5313.82	5524.13	5173.36	5750.25
PR_72717		scaffold_1	525316	527839	99 UNCLASSIFIED PROTEINS	GO:0003674_GO:0005488_GO:0005515_GO:0008270_GO:0043167_GO:0043169_GO:0046872_GO:0046914	NULL	NULL	NULL	-0.555568	1.91815		NULL	-0.0490043	1.22596		317.181	313.464	276.393	202.194	206.716	188.677	220.661	268.047
PR_72718	calcium-dependent protein kinase 3, putative [Plasmodium vivax SaI-1]	scaffold_1	529175	531373	99 UNCLASSIFIED PROTEINS	GO:0000166_GO:0003674_GO:0003824_GO:0004672_GO:0004674_GO:0004713_GO:0005488_GO:0005509_GO:0005524_GO:0006464_GO:0006468_GO:0006793_GO:0006796_GO:0008150_GO:0008152_GO:0009987_GO:0016301_GO:0016310_GO:0016740_GO:0016772_GO:0016773_GO:0017076_GO:0019538_GO:0030554_GO:0032553_GO:0032555_GO:0032559_GO:0034960_GO:0043167_GO:0043169_GO:0043170_GO:0043283_GO:0043412_GO:0043687_GO:0044237_GO:0044238_GO:…	NULL	NULL	NULL	1.05521	4.01922	Pr102_Up	NULL	0.837646	0.953752		1018.41	819.395	727.386	455.347	862.118	1569.18	948.307	1349.53
PR_72719	predicted protein [Nematostella vectensis]	scaffold_1	531526	535041	99 UNCLASSIFIED PROTEINS	GO:0003674_GO:0003824_GO:0004091_GO:0004620_GO:0004622_GO:0005575_GO:0005622_GO:0005623_GO:0005737_GO:0005783_GO:0005789_GO:0006629_GO:0006643_GO:0006644_GO:0006650_GO:0008150_GO:0008152_GO:0009987_GO:0012505_GO:0016020_GO:0016298_GO:0016787_GO:0016788_GO:0031090_GO:0042175_GO:0043226_GO:0043227_GO:0043229_GO:0043231_GO:0044237_GO:0044238_GO:0044255_GO:0044422_GO:0044424_GO:0044425_GO:0044432_GO:…	NULL	NULL	NULL	0.160278	1.19753		NULL	-0.144543	0.951103		3693.6	3301.12	3837.76	2973.64	3413.98	3857.09	3129.42	3122.48
PR_72720		scaffold_1	535437	536159	99 UNCLASSIFIED PROTEINS	NULL	NULL	NULL	NULL	0.169878	1.44489		NULL	0.772642	0.767407		763.018	834.188	876.754	968.682	878.827	968.211	803.539	1470.35
PR_72721		scaffold_1	536306	537565	99 UNCLASSIFIED PROTEINS	NULL	NULL	NULL	NULL	0.638033	2.15262		NULL	0.270313	2.42769		606.452	575.401	574.488	994.778	604.692	1070.33	1119.21	829.51
PR_72722		scaffold_1	537738	538220	99 UNCLASSIFIED PROTEINS	NULL	NULL	NULL	NULL	-0.223293	0.642989		NULL	0.378733	0.353541		426.563	443.569	625.411	719.781	534.715	474.416	597.496	720.091
PR_93308		scaffold_1	539852	544264	99 UNCLASSIFIED PROTEINS	GO:0000166_GO:0003674_GO:0003774_GO:0003777_GO:0003824_GO:0004175_GO:0004252_GO:0005488_GO:0005524_GO:0005575_GO:0005622_GO:0005623_GO:0005856_GO:0005875_GO:0006508_GO:0006810_GO:0007017_GO:0007018_GO:0008150_GO:0008152_GO:0008233_GO:0008236_GO:0009987_GO:0015630_GO:0016462_GO:0016787_GO:0016817_GO:0016818_GO:0017076_GO:0017111_GO:0017171_GO:0019538_GO:0030554_GO:0030705_GO:0032553_GO:0032555_GO:…	NULL	NULL	NULL	-0.499277	3.241		NULL	-0.633683	0.612933		1469.04	1660.23	1487.5	1284.16	1014.87	1043.67	1393.62	950.832
PR_72724		scaffold_1	547371	548390	99 UNCLASSIFIED PROTEINS	NULL	NULL	NULL	NULL	0.12942	0.793926		NULL	0.979915	0.75572		2505.75	2020.05	2740.6	2749.55	3057.52	2739	2727.69	4938.74
PR_72725		scaffold_1	548490	550132	99 UNCLASSIFIED PROTEINS	NULL	NULL	NULL	NULL	0.093201	0.365211		NULL	-0.0801428	0.686563		2218.03	2428.86	1789.69	1498.98	1809.6	2116.28	1735	1876.69
PR_93309	NimA-related protein kinase 6 [Chlamydomonas reinhardtii]	scaffold_1	550310	552840	99 UNCLASSIFIED PROTEINS	GO:0000166_GO:0003674_GO:0003824_GO:0004672_GO:0004674_GO:0004713_GO:0005488_GO:0005524_GO:0006464_GO:0006468_GO:0006793_GO:0006796_GO:0008150_GO:0008152_GO:0009987_GO:0016301_GO:0016310_GO:0016740_GO:0016772_GO:0016773_GO:0017076_GO:0019538_GO:0030554_GO:0032553_GO:0032555_GO:0032559_GO:0034960_GO:0043170_GO:0043283_GO:0043412_GO:0043687_GO:0044237_GO:0044238_GO:0044260_GO:0044267	NULL	NULL	NULL	0.0881847	0.459635		NULL	0.116724	0.898103		1518.76	1637.84	1435.82	1110.81	1258.25	1515.68	1250.2	1545.96
PR_72727		scaffold_1	553633	555353	99 UNCLASSIFIED PROTEINS	GO:0003674_GO:0005488_GO:0005515_GO:0008270_GO:0043167_GO:0043169_GO:0046872_GO:0046914	NULL	NULL	NULL	0.541941	3.25314		NULL	0.786317	0.172816		1592.83	1634.67	1234.53	1850.54	1604.75	2297.67	1539.92	2721.77
PR_71032	UBA/THIF-type NAD/FAD binding protein [Roseiflexus castenholzii DSM 13941]	scaffold_1	555499	556770	01 METABOLISM__14 PROTEIN FATE (folding, modification, destination)__70 SUBCELLULAR LOCALIZATION	GO:0003674_GO:0003824	NULL	NULL	NULL	0.589686	1.42		NULL	-0.0855084	0.232928		2118.49	2134.81	894.938	1148.43	1305.68	2369	1443.79	1483.58
PR_38584	COG1691: NCAIR mutase (PurE)-related proteins [Nostoc punctiforme PCC 73102]	scaffold_1	557287	558259	99 UNCLASSIFIED PROTEINS	GO:0003674_GO:0003824_GO:0004638_GO:0005575_GO:0005622_GO:0005623_GO:0005737_GO:0006139_GO:0006163_GO:0006164_GO:0006188_GO:0006189_GO:0006753_GO:0008150_GO:0008152_GO:0009117_GO:0009123_GO:0009124_GO:0009126_GO:0009127_GO:0009150_GO:0009152_GO:0009156_GO:0009161_GO:0009165_GO:0009167_GO:0009168_GO:0009259_GO:0009260_GO:0009320_GO:0009987_GO:0016829_GO:0016830_GO:0016831_GO:0032991_GO:0043234_GO:…	NULL	NULL	NULL	-0.134271	0.489368		NULL	-0.0258474	0.580641		885.674	847.397	1158.02	1305.96	912.787	956.015	938.624	1030.63
PR_72730		scaffold_1	559854	561377	99 UNCLASSIFIED PROTEINS	GO:0003674_GO:0003824_GO:0016787	NULL	NULL	NULL	0.180811	1.36587		NULL	0.069046	0.262263		10021.5	10081.6	8948.5	11737.1	10521.8	11558.7	9935.74	10697.1
PR_72731	RNA recognition motif. [Brugia malayi]	scaffold_1	564221	565483	99 UNCLASSIFIED PROTEINS	GO:0003674_GO:0003676_GO:0005488_GO:0005515	NULL	NULL	NULL	0.0487096	0.373309		NULL	0.143653	1.77442		9663.67	10530.5	8693.81	11134.9	8597.15	10349.3	11638.9	11053.3
PR_72732		scaffold_1	568529	569071	99 UNCLASSIFIED PROTEINS	NULL	NULL	NULL	NULL	0.984433	3.25294		NULL	0.880764	2.47535		61.7631	85.2123	34.8061	79.7314	48.1595	129.353	114.06	120.384
PR_72733		scaffold_1	569263	570669	99 UNCLASSIFIED PROTEINS	NULL	NULL	NULL	NULL	0.00234783	0.0111207		NULL	-0.139555	0.894992		3261.66	3010.56	2653.43	3942.05	3789.83	3222.16	2795.25	2920.32
PR_72734		scaffold_1	573325	573822	99 UNCLASSIFIED PROTEINS	NULL	NULL	NULL	NULL	0.964873	4.14731		NULL	0.660928	3.81885		45.0785	33.1857	54.5991	63.5327	56.9549	95.8359	92.1344	77.6304
PR_72735	myotubularin related protein 2 [Danio rerio]	scaffold_1	577590	578759	99 UNCLASSIFIED PROTEINS	NULL	NULL	NULL	NULL	-0.12648	0.624334		NULL	-0.263924	0.891122		3354.14	4809.32	4398.18	4736.9	3867.38	3961.64	4842.74	3601.64
PR_93311		scaffold_1	581231	582363	99 UNCLASSIFIED PROTEINS	GO:0003674_GO:0005488_GO:0008270_GO:0043167_GO:0043169_GO:0046872_GO:0046914	NULL	NULL	NULL	0.391456	0.826035		NULL	0.326534	0.81362		568.481	705.75	607.51	190.736	589.583	679.625	677.198	649.72
PR_72737		scaffold_1	582655	583188	99 UNCLASSIFIED PROTEINS	NULL	NULL	NULL	NULL	-0.601772	1.69397		NULL	-0.359379	0.743394		766.187	816	459.894	668.835	620.885	446.586	576.292	528.29
PR_72738	cytochrome c heme lyase [Chlamydomonas reinhardtii]	scaffold_1	584274	585503	01 METABOLISM__14 PROTEIN FATE (folding, modification, destination)__16 PROTEIN WITH BINDING FUNCTION OR COFACTOR REQUIREMENT (structural or catalytic)__70 SUBCELLULAR LOCALIZATION	GO:0003674_GO:0003824_GO:0004408_GO:0005575_GO:0005622_GO:0005623_GO:0005737_GO:0005739_GO:0016829_GO:0016846_GO:0043226_GO:0043227_GO:0043229_GO:0043231_GO:0044424_GO:0044444_GO:0044464	NULL	NULL	NULL	0.258637	2.26341		NULL	0.0756041	0.648624		1792.72	1640.52	1949.13	2069.43	1538.63	2228.73	1758.12	1963.18
PR_38589	40S ribosomal protein S6 [Xenopus tropicalis]	scaffold_1	586005	586649	99 UNCLASSIFIED PROTEINS	GO:0003674_GO:0003735_GO:0005198_GO:0005575_GO:0005622_GO:0005623_GO:0005737_GO:0005840_GO:0006412_GO:0008150_GO:0008152_GO:0009058_GO:0009059_GO:0009987_GO:0010467_GO:0019538_GO:0030529_GO:0032991_GO:0034645_GO:0034960_GO:0034961_GO:0043170_GO:0043226_GO:0043228_GO:0043229_GO:0043232_GO:0043283_GO:0043284_GO:0044237_GO:0044238_GO:0044249_GO:0044260_GO:0044267_GO:0044424_GO:0044444_GO:0044464	NULL	NULL	NULL	-0.00335316	0.0353543		NULL	-0.144545	2.03197		13465.8	11657.1	12361.6	11391.6	13800.7	12190.7	10588.6	11054.1
PR_72740		scaffold_1	587423	590011	99 UNCLASSIFIED PROTEINS	GO:0003674_GO:0003676_GO:0003677_GO:0005488_GO:0005515_GO:0005575_GO:0005622_GO:0005623_GO:0005634_GO:0006139_GO:0006350_GO:0008150_GO:0008152_GO:0008270_GO:0009058_GO:0009059_GO:0009987_GO:0010467_GO:0030528_GO:0034645_GO:0034960_GO:0034961_GO:0043167_GO:0043169_GO:0043170_GO:0043226_GO:0043227_GO:0043229_GO:0043231_GO:0043283_GO:0043284_GO:0044237_GO:0044238_GO:0044249_GO:0044260_GO:0044424_GO:…	NULL	NULL	NULL	0.133424	0.671459		NULL	0.378119	0.997398		2576.88	2706.71	1918.23	2056.57	2575.54	2538.87	2647.73	3008.16
PR_72741		scaffold_1	590939	591862	99 UNCLASSIFIED PROTEINS	NULL	NULL	NULL	NULL	-0.157842	1.17997		NULL	-0.732865	0.762266		2087.92	2524.57	2021.22	2282.62	2110.3	1998.07	2079.85	1341.26
PR_93314		scaffold_1	593208	593733	99 UNCLASSIFIED PROTEINS	NULL	NULL	NULL	NULL	-0.496251	1.87223		NULL	-0.956929	0.589838		300.993	254.985	192.311	269.744	173.306	180.433	231.171	131.111
PR_72742		scaffold_1	594394	595302	99 UNCLASSIFIED PROTEINS	NULL	NULL	NULL	NULL	0.103178	1.03397		NULL	-0.411321	2.73469		575.838	639.033	555.956	526.804	616.014	616.992	461.777	431.917
PR_93316	PREDICTED: similar to NOL1/NOP2/Sun domain family 2 protein [Ornithorhynchus anatinus]	scaffold_1	595937	598338	99 UNCLASSIFIED PROTEINS	NULL	NULL	NULL	NULL	0.398691	3.10384		NULL	0.442594	1.5285		5583.4	5135.1	4240.78	4663.92	6648.6	6467.37	5674.8	6667.2
PR_72744		scaffold_1	598629	599648	99 UNCLASSIFIED PROTEINS	GO:0003674_GO:0003824	NULL	NULL	NULL	-0.483847	1.0374		NULL	0.0409878	0.874201		478.668	546.571	666.234	953.534	538.287	472.84	502.48	680.308
PR_72745		scaffold_1	600472	605472	99 UNCLASSIFIED PROTEINS	NULL	NULL	NULL	NULL	-0.934296	2.76667		NULL	0.224374	2.37694		3967.74	2914.87	4372.56	3036.6	3666.65	1869.71	2109.64	4174.16
PR_71034	3-methyl-2-oxobutanoate dehydrogenase (lipoamide) [Dictyostelium discoideum AX4]	scaffold_1	607862	609021	99 UNCLASSIFIED PROTEINS	GO:0003674_GO:0003824_GO:0008150_GO:0008152	NULL	NULL	NULL	-1.38155	2.90126		NULL	-0.709958	2.41825		2259	2903.75	3326.3	4099.51	1146.71	1207.89	1530.74	1923.97
PR_72747	predicted protein [Monosiga brevicollis MX1]	scaffold_1	609482	611146	01 METABOLISM__70 SUBCELLULAR LOCALIZATION	GO:0003674_GO:0003824_GO:0005975_GO:0008150_GO:0008152_GO:0016740_GO:0016772_GO:0016773_GO:0044238	NULL	NULL	NULL	0.101923	0.496274		NULL	-0.681967	1.21496		8409.34	7066.82	9989.21	7082.39	7586.92	8732.59	9595.18	5071.88
PR_71035	dihydrolipoamide branched chain transacylase E2 [Gallus gallus]	scaffold_1	611418	613148	99 UNCLASSIFIED PROTEINS	GO:0003674_GO:0003824_GO:0005488_GO:0005515_GO:0008150_GO:0008152_GO:0008415_GO:0016740_GO:0016746_GO:0016747	NULL	NULL	NULL	-0.982043	1.89932		NULL	-0.806453	1.73569		1801.34	2203.48	3433.31	2119.18	773.967	1209.63	1311.26	1366.18
PR_72749		scaffold_1	615108	616167	99 UNCLASSIFIED PROTEINS	NULL	NULL	NULL	NULL	0.183895	0.532064		NULL	0.0246202	0.400185		1869.79	2301.11	1363.3	1210.43	1669.55	1915.39	1513.75	1715.18
PR_72750		scaffold_1	617334	618509	99 UNCLASSIFIED PROTEINS	NULL	NULL	NULL	NULL	-1.29465	4.38841	Pr102_Down	NULL	-0.907916	2.06733		8425.53	8569.24	11479.2	10670	5164.28	3989.1	7055.14	5215.49
PR_72751		scaffold_1	619036	619398	99 UNCLASSIFIED PROTEINS	NULL	NULL	NULL	NULL	-0.421599	1.15297		NULL	0.482953	0.0513076		763.585	713.124	1180.77	1117.79	983.035	704.651	933.175	1319.08
PR_72752		scaffold_1	619551	620438	99 UNCLASSIFIED PROTEINS	GO:0003674_GO:0005488_GO:0005509_GO:0043167_GO:0043169_GO:0046872	NULL	NULL	NULL	-0.443422	1.21541		NULL	0.159902	0.650285		7743.05	10235.8	11715.7	14361	11132.8	8099.49	12573.2	12304.9
PR_93322	pyruvate dehydrogenase E2 subunit [Nyctotherus ovalis]	scaffold_1	620747	621551	99 UNCLASSIFIED PROTEINS	NULL	NULL	NULL	NULL	0.366711	1.0233		NULL	0.290857	0.0200102		1797.31	1448.91	2067.7	3037.37	1710	2692.05	2099.63	2554.17
PR_72754		scaffold_1	621816	624346	99 UNCLASSIFIED PROTEINS	GO:0000166_GO:0003674_GO:0003824_GO:0004672_GO:0005488_GO:0005524_GO:0006464_GO:0006468_GO:0006793_GO:0006796_GO:0008150_GO:0008152_GO:0009987_GO:0016301_GO:0016310_GO:0016740_GO:0016772_GO:0016773_GO:0017076_GO:0019538_GO:0030554_GO:0032553_GO:0032555_GO:0032559_GO:0034960_GO:0043170_GO:0043283_GO:0043412_GO:0043687_GO:0044237_GO:0044238_GO:0044260_GO:0044267	NULL	NULL	NULL	0.449339	1.45491		NULL	0.718439	1.14546		1800.98	1878.1	1005.1	1226.97	1489.44	2017.79	1902.94	2431.55
PR_101444	NULL	scaffold_1	625966	628952	NULL	NULL	NULL	NULL	NULL	-0.122502	0.821007		NULL	0.00448796	0.146779		9032.52	7547.4	7218.78	7130.01	7976.15	7102.73	7844.71	7756.27
PR_71036	MC family transporter [Ostreococcus lucimarinus CCE9901]	scaffold_1	630374	631249	99 UNCLASSIFIED PROTEINS	GO:0003674_GO:0005488_GO:0005575_GO:0005623_GO:0006810_GO:0008150_GO:0016020_GO:0044464_GO:0051179_GO:0051234	NULL	NULL	NULL	-1.27914	5.08821	Pr102_Down	NULL	-0.664673	3.12126		6690.44	6028.13	7522.48	8197.73	7337.92	2929.48	4545.42	4485.02
PR_72757		scaffold_1	633848	635041	99 UNCLASSIFIED PROTEINS	GO:0003674_GO:0003676_GO:0003677_GO:0005488	NULL	NULL	NULL	-0.165898	0.766373		NULL	0.535959	1.04409		2116.96	2108.29	1520.58	2257.87	2175.98	1783.57	2297.04	2901.15
PR_72758	serine/threonine protein kinase Ssp1 (PMID 7628434) [Schizosaccharomyces pombe 972h-]	scaffold_1	636806	638075	99 UNCLASSIFIED PROTEINS	GO:0000166_GO:0003674_GO:0003824_GO:0004672_GO:0004674_GO:0004713_GO:0005488_GO:0005524_GO:0006464_GO:0006468_GO:0006793_GO:0006796_GO:0008150_GO:0008152_GO:0009987_GO:0016301_GO:0016310_GO:0016740_GO:0016772_GO:0016773_GO:0017076_GO:0019538_GO:0030554_GO:0032553_GO:0032555_GO:0032559_GO:0034960_GO:0043170_GO:0043283_GO:0043412_GO:0043687_GO:0044237_GO:0044238_GO:0044260_GO:0044267	NULL	NULL	NULL	0.676896	1.57592		NULL	0.379831	1.43894		1261	1541.95	825.216	517.325	1293.11	1656.85	1602.91	1348.52
PR_72759		scaffold_1	638169	639093	99 UNCLASSIFIED PROTEINS	NULL	NULL	NULL	NULL	0.580742	2.27634		NULL	0.442751	0.694407		388.763	377.418	481.069	633.126	623.209	703.081	541.168	638.948
PR_72760		scaffold_1	639506	642513	99 UNCLASSIFIED PROTEINS	NULL	NULL	NULL	NULL	0.617893	1.19317		NULL	0.343923	0.214906		480.852	2812.27	2432.79	2545.29	2659.81	3173.31	1868.68	2624.46
PR_72761		scaffold_1	643334	644002	99 UNCLASSIFIED PROTEINS	NULL	NULL	NULL	NULL	-0.299469	0.890423		NULL	-0.550905	1.5716		99.5329	86.0764	111.145	60.6176	85.1925	72.5958	59.7841	60.9848
PR_93324		scaffold_1	645360	647727	99 UNCLASSIFIED PROTEINS	GO:0003674_GO:0003824_GO:0003993_GO:0016787_GO:0016788_GO:0016791_GO:0042578	NULL	NULL	NULL	0.0452747	0.273347		NULL	-0.195138	0.801635		4586.79	6209.9	4911.59	5507.98	4252.36	5473.16	4808.18	4633.04
PR_93325		scaffold_1	648514	651714	99 UNCLASSIFIED PROTEINS	GO:0003674_GO:0003824_GO:0003840_GO:0005575_GO:0005623_GO:0016020_GO:0016021_GO:0016740_GO:0016746_GO:0016755_GO:0031224_GO:0044425_GO:0044464	NULL	NULL	NULL	-0.394751	1.16207		NULL	-0.515997	1.89833		195.864	147.135	122.758	120.979	140.059	111.571	89.3237	102.577
PR_93326	pyridoxine biosynthesis protein [Chloroflexus aurantiacus J-10-fl]	scaffold_1	651933	652847	99 UNCLASSIFIED PROTEINS	GO:0003674_GO:0003824_GO:0004807_GO:0008150_GO:0008152_GO:0016853_GO:0016860_GO:0016861	NULL	NULL	NULL	0.494275	2.02349		NULL	0.967983	0.863925		1159.73	1022.55	1246.94	1713.48	3209.05	1811.02	1509.97	2514.91
PR_38614	pyridoxine biosynthesis protein [Chloroflexus aurantiacus J-10-fl]	scaffold_1	653387	654205	01 METABOLISM__10 CELL CYCLE AND DNA PROCESSING__32 CELL RESCUE, DEFENSE AND VIRULENCE__70 SUBCELLULAR LOCALIZATION	GO:0003674_GO:0003824_GO:0004807_GO:0008150_GO:0008152_GO:0016853_GO:0016860_GO:0016861	NULL	NULL	NULL	0.486212	1.45555		NULL	1.00288	0.734033		273.276	239.825	213.941	417.719	513.355	400.885	344.03	573.525
PR_72767	predicted protein [Physcomitrella patens subsp. patens]	scaffold_1	654760	655726	99 UNCLASSIFIED PROTEINS	NULL	NULL	NULL	NULL	0.0361499	0.18669		NULL	-0.12462	0.634055		4497.46	4162.99	5769.81	5545.1	4162.06	5120.55	4563.48	4580.58
PR_72768		scaffold_1	655877	658972	99 UNCLASSIFIED PROTEINS	NULL	NULL	NULL	NULL	0.049834	0.381981		NULL	0.246834	2.84812		3185.84	3491.04	2754.65	3467.03	3596.64	3337.97	4069.67	3826.36
PR_72769	SET domain-containing protein (ASHH3) [Arabidopsis thaliana]	scaffold_1	659118	661682	99 UNCLASSIFIED PROTEINS	GO:0003674_GO:0003824_GO:0005488_GO:0005515_GO:0005575_GO:0005622_GO:0005623_GO:0005634_GO:0008168_GO:0008170_GO:0008270_GO:0008276_GO:0008757_GO:0016278_GO:0016279_GO:0016740_GO:0016741_GO:0018024_GO:0042054_GO:0043167_GO:0043169_GO:0043226_GO:0043227_GO:0043229_GO:0043231_GO:0044424_GO:0044464_GO:0046872_GO:0046914	NULL	NULL	NULL	0.747004	2.4115		NULL	0.633191	1.06587		4167.5	4674.5	2358.37	2673.6	4156.88	5821.18	4508.37	5379.6
PR_72770		scaffold_1	662053	663051	99 UNCLASSIFIED PROTEINS	NULL	NULL	NULL	NULL	-0.0325777	0.064016		NULL	0.534338	0.690845		457.066	411.99	966.843	710.249	674.118	622.324	483.158	921.882
PR_93331	Oxidation resistance protein (ISS) [Ostreococcus tauri]	scaffold_1	663238	666868	99 UNCLASSIFIED PROTEINS	GO:0005575_GO:0005622_GO:0005623_GO:0007154_GO:0007165_GO:0008150_GO:0009987_GO:0044464_GO:0050789_GO:0050794_GO:0065007	NULL	NULL	NULL	-0.0995471	0.406074		NULL	-0.134337	0.31965		4726.99	5135.31	3640.76	3497.97	3577.22	3966.87	4027.19	3872.36
PR_72772	ribosomal protein L26, component of cytosolic 80S ribosome and 60S large subunit [Chlamydomonas reinhardtii]	scaffold_1	667006	670023	99 UNCLASSIFIED PROTEINS	GO:0000166_GO:0003674_GO:0003824_GO:0004672_GO:0004674_GO:0004713_GO:0005488_GO:0005524_GO:0006464_GO:0006468_GO:0006793_GO:0006796_GO:0008150_GO:0008152_GO:0009987_GO:0016301_GO:0016310_GO:0016740_GO:0016772_GO:0016773_GO:0017076_GO:0019538_GO:0030554_GO:0032553_GO:0032555_GO:0032559_GO:0034960_GO:0043170_GO:0043283_GO:0043412_GO:0043687_GO:0044237_GO:0044238_GO:0044260_GO:0044267	NULL	NULL	NULL	0.223324	2.06593		NULL	0.159606	2.53845		1697.59	1787.76	1445.64	1553.15	1625.5	1892.43	1954.5	1810.67
PR_93333		scaffold_1	670223	672769	99 UNCLASSIFIED PROTEINS	NULL	NULL	NULL	NULL	0.148024	0.408912		NULL	0.107361	0.0955754		260.06	290.647	164.153	159.649	235.367	242.25	224.149	235.518
PR_72774		scaffold_1	674275	675354	99 UNCLASSIFIED PROTEINS	NULL	NULL	NULL	NULL	0.247694	1.36556		NULL	-0.0439803	0.563365		7187.25	9268.38	8419.17	6489.04	8292.24	9309.64	8446.86	7605.54
PR_72775		scaffold_1	677073	677441	99 UNCLASSIFIED PROTEINS	NULL	NULL	NULL	NULL	-0.374538	1.83495		NULL	-0.220173	0.134379		4237.84	3513.33	3298.21	3063.05	4830.48	2721.41	3469.03	3028.75
PR_93338	predicted protein [Physcomitrella patens subsp. patens]	scaffold_1	677947	682989	99 UNCLASSIFIED PROTEINS	GO:0000166_GO:0000287_GO:0003674_GO:0003824_GO:0004012_GO:0005215_GO:0005319_GO:0005488_GO:0005524_GO:0005548_GO:0005575_GO:0005623_GO:0006139_GO:0006163_GO:0006164_GO:0006753_GO:0006754_GO:0006810_GO:0006869_GO:0008150_GO:0008152_GO:0009117_GO:0009141_GO:0009142_GO:0009144_GO:0009145_GO:0009150_GO:0009152_GO:0009165_GO:0009199_GO:0009201_GO:0009205_GO:0009206_GO:0009259_GO:0009260_GO:0009987_GO:…	NULL	NULL	NULL	0.437793	1.96759		NULL	0.0940892	1.27981		4172.81	4446.96	3887.84	2658.92	5070.56	5135.88	4666	4047.16
PR_93339		scaffold_1	683452	684011	99 UNCLASSIFIED PROTEINS	NULL	NULL	NULL	NULL	0.213985	0.586441		NULL	0.125832	0.228195		3649.57	4520.18	2334.23	2516.04	3871.05	3775.44	3457.52	3551.66
PR_71039	pumilio-like mating protein M90 [Phytophthora infestans]	scaffold_1	686389	689198	99 UNCLASSIFIED PROTEINS	GO:0003674_GO:0003676_GO:0003723_GO:0005488	NULL	NULL	NULL	-2.27526	9.27475	Pr102_Down	NULL	-0.309119	5.23667		5657.8	5429.21	6528.19	5255.84	2740.93	1181.15	3156.32	4615
PR_72779	predicted protein [Nematostella vectensis]	scaffold_1	689649	691460	99 UNCLASSIFIED PROTEINS	GO:0003674_GO:0003824_GO:0009055_GO:0016491	NULL	NULL	NULL	0.676301	6.72449		NULL	0.262925	0.920516		1391.5	1383.94	1301.12	1640.77	2413.24	2284.13	1312.32	1715.07
PR_93343		scaffold_1	692154	692491	99 UNCLASSIFIED PROTEINS	GO:0000062_GO:0003674_GO:0005488_GO:0005504_GO:0008289_GO:0048037_GO:0050662	NULL	NULL	NULL	0.0965497	0.388229		NULL	0.181432	0.647916		7845.08	8192.78	11640.3	11317.1	9891.25	10423.6	10874.9	11055.2
PR_93345	FOG: GGDEF domain protein [Parvularcula bermudensis HTCC2503]	scaffold_1	693089	694713	99 UNCLASSIFIED PROTEINS	GO:0003674_GO:0005488_GO:0008270_GO:0043167_GO:0043169_GO:0046872_GO:0046914	NULL	NULL	NULL	-0.671053	2.70355		NULL	-0.553069	0.203432		117.004	137.854	120.034	163.577	135.334	84.5462	130.85	91.751
PR_72781		scaffold_1	695939	697392	01 METABOLISM__14 PROTEIN FATE (folding, modification, destination)__20 CELLULAR TRANSPORT, TRANSPORT FACILITATION AND TRANSPORT ROUTES__30 CELLULAR COMMUNICATION/SIGNAL TRANSDUCTION MECHANISM	GO:0003674_GO:0003824	NULL	NULL	NULL	0.170677	1.40547		NULL	-0.145551	1.90293		2198.44	2278.72	2737.35	2283.67	2487.9	2672.76	1970.79	2146.67
PR_38638	cytochrome c peroxidase [Galdieria sulphuraria]	scaffold_1	702035	702826	99 UNCLASSIFIED PROTEINS	GO:0003674_GO:0003824_GO:0004601_GO:0005488_GO:0005506_GO:0006950_GO:0006979_GO:0008150_GO:0016209_GO:0016491_GO:0016684_GO:0020037_GO:0042221_GO:0043167_GO:0043169_GO:0046872_GO:0046906_GO:0046914_GO:0050896	NULL	NULL	NULL	-0.208085	1.20403		NULL	0.227195	2.0147		11269.2	14760.7	11817	13925.4	9693.29	11204.6	15852	15150.6
PR_72785		scaffold_1	707946	709088	99 UNCLASSIFIED PROTEINS	NULL	NULL	NULL	NULL	-0.0829938	0.429468		NULL	0.0409228	0.502881		6687.52	8933.97	6751.4	8461.66	8554.08	7277.7	7204.03	7930.43
PR_72786	predicted protein [Physcomitrella patens subsp. patens]	scaffold_1	709451	712690	99 UNCLASSIFIED PROTEINS	NULL	NULL	NULL	NULL	0.00218422	0.0270042		NULL	-0.12954	1.22519		4505.88	5249.74	4753.32	4958.94	4698.25	4874.34	5201.54	4449.01
PR_72787		scaffold_1	712826	716604	99 UNCLASSIFIED PROTEINS	GO:0003674_GO:0003824_GO:0004112_GO:0004114_GO:0007154_GO:0007165_GO:0008081_GO:0008150_GO:0009987_GO:0016787_GO:0016788_GO:0042578_GO:0050789_GO:0050794_GO:0065007	NULL	NULL	NULL	-0.385041	0.997563		NULL	0.140696	1.07616		510.33	499.204	372.334	274.244	289.225	317.045	309.404	456.44
PR_93348	DEAD box RNA helicase (Hca4) [Aspergillus fumigatus Af293]	scaffold_1	716784	720799	99 UNCLASSIFIED PROTEINS	GO:0000166_GO:0003674_GO:0003676_GO:0003824_GO:0004386_GO:0005488_GO:0005524_GO:0008026_GO:0016462_GO:0016787_GO:0016817_GO:0016818_GO:0016887_GO:0017076_GO:0017111_GO:0030554_GO:0032553_GO:0032555_GO:0032559_GO:0042623_GO:0070035	NULL	NULL	NULL	0.00555221	0.0429732		NULL	-0.437018	0.863773		758.257	768.012	661.1	620.319	610.31	704.629	647.52	518.481
PR_72790	PREDICTED: similar to RAB6 interacting protein 1 [Monodelphis domestica]	scaffold_1	721865	726043	99 UNCLASSIFIED PROTEINS	GO:0003674_GO:0004871_GO:0060089	NULL	NULL	NULL	0.179691	1.02182		NULL	-0.150797	1.54533		6275.39	5834.5	4924.63	4518.86	6512.71	6103.06	6469.23	4853.56
PR_93352	PREDICTED: similar to RAB32 [Monodelphis domestica]	scaffold_1	726280	727158	99 UNCLASSIFIED PROTEINS	GO:0000166_GO:0003674_GO:0003824_GO:0003924_GO:0005488_GO:0005515_GO:0005525_GO:0005575_GO:0005622_GO:0005623_GO:0006810_GO:0006886_GO:0006913_GO:0007154_GO:0007165_GO:0007242_GO:0007264_GO:0008104_GO:0008150_GO:0009987_GO:0015031_GO:0016462_GO:0016787_GO:0016817_GO:0016818_GO:0017076_GO:0017111_GO:0019001_GO:0032553_GO:0032555_GO:0032561_GO:0033036_GO:0034613_GO:0044464_GO:0045184_GO:0046907_GO:…	NULL	NULL	NULL	-0.0780616	1.00676		NULL	0.177624	0.977288		9880.85	9666.72	10858.2	9520.12	11599.2	9455.76	9471.14	11289.3
PR_93353	ubiquitin-conjugating enzyme [Phytophthora infestans]	scaffold_1	727357	730789	99 UNCLASSIFIED PROTEINS	GO:0003674_GO:0003824_GO:0006464_GO:0008150_GO:0008152_GO:0009987_GO:0016874_GO:0016879_GO:0016881_GO:0019222_GO:0019538_GO:0019787_GO:0034960_GO:0043170_GO:0043283_GO:0043412_GO:0043687_GO:0044237_GO:0044238_GO:0044260_GO:0044267_GO:0050789_GO:0051246_GO:0060255_GO:0065007_GO:0080090	NULL	NULL	NULL	0.221535	2.37199		NULL	0.0214101	1.36038		3446.66	3113.65	3157.54	2827.5	2818.99	3656.89	3434.88	3183.23
PR_72794	syntaxin 7-like protein [Phytophthora sojae]	scaffold_1	732260	733150	99 UNCLASSIFIED PROTEINS	GO:0003674_GO:0005488_GO:0005515_GO:0005575_GO:0005623_GO:0006810_GO:0008150_GO:0009987_GO:0016020_GO:0016192_GO:0044464_GO:0051179_GO:0051234	NULL	NULL	NULL	-0.538093	1.50908		NULL	-0.264991	1.0874		4800.5	5050.75	6366.04	7933.22	4969.04	4158	4683.22	5024.54
PR_93354		scaffold_1	741058	741932	99 UNCLASSIFIED PROTEINS	GO:0000166_GO:0000785_GO:0000786_GO:0003674_GO:0003676_GO:0003677_GO:0005198_GO:0005488_GO:0005525_GO:0005575_GO:0005622_GO:0005623_GO:0005634_GO:0005694_GO:0005856_GO:0005874_GO:0006323_GO:0006325_GO:0006333_GO:0006334_GO:0006461_GO:0006810_GO:0006996_GO:0007017_GO:0007018_GO:0008150_GO:0009987_GO:0010926_GO:0015630_GO:0016043_GO:0017076_GO:0019001_GO:0022607_GO:0030705_GO:0031497_GO:0032553_GO:…	NULL	NULL	NULL	0.531469	2.07587		NULL	0.225923	0.746728		2088.51	2344.08	1483.36	1419.93	1776.47	2650.82	1540.13	2144.87
PR_93355		scaffold_1	742294	744643	99 UNCLASSIFIED PROTEINS	GO:0003674_GO:0005488_GO:0008270_GO:0043167_GO:0043169_GO:0046872_GO:0046914	NULL	NULL	NULL	0.248311	1.72159		NULL	0.581053	0.0931812		414.753	434.056	380.985	510.376	472.976	516.75	430.62	650.798
PR_72796		scaffold_1	747626	748222	99 UNCLASSIFIED PROTEINS	GO:0003674_GO:0003676_GO:0003677_GO:0005488	NULL	NULL	NULL	1.52771	8.34832	Pr102_Up	NULL	-0.131418	0.626101		369.853	444.096	663.266	596.855	937.323	1495.03	591.753	473.372
PR_72797		scaffold_1	750619	751515	99 UNCLASSIFIED PROTEINS	GO:0003674_GO:0003676_GO:0003677_GO:0005488	NULL	NULL	NULL	-2.80576	1.78259		NULL	-1.38815	1.46951		2061.7	480.225	1637.5	924.217	292.486	182.475	374.519	487.469
PR_72798		scaffold_1	755373	756089	99 UNCLASSIFIED PROTEINS	NULL	NULL	NULL	NULL	-0.129906	0.466243		NULL	0.0284969	0.646575		881.982	964.14	1398.56	1230.72	1141.41	1022.51	985.244	1141.17
PR_72799		scaffold_1	756299	757891	99 UNCLASSIFIED PROTEINS	NULL	NULL	NULL	NULL	-0.364015	2.17122		NULL	-0.0890113	0.52543		249.57	260.709	218.906	200.741	195.558	180.638	245.027	218.571
PR_72800	nucleoredoxin 1 [Chlamydomonas reinhardtii]	scaffold_1	758037	758477	99 UNCLASSIFIED PROTEINS	GO:0008150_GO:0009987_GO:0019725_GO:0042592_GO:0045454_GO:0050789_GO:0050794_GO:0065007_GO:0065008	NULL	NULL	NULL	-0.0932636	0.30386		NULL	0.152178	0.0180522		5969.46	7401.88	10197.1	9674.54	8168.3	7790.49	8341.65	9235.28
PR_72801	ribosomal protein L22 [Thermotoga sp. RQ2]	scaffold_1	758839	759469	12 PROTEIN SYNTHESIS	GO:0003674_GO:0003735_GO:0005198_GO:0005575_GO:0005622_GO:0005623_GO:0005737_GO:0005840_GO:0006412_GO:0008150_GO:0008152_GO:0009058_GO:0009059_GO:0009987_GO:0010467_GO:0019538_GO:0030529_GO:0032991_GO:0034645_GO:0034960_GO:0034961_GO:0043170_GO:0043226_GO:0043228_GO:0043229_GO:0043232_GO:0043283_GO:0043284_GO:0044237_GO:0044238_GO:0044249_GO:0044260_GO:0044267_GO:0044424_GO:0044444_GO:0044464	NULL	NULL	NULL	0.16537	0.354515		NULL	0.324903	0.414192		886.782	1138.42	2011.2	2075.38	1368.81	1713.52	1311.13	1913.88
PR_72802		scaffold_1	759857	762124	99 UNCLASSIFIED PROTEINS	GO:0003674_GO:0005488_GO:0005515_GO:0008270_GO:0043167_GO:0043169_GO:0046872_GO:0046914	NULL	NULL	NULL	0.129235	1.54806		NULL	0.0663781	0.79034		8766.04	8670.91	7731.6	9142.03	9277.55	9381.49	8988.03	8981.52
PR_72803		scaffold_1	765078	765392	99 UNCLASSIFIED PROTEINS	NULL	NULL	NULL	NULL	-0.302969	1.09643		NULL	-0.44347	4.41215		452.121	427.34	635.055	443.153	501.286	396.713	862.467	359.9
PR_72804		scaffold_1	765646	768381	99 UNCLASSIFIED PROTEINS	GO:0003674_GO:0005215_GO:0005488_GO:0005575_GO:0005622_GO:0005623_GO:0006091_GO:0006119_GO:0006139_GO:0006163_GO:0006164_GO:0006753_GO:0006754_GO:0006793_GO:0006796_GO:0006810_GO:0006811_GO:0006812_GO:0006818_GO:0008150_GO:0008152_GO:0008270_GO:0008324_GO:0009117_GO:0009141_GO:0009142_GO:0009144_GO:0009145_GO:0009150_GO:0009152_GO:0009165_GO:0009199_GO:0009201_GO:0009205_GO:0009206_GO:0009259_GO:…	NULL	NULL	NULL	-5.25992	13.4776	Pr102_Down	NULL	-0.456509	4.9279		7932.06	9108	9650.7	8571.38	5797.16	230.067	5676.37	6424.3
PR_71042	glucose regulated protein /BiP [Phytophthora cinnamomi]	scaffold_1	769249	771213	99 UNCLASSIFIED PROTEINS	GO:0000166_GO:0003674_GO:0005488_GO:0005524_GO:0017076_GO:0030554_GO:0032553_GO:0032555_GO:0032559	NULL	NULL	NULL	0.0522703	0.594589		NULL	-0.0915204	2.33274		14503.3	12474.5	14573.7	13528.3	11260.1	14278	11776.8	12923.6
PR_72806	predicted protein [Monosiga brevicollis MX1]	scaffold_1	772996	773934	99 UNCLASSIFIED PROTEINS	GO:0003674_GO:0003824_GO:0016787	NULL	NULL	NULL	-0.0121414	0.0385164		NULL	0.494241	0.635563		5467.67	5227.8	3288.01	6298.94	5576.06	5028.11	5771.8	7142.35
PR_93356		scaffold_1	775421	777371	99 UNCLASSIFIED PROTEINS	NULL	NULL	NULL	NULL	0.57365	2.59193		NULL	0.279022	0.226334		5846.77	5952.18	4709.73	3624.23	7370.97	7490.87	4818.62	6107.18
PR_93358		scaffold_1	778174	778964	99 UNCLASSIFIED PROTEINS	NULL	NULL	NULL	NULL	1.99759	14.0384	Pr102_Up	NULL	0.135201	2.63393		235.038	193.049	332.629	315.964	157.315	1074.89	117.999	295.615
PR_72809		scaffold_1	779132	781303	99 UNCLASSIFIED PROTEINS	NULL	NULL	NULL	NULL	0.104786	1.2002		NULL	-0.0239833	2.26727		4385.21	4186.78	3743.14	4384.4	3659.45	4489.39	3580.74	4106.05
PR_72810		scaffold_1	792063	794038	99 UNCLASSIFIED PROTEINS	NULL	NULL	NULL	NULL	0.109735	0.769631		NULL	0.19046	0.730628		1561.12	1597.02	1420.28	1218.2	1535.18	1563.68	1557.88	1653.67
PR_71043	ubiquitin-conjugating enzyme type E2 [Aspergillus niger]	scaffold_1	794277	795187	10 CELL CYCLE AND DNA PROCESSING__11 TRANSCRIPTION__14 PROTEIN FATE (folding, modification, destination)__20 CELLULAR TRANSPORT, TRANSPORT FACILITATION AND TRANSPORT ROUTES__32 CELL RESCUE, DEFENSE AND VIRULENCE__34 INTERACTION WITH THE ENVIRONMENT__40 CELL FATE __42 BIOGENESIS OF CELLULAR COMPONENTS__43 CELL TYPE DIFFERENTIATION__70 SUBCELLULAR LOCALIZATION	GO:0003674_GO:0003824_GO:0006464_GO:0008150_GO:0008152_GO:0009987_GO:0016874_GO:0016879_GO:0016881_GO:0019222_GO:0019538_GO:0019787_GO:0034960_GO:0043170_GO:0043283_GO:0043412_GO:0043687_GO:0044237_GO:0044238_GO:0044260_GO:0044267_GO:0050789_GO:0051246_GO:0060255_GO:0065007_GO:0080090	NULL	NULL	NULL	0.0179958	0.154841		NULL	0.157737	1.01052		13418.1	13633.5	15493.3	16203.6	14943.6	14871.5	15890.2	16384
PR_72812		scaffold_1	795530	796231	99 UNCLASSIFIED PROTEINS	GO:0006355_GO:0008150_GO:0009889_GO:0010468_GO:0010556_GO:0019219_GO:0019222_GO:0031323_GO:0031326_GO:0045449_GO:0050789_GO:0050794_GO:0051252_GO:0060255_GO:0065007_GO:0080090	NULL	NULL	NULL	-0.280421	0.838875		NULL	0.0257236	0.240848		390.31	455.542	670.488	599.595	455.397	435.539	502.155	538.5
PR_72813		scaffold_1	796956	797822	99 UNCLASSIFIED PROTEINS	NULL	NULL	NULL	NULL	-0.825084	1.8808		NULL	-0.774703	0.534512		3727.09	3835.6	6445.47	4826.74	2848.28	2657.84	4125.88	2752.29
PR_72814		scaffold_1	798932	800887	99 UNCLASSIFIED PROTEINS	NULL	NULL	NULL	NULL	-2.87189	1.92031		NULL	-1.71954	1.12261		3746.82	816.695	2440.46	2238.01	1078	315.632	1144.31	701.571
PR_72815	SOH1 family protein [Arabidopsis thaliana]	scaffold_1	801019	801479	10 CELL CYCLE AND DNA PROCESSING__11 TRANSCRIPTION	GO:0000119_GO:0003674_GO:0003702_GO:0005575_GO:0005622_GO:0005623_GO:0005634_GO:0005654_GO:0008150_GO:0009889_GO:0010468_GO:0010556_GO:0016251_GO:0016455_GO:0016591_GO:0019219_GO:0019222_GO:0030528_GO:0031323_GO:0031326_GO:0031974_GO:0031981_GO:0032991_GO:0043226_GO:0043227_GO:0043229_GO:0043231_GO:0043233_GO:0043234_GO:0044422_GO:0044424_GO:0044428_GO:0044446_GO:0044451_GO:0044464_GO:0045449_GO:…	NULL	NULL	NULL	0.510817	3.82553		NULL	0.599731	1.6366		1528.3	1729.01	2043.75	1633.94	1909.48	2470.34	2048.87	2627.38
PR_71044	formate-dihydrofolate ligase [Dictyostelium discoideum AX4]	scaffold_1	801694	804139	99 UNCLASSIFIED PROTEINS	GO:0000166_GO:0003674_GO:0003824_GO:0004329_GO:0005488_GO:0005524_GO:0006082_GO:0006725_GO:0006732_GO:0006752_GO:0006760_GO:0008150_GO:0008152_GO:0009058_GO:0009108_GO:0009396_GO:0009987_GO:0016874_GO:0016879_GO:0017076_GO:0019752_GO:0030554_GO:0032553_GO:0032555_GO:0032559_GO:0032787_GO:0044237_GO:0044249_GO:0046483_GO:0051186_GO:0051188	NULL	NULL	NULL	0.556205	2.55213		NULL	1.07969	1.45313		1704.49	1527.84	1017.43	1312.31	2202.39	2044.62	1762.95	2938.97
PR_72817		scaffold_1	806298	806672	99 UNCLASSIFIED PROTEINS	NULL	NULL	NULL	NULL	-0.716121	4.69784		NULL	-0.202113	0.237304		797.696	651.11	663.188	683.62	604.097	425.445	685.091	607.541
PR_72818	predicted protein [Nematostella vectensis]	scaffold_1	807133	807585	02 ENERGY__14 PROTEIN FATE (folding, modification, destination)__20 CELLULAR TRANSPORT, TRANSPORT FACILITATION AND TRANSPORT ROUTES__32 CELL RESCUE, DEFENSE AND VIRULENCE__70 SUBCELLULAR LOCALIZATION	GO:0008150_GO:0009987_GO:0019725_GO:0042592_GO:0045454_GO:0050789_GO:0050794_GO:0065007_GO:0065008	NULL	NULL	NULL	0.346135	1.01039		NULL	0.500541	0.939526		2044.95	2328.35	3878.3	3645.2	3215.45	3780.66	3724.1	4207.73
PR_72819	myosin-like protein [Saccharina japonica]	scaffold_1	808476	812501	99 UNCLASSIFIED PROTEINS	GO:0000166_GO:0003674_GO:0003774_GO:0003824_GO:0005488_GO:0005515_GO:0005524_GO:0005575_GO:0005622_GO:0005623_GO:0005856_GO:0015629_GO:0016459_GO:0016462_GO:0016787_GO:0016817_GO:0016818_GO:0017076_GO:0017111_GO:0030554_GO:0032553_GO:0032555_GO:0032559_GO:0032991_GO:0043226_GO:0043228_GO:0043229_GO:0043232_GO:0043234_GO:0044422_GO:0044424_GO:0044430_GO:0044446_GO:0044464	NULL	NULL	NULL	0.388446	2.74793		NULL	-0.0915746	0.764936		6938.45	7041.64	5632.61	5528.22	7069.55	8227.26	6825.83	5898.68
PR_72820		scaffold_1	814399	816143	99 UNCLASSIFIED PROTEINS	NULL	TPSI_0762	gypsy	NULL	-0.667013	1.10876		NULL	0.665483	1.11957		53.8085	87.214	129.631	69.2114	64.1436	53.5126	116.727	134.765
PR_72825		scaffold_1	850260	851105	99 UNCLASSIFIED PROTEINS	GO:0003674_GO:0005488_GO:0008270_GO:0043167_GO:0043169_GO:0046872_GO:0046914	NULL	NULL	NULL	0.119334	0.898837		NULL	0.414008	0.358369		2686.33	2675.3	3035.08	3357.71	3557.19	3192.01	2837.57	3915.34
PR_72826		scaffold_1	851487	851954	99 UNCLASSIFIED PROTEINS	NULL	NULL	NULL	NULL	-0.35944	0.479279		NULL	-0.61242	0.946051		65.2543	79.2272	60.5078	165.448	90.2997	72.186	132.923	60.5757
PR_72827	CG8031 CG8031-PA [Drosophila melanogaster]	scaffold_1	852942	854424	99 UNCLASSIFIED PROTEINS	NULL	NULL	NULL	NULL	0.134433	2.39868		NULL	0.0578103	2.12455		7996.94	7998.17	8796.65	8091.08	9415.89	9023.56	7509.62	8556.81
PR_38691	2-oxoglutarate dehydrogenase, E1 component family protein [Tetrahymena thermophila SB210]	scaffold_1	854708	857329	99 UNCLASSIFIED PROTEINS	GO:0003674_GO:0003824_GO:0008150_GO:0008152_GO:0016491_GO:0016624_GO:0016903	NULL	NULL	NULL	0.37881	2.05255		NULL	-0.228657	0.997451		4596.85	3514.99	4388.59	3225.75	3712.98	5112.07	3357.86	3355.29
PR_72830		scaffold_1	859228	862162	98 CLASSIFICATION NOT YET CLEAR-CUT	GO:0003674_GO:0003824_GO:0004497_GO:0005488_GO:0005506_GO:0009055_GO:0016491_GO:0020037_GO:0043167_GO:0043169_GO:0046872_GO:0046906_GO:0046914	NULL	NULL	NULL	-0.474445	1.02687		NULL	-1.58902	2.22321		156.929	120.417	91.0027	77.7108	56.8245	80.2621	43.8514	37.0672
PR_72831	predicted protein [Physcomitrella patens subsp. patens]	scaffold_1	862513	863784	99 UNCLASSIFIED PROTEINS	NULL	NULL	NULL	NULL	0.0688972	0.347474		NULL	0.251216	0.0242922		3308.55	3811.7	2540.93	3412.56	3201.57	3428.31	3257.26	3890.12
PR_72832	tRNA pseudouridine synthase [Chlamydomonas reinhardtii]	scaffold_1	864307	867551	99 UNCLASSIFIED PROTEINS	GO:0000228_GO:0001522_GO:0003674_GO:0003824_GO:0003896_GO:0003899_GO:0005575_GO:0005622_GO:0005623_GO:0005634_GO:0005657_GO:0005658_GO:0005694_GO:0006139_GO:0006259_GO:0006260_GO:0006261_GO:0006269_GO:0006396_GO:0006399_GO:0008033_GO:0008150_GO:0008152_GO:0009058_GO:0009059_GO:0009451_GO:0009982_GO:0009987_GO:0010467_GO:0016070_GO:0016740_GO:0016772_GO:0016779_GO:0016853_GO:0016866_GO:0030894_GO:…	NULL	NULL	NULL	0.592197	9.15374		NULL	0.273318	0.670132		830.237	748.524	820.473	730.968	1386.41	1179.73	811.627	945.779
PR_72833		scaffold_1	868106	869461	01 METABOLISM__20 CELLULAR TRANSPORT, TRANSPORT FACILITATION AND TRANSPORT ROUTES__30 CELLULAR COMMUNICATION/SIGNAL TRANSDUCTION MECHANISM__32 CELL RESCUE, DEFENSE AND VIRULENCE__34 INTERACTION WITH THE ENVIRONMENT__40 CELL FATE __42 BIOGENESIS OF CELLULAR COMPONENTS__43 CELL TYPE DIFFERENTIATION__70 SUBCELLULAR LOCALIZATION	GO:0003674_GO:0003824_GO:0004721_GO:0004722_GO:0005575_GO:0005623_GO:0006464_GO:0006470_GO:0006793_GO:0006796_GO:0008150_GO:0008152_GO:0008287_GO:0009987_GO:0016311_GO:0016787_GO:0016788_GO:0016791_GO:0019538_GO:0032991_GO:0034960_GO:0042578_GO:0043170_GO:0043234_GO:0043283_GO:0043412_GO:0043687_GO:0044237_GO:0044238_GO:0044260_GO:0044267_GO:0044464	NULL	NULL	NULL	-0.944399	3.54828		NULL	-0.841593	2.22381		4579.55	5537.48	5340.81	6672.22	2662.1	2874.95	3866.94	3087.29
PR_72834	MORN repeat protein [Oceanibulbus indolifex HEL-45]	scaffold_1	873461	875227	99 UNCLASSIFIED PROTEINS	NULL	NULL	NULL	NULL	-0.0349659	0.0607082		NULL	0.151552	0.477469		119.071	108.959	53.3956	46.4693	64.74	80.0108	66.5357	91.0534
PR_72835	novel protein similar to vertebrate coenzyme Q9 homolog (S. cerevisiae) (COQ9) [Danio rerio]	scaffold_1	875377	876635	99 UNCLASSIFIED PROTEINS	NULL	NULL	NULL	NULL	0.17986	1.34838		NULL	0.0923318	0.334393		3946.09	4609.13	4821.63	5207.35	5354.62	5262.92	4493.07	4953.12
PR_72836	sideroflexin [Dictyostelium discoideum AX4]	scaffold_1	877200	878978	20 CELLULAR TRANSPORT, TRANSPORT FACILITATION AND TRANSPORT ROUTES__70 SUBCELLULAR LOCALIZATION	GO:0003674_GO:0005215_GO:0005575_GO:0005623_GO:0006810_GO:0006811_GO:0006812_GO:0008150_GO:0008324_GO:0015075_GO:0016020_GO:0022857_GO:0022891_GO:0022892_GO:0044464_GO:0051179_GO:0051234	NULL	NULL	NULL	1.56276	10.0111	Pr102_Up	NULL	0.649793	0.746505		586.149	392.962	486.065	670.103	732.06	1577	456.032	837.533
PR_72837	PREDICTED: similar to microsomal glutathione S-transferase 3 [Strongylocentrotus purpuratus]	scaffold_1	882425	883023	98 CLASSIFICATION NOT YET CLEAR-CUT	NULL	NULL	NULL	NULL	-0.835302	2.09773		NULL	-0.54309	0.545145		3275.1	3024.28	4229.12	5087.85	1327.42	2188.11	4350.03	2679.37
PR_72838	Zn-dependent hydrolases of the beta-lactamase fold, putative [Aspergillus clavatus NRRL 1]	scaffold_1	883933	884742	99 UNCLASSIFIED PROTEINS	NULL	NULL	NULL	NULL	-2.67994	4.25878	Pr102_Down	NULL	0.48232	5.15707		4850.24	4396.25	6697.08	7031.98	3663.41	896.32	11613.9	8024.14
PR_72840	predicted protein [Nematostella vectensis]	scaffold_1	887182	887854	98 CLASSIFICATION NOT YET CLEAR-CUT	NULL	NULL	NULL	NULL	-0.238978	0.968316		NULL	1.37389	7.93561	Pr1197_Up	4622.72	5208.38	5034.18	6871.64	6918.54	4604.67	12232.7	14083.8
PR_38700	uroporphyrinogen decarboxylase [Xenopus tropicalis]	scaffold_1	888691	889857	99 UNCLASSIFIED PROTEINS	GO:0003674_GO:0003824_GO:0004853_GO:0006778_GO:0006779_GO:0008150_GO:0008152_GO:0009058_GO:0009987_GO:0016829_GO:0016830_GO:0016831_GO:0033013_GO:0033014_GO:0044237_GO:0044249_GO:0046483_GO:0051186_GO:0051188	NULL	NULL	NULL	0.0156988	0.211335		NULL	0.273324	1.79238		4062.44	4034.83	3562.55	3825.67	4773.31	3913.73	3512.14	4678.9
PR_93365		scaffold_1	890058	891071	99 UNCLASSIFIED PROTEINS	NULL	NULL	NULL	NULL	-0.273946	2.42099		NULL	-0.214072	1.73723		7671.12	8062.31	6635.03	7762.42	6465.73	6229.97	6597.91	6493.96
PR_93366		scaffold_1	891479	893388	99 UNCLASSIFIED PROTEINS	NULL	NULL	NULL	NULL	0.222739	0.611821		NULL	-0.188226	1.06939		5055.49	3878.96	3498.53	2248.81	4661.42	4283.22	2599.4	3221.49
PR_72843		scaffold_1	893678	894372	99 UNCLASSIFIED PROTEINS	NULL	NULL	NULL	NULL	0.330043	0.529637		NULL	-0.373423	0.683544		404.399	455.037	277.797	74.1333	237.973	380.688	202.375	233.778
PR_38706	phosphatidylinositol-4,5-diphosphate 3-kinase [Dictyostelium discoideum AX4]	scaffold_1	894558	897770	99 UNCLASSIFIED PROTEINS	GO:0003674_GO:0003824_GO:0016740_GO:0016772_GO:0016773	NULL	NULL	NULL	-0.00884666	0.0203427		NULL	-0.0901089	0.288166		1524.07	1490.57	704.653	951.263	862.086	1160.5	1066.52	1096.94
PR_72845	Os05g0554400 [Oryza sativa (japonica cultivar-group)]	scaffold_1	898015	899388	99 UNCLASSIFIED PROTEINS	GO:0006629_GO:0006643_GO:0006644_GO:0006650_GO:0006658_GO:0006659_GO:0008150_GO:0008152_GO:0008610_GO:0008654_GO:0009058_GO:0009987_GO:0044237_GO:0044238_GO:0044249_GO:0044255_GO:0046467_GO:0046474	NULL	NULL	NULL	0.673869	9.16502		NULL	0.67971	1.48092		711.831	807.243	787.967	854.274	907.9	1260.85	714.301	1265.96
PR_71046	predicted protein [Monosiga brevicollis MX1]	scaffold_1	899784	901634	99 UNCLASSIFIED PROTEINS	GO:0003674_GO:0003824_GO:0003937_GO:0004372_GO:0004643_GO:0006139_GO:0006163_GO:0006164_GO:0006753_GO:0008150_GO:0008152_GO:0008168_GO:0009117_GO:0009165_GO:0009987_GO:0016740_GO:0016741_GO:0016742_GO:0016787_GO:0016810_GO:0016814_GO:0019238_GO:0044237_GO:0044238_GO:0055086	NULL	NULL	NULL	0.2142	1.24814		NULL	-0.128025	2.16167		3069.85	2721.5	3129.16	3847.76	2994.01	3702.99	4076.94	2921.01
PR_71047	K+ channel protein [Phytophthora infestans]	scaffold_1	902637	903707	99 UNCLASSIFIED PROTEINS	GO:0003674_GO:0003824_GO:0006810_GO:0006811_GO:0006812_GO:0006813_GO:0008150_GO:0008152_GO:0015672_GO:0016491_GO:0030001_GO:0051179_GO:0051234_GO:0055114	NULL	NULL	NULL	-1.57179	2.34421		NULL	2.19814	17.1296	Pr1197_Up	1304.88	2379.87	1186.08	1735.32	7960.53	555.564	9660.02	7578.7
PR_72848	predicted protein [Physcomitrella patens subsp. patens]	scaffold_1	908021	908895	99 UNCLASSIFIED PROTEINS	GO:0003674_GO:0003824_GO:0006793_GO:0006796_GO:0008150_GO:0008152_GO:0009987_GO:0016311_GO:0016787_GO:0016788_GO:0016791_GO:0042578_GO:0044237	NULL	NULL	NULL	-0.294888	0.964342		NULL	-0.114939	0.527226		4084.56	3841.27	6048.17	5525.89	3710.93	3973.76	4382.26	4501.65
PR_72849		scaffold_1	909498	910026	99 UNCLASSIFIED PROTEINS	NULL	NULL	NULL	NULL	0.60976	1.45075		NULL	0.374366	1.08446		676.906	743.419	639.551	217.667	756.488	868.886	793.266	738.078
PR_38724	Escherichia coli endonuclease III-like 1 [Gallus gallus]	scaffold_1	911788	912790	10 CELL CYCLE AND DNA PROCESSING__16 PROTEIN WITH BINDING FUNCTION OR COFACTOR REQUIREMENT (structural or catalytic)	GO:0003674_GO:0003824_GO:0006139_GO:0006259_GO:0006281_GO:0006284_GO:0006950_GO:0006974_GO:0008150_GO:0008152_GO:0009987_GO:0033554_GO:0034960_GO:0034984_GO:0043170_GO:0043283_GO:0044237_GO:0044238_GO:0044260_GO:0050896_GO:0051716	NULL	NULL	NULL	0.253241	1.82993		NULL	0.211947	0.275666		4659.74	4013.94	4289.86	3478.12	5880.12	4899.13	4229.23	4760.89
PR_97365	PrAvh_170	scaffold_1	913804	914314	NULL	NULL	NULL	NULL	NULL	1.23656	4.51748	Pr102_Up	NULL	0.665812	3.02045		700.019	716.399	1325.14	748.175	1648.05	2055.77	1663.62	1384.08
PR_71048	predicted protein [Nematostella vectensis]	scaffold_1	915253	916554	99 UNCLASSIFIED PROTEINS	GO:0003674_GO:0003824_GO:0005575_GO:0005622_GO:0005623_GO:0005737_GO:0006082_GO:0006519_GO:0006520_GO:0006536_GO:0006547_GO:0006548_GO:0006807_GO:0008150_GO:0008152_GO:0009056_GO:0009063_GO:0009064_GO:0009075_GO:0009077_GO:0009308_GO:0009310_GO:0009987_GO:0016787_GO:0016810_GO:0016812_GO:0019556_GO:0019752_GO:0034641_GO:0044237_GO:0044238_GO:0044248_GO:0044270_GO:0044424_GO:0044464	NULL	NULL	NULL	-0.255323	1.21574		NULL	0.149882	1.86482		2332.01	2153.85	2981.83	2841.54	1890.37	2159.27	3218.54	2859.47
PR_72852	Peptidase dimerisation domain containing protein [Brugia malayi]	scaffold_1	917089	919931	99 UNCLASSIFIED PROTEINS	GO:0003674_GO:0003824_GO:0006508_GO:0008150_GO:0008152_GO:0008233_GO:0008237_GO:0009987_GO:0016787_GO:0016810_GO:0019538_GO:0034960_GO:0043170_GO:0043283_GO:0044237_GO:0044238_GO:0044260_GO:0044267_GO:0070011	NULL	NULL	NULL	0.33542	2.56852		NULL	0.158333	5.76752		3038.13	3111.53	2667.11	3554.06	3528.07	3902.2	4910.41	3451.45
PR_72853		scaffold_1	922470	926801	99 UNCLASSIFIED PROTEINS	NULL	NULL	NULL	NULL	0.432147	2.43565		NULL	0.166822	0.727495		1453.62	1469.9	1222.91	1018.88	1411.96	1742.31	1426.03	1449.62
PR_72854	nitric oxide dioxygenase [Oceanobacillus iheyensis HTE831]	scaffold_1	928975	930426	01 METABOLISM__02 ENERGY__20 CELLULAR TRANSPORT, TRANSPORT FACILITATION AND TRANSPORT ROUTES__32 CELL RESCUE, DEFENSE AND VIRULENCE__70 SUBCELLULAR LOCALIZATION	GO:0003674_GO:0003824_GO:0005488_GO:0005506_GO:0009055_GO:0016491_GO:0020037_GO:0043167_GO:0043169_GO:0046872_GO:0046906_GO:0046914	NULL	NULL	NULL	-0.751215	1.78597		NULL	-0.996538	3.24508		5375.49	3319.08	4997.96	3243.92	4798.65	2515.5	1111.42	2122.14
PR_71049	Os02g0602100 [Oryza sativa (japonica cultivar-group)]	scaffold_1	930909	931763	99 UNCLASSIFIED PROTEINS	GO:0000166_GO:0003674_GO:0003824_GO:0004672_GO:0004674_GO:0004713_GO:0005488_GO:0005524_GO:0006464_GO:0006468_GO:0006793_GO:0006796_GO:0008150_GO:0008152_GO:0009987_GO:0016301_GO:0016310_GO:0016740_GO:0016772_GO:0016773_GO:0017076_GO:0019538_GO:0030554_GO:0032553_GO:0032555_GO:0032559_GO:0034960_GO:0043170_GO:0043283_GO:0043412_GO:0043687_GO:0044237_GO:0044238_GO:0044260_GO:0044267	NULL	NULL	NULL	0.645595	4.31554		NULL	0.578615	0.882201		1299.74	1048.85	907.57	1056.49	1185.89	1686.66	953.77	1610.14
PR_72856		scaffold_1	931897	933428	99 UNCLASSIFIED PROTEINS	NULL	NULL	NULL	NULL	-0.798916	3.41109		NULL	-1.1488	1.76547		3436.39	3795.55	2997.77	4219.7	1708.13	2076.31	2817.35	1629.17
PR_72857	peroxiredoxin Q [Laccaria bicolor S238N-H82]	scaffold_1	933743	934922	11 TRANSCRIPTION__32 CELL RESCUE, DEFENSE AND VIRULENCE__70 SUBCELLULAR LOCALIZATION__98 CLASSIFICATION NOT YET CLEAR-CUT	GO:0003674_GO:0003824_GO:0016209_GO:0016491	NULL	NULL	NULL	0.00201644	0.00806638		NULL	-0.321396	0.261966		5937.35	6463.93	7211.88	9229.01	6358.62	7220.63	7538.07	5770.56
PR_72858	predicted protein [Nematostella vectensis]	scaffold_1	936170	938495	14 PROTEIN FATE (folding, modification, destination)__20 CELLULAR TRANSPORT, TRANSPORT FACILITATION AND TRANSPORT ROUTES__70 SUBCELLULAR LOCALIZATION__98 CLASSIFICATION NOT YET CLEAR-CUT	GO:0003674_GO:0003824_GO:0006508_GO:0008150_GO:0008152_GO:0008233_GO:0008234_GO:0009987_GO:0016787_GO:0019538_GO:0034960_GO:0043170_GO:0043283_GO:0044237_GO:0044238_GO:0044260_GO:0044267_GO:0070011	NULL	NULL	NULL	0.0774097	0.666169		NULL	-0.0202214	1.54985		12511.9	11648.2	12946.9	10374	11080.9	12524.6	10348	11705
PR_72859		scaffold_1	939082	942273	99 UNCLASSIFIED PROTEINS	NULL	NULL	NULL	NULL	0.964505	5.09594		NULL	0.21473	0.161253		2868.16	3042.65	2713.21	1785.41	3521.53	5078.22	2680.7	3020
PR_72860	Kazal-like serine protease inhibitor PbraEPI2 [Phytophthora brassicae]	scaffold_1	942593	943459	99 UNCLASSIFIED PROTEINS	GO:0003674_GO:0005488_GO:0005515_GO:0005543_GO:0007154_GO:0008150_GO:0008270_GO:0008289_GO:0009987_GO:0035091_GO:0043167_GO:0043169_GO:0046872_GO:0046914	NULL	NULL	NULL	-0.216139	0.659813		NULL	0.784698	1.07779		491.106	421.823	723.429	649.994	470.507	492.061	701.494	984.693
PR_72861		scaffold_1	947362	947746	99 UNCLASSIFIED PROTEINS	GO:0003674_GO:0003824_GO:0005575_GO:0005622_GO:0005623_GO:0005737_GO:0008150_GO:0008152_GO:0009058_GO:0009987_GO:0016491_GO:0016999_GO:0017000_GO:0017144_GO:0044237_GO:0044249_GO:0044424_GO:0044464	NULL	NULL	NULL	-0.435859	0.699069		NULL	0.334128	0.103115		760.022	923.684	1877.78	1779.86	994.089	987.152	1283.98	1683.35
PR_71050	DnaJ protein [Vibrio campbellii AND4]	scaffold_1	948173	949273	10 CELL CYCLE AND DNA PROCESSING__14 PROTEIN FATE (folding, modification, destination)__16 PROTEIN WITH BINDING FUNCTION OR COFACTOR REQUIREMENT (structural or catalytic)__18 REGULATION OF METABOLISM AND PROTEIN FUNCTION__20 CELLULAR TRANSPORT, TRANSPORT FACILITATION AND TRANSPORT ROUTES__32 CELL RESCUE, DEFENSE AND VIRULENCE__70 SUBCELLULAR LOCALIZATION	GO:0003674_GO:0005488_GO:0005515_GO:0006457_GO:0008150_GO:0008152_GO:0009987_GO:0019538_GO:0031072_GO:0034960_GO:0043170_GO:0043283_GO:0044237_GO:0044238_GO:0044260_GO:0044267_GO:0051082	NULL	NULL	NULL	0.483111	1.63413		NULL	0.5859	0.995223		5512.6	6026.66	3168.15	4037.9	4546.51	6550.33	5821.55	7034.06
PR_72863		scaffold_1	949646	952435	99 UNCLASSIFIED PROTEINS	GO:0003674_GO:0005488_GO:0005515_GO:0005575_GO:0005623_GO:0006810_GO:0008150_GO:0009987_GO:0016020_GO:0016192_GO:0044464_GO:0051179_GO:0051234	NULL	NULL	NULL	-0.303575	0.572414		NULL	-1.21716	1.19561		121.798	86.3421	60.066	54.1019	63.665	65.2869	48.6403	34.6585
PR_72864	PREDICTED: similar to SHQ1 homolog isoform 1 [Canis familiaris]	scaffold_1	954283	959867	99 UNCLASSIFIED PROTEINS	NULL	NULL	NULL	NULL	0.853721	3.72744		NULL	0.985356	1.642		2307.86	1702.88	1234.75	1929.67	2418.24	3241.66	2431.6	3551.35
PR_38740	26S proteasome regulatory subunit 8 [Pinus taeda]	scaffold_1	960054	961177	99 UNCLASSIFIED PROTEINS	GO:0000166_GO:0003674_GO:0003824_GO:0005488_GO:0005524_GO:0006139_GO:0008150_GO:0008152_GO:0009987_GO:0016301_GO:0016462_GO:0016740_GO:0016772_GO:0016787_GO:0016817_GO:0016818_GO:0017076_GO:0017111_GO:0019205_GO:0030554_GO:0032553_GO:0032555_GO:0032559_GO:0044237_GO:0044238	NULL	NULL	NULL	-0.161044	0.992373		NULL	0.0987121	1.8788		7695.65	10012.5	8007.42	9193.11	9715.26	7805.38	10472.3	9345.2
PR_72866	PREDICTED: similar to serine/threonine protein kinase sgk, partial [Strongylocentrotus purpuratus]	scaffold_1	961321	962985	99 UNCLASSIFIED PROTEINS	GO:0000166_GO:0003674_GO:0003824_GO:0004672_GO:0004674_GO:0004713_GO:0005488_GO:0005524_GO:0006464_GO:0006468_GO:0006793_GO:0006796_GO:0008150_GO:0008152_GO:0009987_GO:0016301_GO:0016310_GO:0016740_GO:0016772_GO:0016773_GO:0017076_GO:0019538_GO:0030554_GO:0032553_GO:0032555_GO:0032559_GO:0034960_GO:0043170_GO:0043283_GO:0043412_GO:0043687_GO:0044237_GO:0044238_GO:0044260_GO:0044267	NULL	NULL	NULL	0.502625	1.00149		NULL	0.638653	0.629642		76.7511	59.7222	23.7536	96.4298	71.758	90.9071	47.3507	99.8956
PR_72867		scaffold_1	964871	966502	99 UNCLASSIFIED PROTEINS	GO:0003674_GO:0003824_GO:0008150_GO:0008152	NULL	NULL	NULL	2.43295	25.8734	Pr102_Up	NULL	-0.879225	1.67285		107.582	99.7418	78.1124	70.631	319.253	480.687	63.6933	48.3948
PR_72868		scaffold_1	969347	969854	99 UNCLASSIFIED PROTEINS	NULL	NULL	NULL	NULL	0.14307	0.542374		NULL	0.399745	0.85731		245.133	249.269	146.132	226.035	171.255	239.228	180.942	285.811
PR_72869	Os05g0397900 [Oryza sativa (japonica cultivar-group)]	scaffold_1	970209	972547	20 CELLULAR TRANSPORT, TRANSPORT FACILITATION AND TRANSPORT ROUTES	GO:0000166_GO:0003674_GO:0003774_GO:0003777_GO:0003824_GO:0005488_GO:0005524_GO:0005575_GO:0005622_GO:0005623_GO:0005856_GO:0005875_GO:0006810_GO:0007017_GO:0007018_GO:0008150_GO:0009987_GO:0015630_GO:0016462_GO:0016787_GO:0016817_GO:0016818_GO:0017076_GO:0017111_GO:0030554_GO:0030705_GO:0032553_GO:0032555_GO:0032559_GO:0032991_GO:0043226_GO:0043228_GO:0043229_GO:0043232_GO:0043234_GO:0044422_GO:…	NULL	NULL	NULL	0.451779	1.47897		NULL	0.396546	1.80402		3102.69	3024.26	2091.17	1659.51	2625.06	3377.47	3577.05	3250.61
PR_72870	7-fold repeat in clathrin and VPS proteins repeat-containing protein [Dictyostelium discoideum AX4]	scaffold_1	975185	978385	14 PROTEIN FATE (folding, modification, destination)__20 CELLULAR TRANSPORT, TRANSPORT FACILITATION AND TRANSPORT ROUTES__70 SUBCELLULAR LOCALIZATION	GO:0003674_GO:0005488_GO:0005515_GO:0006810_GO:0006886_GO:0008104_GO:0008150_GO:0009987_GO:0015031_GO:0016192_GO:0033036_GO:0034613_GO:0045184_GO:0046907_GO:0051179_GO:0051234_GO:0051641_GO:0051649	NULL	NULL	NULL	0.289081	1.17918		NULL	0.189361	0.569418		8318.44	7689.15	7306.33	4830.18	7639.68	8597.05	6282.22	8022.88
PR_72871		scaffold_1	978525	978902	99 UNCLASSIFIED PROTEINS	NULL	NULL	NULL	NULL	-0.950357	1.0937		NULL	-0.323974	0.681209		216.888	159.221	453.128	206.387	257.963	133.985	181.1	206.831
PR_38752	acetylornithine aminotransferase [Laccaria bicolor S238N-H82]	scaffold_1	982486	983789	99 UNCLASSIFIED PROTEINS	GO:0003674_GO:0003824_GO:0005488_GO:0005496_GO:0008289_GO:0008483_GO:0016740_GO:0016769_GO:0019842_GO:0030170_GO:0048037_GO:0070279	NULL	NULL	NULL	0.635382	8.58058		NULL	0.174615	1.94775		3593.43	3564.2	3589.2	4135.79	3942.88	5779.48	4188	4199.37
PR_72874		scaffold_1	986582	987031	99 UNCLASSIFIED PROTEINS	GO:0003674_GO:0003824_GO:0005575_GO:0005622_GO:0005623_GO:0005737_GO:0008150_GO:0008152_GO:0009058_GO:0009987_GO:0016491_GO:0016999_GO:0017000_GO:0017144_GO:0044237_GO:0044249_GO:0044424_GO:0044464	NULL	NULL	NULL	-0.162523	0.281428		NULL	-0.384607	0.455894		912.755	830.184	1798.1	2023.92	1336.26	1243.02	1151.13	1065.67
PR_72875		scaffold_1	987642	989857	99 UNCLASSIFIED PROTEINS	GO:0007154_GO:0007165_GO:0008150_GO:0009987_GO:0050789_GO:0050794_GO:0065007	NULL	NULL	NULL	-0.0336375	0.220397		NULL	-0.124332	1.62538		2273.79	2212.83	2859.88	2381.6	2885.15	2375.98	2018.68	2231.21
PR_71052	predicted protein [Nematostella vectensis]	scaffold_1	990090	990920	99 UNCLASSIFIED PROTEINS	NULL	NULL	NULL	NULL	-2.32291	7.16072	Pr102_Down	NULL	-0.575276	2.09936		389.286	286.378	320.697	330.247	278.106	66.2854	253.852	222.591
PR_72877		scaffold_1	991719	993428	99 UNCLASSIFIED PROTEINS	NULL	NULL	NULL	NULL	0.535696	1.73826		NULL	0.257744	0.929018		863.528	777.73	426.682	929.051	1297	1086.14	569.195	895.806
PR_38760		scaffold_1	1000804	1000953	12 PROTEIN SYNTHESIS__16 PROTEIN WITH BINDING FUNCTION OR COFACTOR REQUIREMENT (structural or catalytic)__40 CELL FATE __41 DEVELOPMENT (Systemic)__70 SUBCELLULAR LOCALIZATION__98 CLASSIFICATION NOT YET CLEAR-CUT	GO:0003674_GO:0003735_GO:0005198_GO:0005575_GO:0005622_GO:0005623_GO:0005737_GO:0005840_GO:0006412_GO:0008150_GO:0008152_GO:0009058_GO:0009059_GO:0009987_GO:0010467_GO:0019538_GO:0030529_GO:0032991_GO:0034645_GO:0034960_GO:0034961_GO:0043170_GO:0043226_GO:0043228_GO:0043229_GO:0043232_GO:0043283_GO:0043284_GO:0044237_GO:0044238_GO:0044249_GO:0044260_GO:0044267_GO:0044424_GO:0044444_GO:0044464	NULL	NULL	NULL	-0.221192	0.533911		NULL	-0.0671565	0.0988647		6678.28	7887.34	12853.7	11992.3	7027.1	8452.38	9593.57	9404.77
PR_72878	integral membrane protein 1 [Danio rerio]	scaffold_1	1002203	1004937	99 UNCLASSIFIED PROTEINS	GO:0003674_GO:0003824_GO:0004576_GO:0005575_GO:0005623_GO:0005975_GO:0006464_GO:0006486_GO:0008150_GO:0008152_GO:0009058_GO:0009059_GO:0009100_GO:0009101_GO:0009987_GO:0016020_GO:0016740_GO:0016757_GO:0016758_GO:0019538_GO:0034645_GO:0034960_GO:0043170_GO:0043283_GO:0043412_GO:0043413_GO:0044237_GO:0044238_GO:0044249_GO:0044260_GO:0044267_GO:0044464_GO:0070085	NULL	NULL	NULL	0.0226182	0.109065		NULL	-0.0618524	1.52723		12418.4	10050.8	10093	8253.93	10553.7	10365.3	7946.24	9775.81
PR_72879	predicted protein [Physcomitrella patens subsp. patens]	scaffold_1	1005308	1006332	10 CELL CYCLE AND DNA PROCESSING__11 TRANSCRIPTION__14 PROTEIN FATE (folding, modification, destination)__16 PROTEIN WITH BINDING FUNCTION OR COFACTOR REQUIREMENT (structural or catalytic)__32 CELL RESCUE, DEFENSE AND VIRULENCE__36 SYSTEMIC INTERACTION WITH THE ENVIRONMENT__40 CELL FATE __41 DEVELOPMENT (Systemic)__43 CELL TYPE DIFFERENTIATION__70 SUBCELLULAR LOCALIZATION	GO:0000502_GO:0003674_GO:0003824_GO:0004175_GO:0004298_GO:0005575_GO:0005622_GO:0005623_GO:0005839_GO:0006508_GO:0006511_GO:0008150_GO:0008152_GO:0008233_GO:0009056_GO:0009057_GO:0009987_GO:0016787_GO:0019538_GO:0019941_GO:0030163_GO:0032991_GO:0034960_GO:0034962_GO:0043170_GO:0043234_GO:0043283_GO:0043285_GO:0043632_GO:0044237_GO:0044238_GO:0044248_GO:0044257_GO:0044260_GO:0044265_GO:0044267_GO:…	NULL	NULL	NULL	-0.020266	0.0689372		NULL	-0.11376	0.329821		4932.34	4955.66	7425.67	7478.18	5532.41	6111.51	5784.33	5728.01
PR_72880		scaffold_1	1006467	1009181	99 UNCLASSIFIED PROTEINS	GO:0000226_GO:0000922_GO:0005575_GO:0005622_GO:0005623_GO:0005737_GO:0005815_GO:0005819_GO:0005856_GO:0006996_GO:0007010_GO:0007017_GO:0008150_GO:0009987_GO:0015630_GO:0016043_GO:0043226_GO:0043228_GO:0043229_GO:0043232_GO:0044422_GO:0044424_GO:0044430_GO:0044444_GO:0044446_GO:0044464	NULL	NULL	NULL	0.501474	2.77341		NULL	-0.190163	0.00914545		3531.71	3786.33	3135.23	2499.96	3640.87	4584.34	3242.74	2838.4
PR_72881	ryanodine receptor [Hemicentrotus pulcherrimus]	scaffold_1	1009768	1013905	99 UNCLASSIFIED PROTEINS	GO:0003674_GO:0005215_GO:0005216_GO:0005488_GO:0005509_GO:0005575_GO:0005623_GO:0006810_GO:0006811_GO:0008150_GO:0015075_GO:0015267_GO:0016020_GO:0022803_GO:0022838_GO:0022857_GO:0022891_GO:0022892_GO:0043167_GO:0043169_GO:0044464_GO:0046872_GO:0051179_GO:0051234	NULL	NULL	NULL	0.00808734	0.0237933		NULL	-0.231203	0.848129		2762.3	3386.09	2008.22	1929.35	2488.85	2535.66	3026.75	2148.12
PR_71053	predicted protein [Physcomitrella patens subsp. patens]	scaffold_1	1014150	1016821	01 METABOLISM__16 PROTEIN WITH BINDING FUNCTION OR COFACTOR REQUIREMENT (structural or catalytic)__32 CELL RESCUE, DEFENSE AND VIRULENCE__34 INTERACTION WITH THE ENVIRONMENT__36 SYSTEMIC INTERACTION WITH THE ENVIRONMENT__70 SUBCELLULAR LOCALIZATION	GO:0003674_GO:0003824_GO:0005488_GO:0006807_GO:0008150_GO:0008152_GO:0009039_GO:0016151_GO:0016787_GO:0016810_GO:0016811_GO:0043167_GO:0043169_GO:0046872_GO:0046914	NULL	NULL	NULL	-0.00852943	0.035974		NULL	-0.480133	0.986581		17048.7	14105.6	10836.1	12897.4	13392.3	13641.1	11503.7	9837.43
PR_72883		scaffold_1	1017065	1018971	99 UNCLASSIFIED PROTEINS	GO:0003674_GO:0005215_GO:0005216_GO:0005575_GO:0005623_GO:0006810_GO:0006811_GO:0008150_GO:0015075_GO:0015267_GO:0016020_GO:0022803_GO:0022838_GO:0022857_GO:0022891_GO:0022892_GO:0044464_GO:0051179_GO:0051234	NULL	NULL	NULL	-0.000588365	0.00204462		NULL	-0.0413131	0.887048		9032.12	7384.52	6132.45	5353	7342.71	6972.68	8209.46	6778.6
PR_72884	double HA-tagged protein kinase domain of mitogen-activated protein kinase kinase kinase [synthetic construct]	scaffold_1	1023821	1026664	99 UNCLASSIFIED PROTEINS	GO:0000166_GO:0003674_GO:0003824_GO:0004672_GO:0004674_GO:0004713_GO:0005488_GO:0005515_GO:0005524_GO:0006464_GO:0006468_GO:0006793_GO:0006796_GO:0008150_GO:0008152_GO:0009987_GO:0016301_GO:0016310_GO:0016740_GO:0016772_GO:0016773_GO:0017076_GO:0019538_GO:0030554_GO:0032553_GO:0032555_GO:0032559_GO:0034960_GO:0043170_GO:0043283_GO:0043412_GO:0043687_GO:0044237_GO:0044238_GO:0044260_GO:0044267	NULL	NULL	NULL	0.305791	1.14793		NULL	0.375515	0.670767		837.182	900.521	515.934	920.569	1034.62	980.906	684.075	1029.48
PR_72885		scaffold_1	1026868	1027780	99 UNCLASSIFIED PROTEINS	NULL	NULL	NULL	NULL	-0.0906981	0.833499		NULL	0.298712	0.879213		4718.27	5047.97	5011.59	5740.07	5154.28	4816.93	4799.78	6309.49
PR_72888		scaffold_1	1058538	1062026	99 UNCLASSIFIED PROTEINS	GO:0000166_GO:0003674_GO:0003824_GO:0004672_GO:0004674_GO:0004713_GO:0005488_GO:0005515_GO:0005524_GO:0006464_GO:0006468_GO:0006793_GO:0006796_GO:0008150_GO:0008152_GO:0009987_GO:0016301_GO:0016310_GO:0016740_GO:0016772_GO:0016773_GO:0017076_GO:0019538_GO:0030554_GO:0032553_GO:0032555_GO:0032559_GO:0034960_GO:0043170_GO:0043283_GO:0043412_GO:0043687_GO:0044237_GO:0044238_GO:0044260_GO:0044267	NULL	NULL	NULL	-0.201001	0.254649		NULL	-0.109208	1.90247		289.598	294.223	258.334	748.723	334.617	345.995	784.152	368.725
PR_72889		scaffold_1	1064533	1065630	99 UNCLASSIFIED PROTEINS	GO:0000166_GO:0003674_GO:0003824_GO:0004672_GO:0004674_GO:0004713_GO:0005488_GO:0005524_GO:0006464_GO:0006468_GO:0006793_GO:0006796_GO:0008150_GO:0008152_GO:0009987_GO:0016301_GO:0016310_GO:0016740_GO:0016772_GO:0016773_GO:0017076_GO:0019538_GO:0030554_GO:0032553_GO:0032555_GO:0032559_GO:0034960_GO:0043170_GO:0043283_GO:0043412_GO:0043687_GO:0044237_GO:0044238_GO:0044260_GO:0044267	NULL	NULL	NULL	-0.537508	1.49469		NULL	-1.92859	3.48288	Pr1197_Down	870.898	872.885	555.52	1033.59	1351.39	574.057	229.324	218.875
PR_72890		scaffold_1	1066667	1069073	99 UNCLASSIFIED PROTEINS	GO:0000166_GO:0003674_GO:0003824_GO:0004672_GO:0004674_GO:0004713_GO:0005488_GO:0005515_GO:0005524_GO:0006464_GO:0006468_GO:0006793_GO:0006796_GO:0008150_GO:0008152_GO:0009987_GO:0016301_GO:0016310_GO:0016740_GO:0016772_GO:0016773_GO:0017076_GO:0019538_GO:0030554_GO:0032553_GO:0032555_GO:0032559_GO:0034960_GO:0043170_GO:0043283_GO:0043412_GO:0043687_GO:0044237_GO:0044238_GO:0044260_GO:0044267	NULL	NULL	NULL	0.090266	0.475809		NULL	-0.259142	1.49282		6225.61	6994.21	4751.23	5852.42	5243.55	6340.42	4749.37	4976.63
PR_71054	predicted protein [Laccaria bicolor S238N-H82]	scaffold_1	1069264	1070655	99 UNCLASSIFIED PROTEINS	NULL	NULL	NULL	NULL	0.433808	3.25062		NULL	0.504829	1.69735		3348.4	3487.32	2767.89	2749.54	4246.43	4171.64	3653.97	4382.14
PR_72892		scaffold_1	1070826	1071411	99 UNCLASSIFIED PROTEINS	GO:0003674_GO:0005488_GO:0005575_GO:0005622_GO:0005623_GO:0008270_GO:0043167_GO:0043169_GO:0044464_GO:0046872_GO:0046914	NULL	NULL	NULL	0.090711	0.681888		NULL	0.445791	4.227		598.22	665.903	683.723	534.49	725.81	660.857	870.233	845.273
PR_93374	predicted protein [Nematostella vectensis]	scaffold_1	1071550	1072589	99 UNCLASSIFIED PROTEINS	NULL	NULL	NULL	NULL	0.00508094	0.0495673		NULL	-0.749135	7.0726		269.146	245.1	291.397	293.236	152.225	275.689	136.424	163.447
PR_72893	smu-1 suppressor of mec-8 and unc-52 homolog [Bos taurus]	scaffold_1	1072705	1074434	99 UNCLASSIFIED PROTEINS	NULL	NULL	NULL	NULL	-0.034408	0.131032		NULL	0.33386	0.486273		4110.6	4278.38	2634.19	3417.63	3529.86	3525.11	3294.44	4550.23
PR_93376		scaffold_1	1107133	1110104	99 UNCLASSIFIED PROTEINS	NULL	NULL	NULL	NULL	0.297209	1.7967		NULL	-0.417333	1.23064		9558.16	7211.35	8734.67	7099.97	8094.02	10015.7	6873.84	6103.56
PR_72898		scaffold_1	1110337	1113288	20 CELLULAR TRANSPORT, TRANSPORT FACILITATION AND TRANSPORT ROUTES__34 INTERACTION WITH THE ENVIRONMENT__70 SUBCELLULAR LOCALIZATION	GO:0003674_GO:0005215_GO:0005575_GO:0005623_GO:0006810_GO:0006811_GO:0006812_GO:0008150_GO:0015075_GO:0016020_GO:0022857_GO:0022891_GO:0022892_GO:0030001_GO:0044464_GO:0046873_GO:0051179_GO:0051234	NULL	NULL	NULL	0.362676	2.82851		NULL	0.351765	0.670845		3038.74	2784.31	3603.31	2918.3	3998.33	3968.22	3295.36	3938.32
PR_72899	DNA-damage inducible protein 2 [Danio rerio]	scaffold_1	1113570	1116679	32 CELL RESCUE, DEFENSE AND VIRULENCE__70 SUBCELLULAR LOCALIZATION	GO:0003674_GO:0003824_GO:0004175_GO:0004190_GO:0005488_GO:0005515_GO:0006457_GO:0006464_GO:0006508_GO:0008150_GO:0008152_GO:0008233_GO:0009987_GO:0016787_GO:0019538_GO:0031072_GO:0034960_GO:0043170_GO:0043283_GO:0043412_GO:0044237_GO:0044238_GO:0044260_GO:0044267_GO:0051082_GO:0070001_GO:0070011	NULL	NULL	NULL	-0.0645047	0.634555		NULL	0.447048	2.37533		5603.07	5720.59	4774.52	5253.92	5702.61	5104.61	6211.76	7277.05
PR_93379		scaffold_1	1116880	1117194	99 UNCLASSIFIED PROTEINS	NULL	NULL	NULL	NULL	-0.113604	0.2361		NULL	0.138116	0.499585		2173.21	1928.77	4272.58	3192.3	2536.72	2672.74	2428.38	3182.24
PR_93380		scaffold_1	1117368	1118000	99 UNCLASSIFIED PROTEINS	GO:0005575_GO:0005623_GO:0006810_GO:0008150_GO:0016020_GO:0016021_GO:0031224_GO:0044425_GO:0044464_GO:0051179_GO:0051234	NULL	NULL	NULL	-0.15423	0.622586		NULL	0.0487335	0.507017		3616.62	3733.78	5369.14	4465.5	3050.96	3860.67	3941.53	4443.87
PR_93381		scaffold_1	1118360	1122564	99 UNCLASSIFIED PROTEINS	NULL	NULL	NULL	NULL	0.0149586	0.0249745		NULL	-0.434529	0.418487		258.392	197.777	114.553	85.0738	98.6133	165.658	135.316	121.311
PR_72902		scaffold_1	1122734	1123976	99 UNCLASSIFIED PROTEINS	NULL	NULL	NULL	NULL	-0.263824	3.53701		NULL	0.417676	0.650768		2706.06	2952.52	2729.43	3013.68	2477.64	2374.05	2762.77	3807.52
PR_72903		scaffold_1	1125249	1127260	99 UNCLASSIFIED PROTEINS	NULL	NULL	NULL	NULL	0.052714	0.260822		NULL	0.0456112	0.961768		2760.83	2881.13	2125.49	3203.25	3255.89	2844.74	3119.04	2830.77
PR_72904		scaffold_1	1128590	1129264	99 UNCLASSIFIED PROTEINS	NULL	NULL	NULL	NULL	-0.387522	0.577819		NULL	-2.12542	0.362679		473.688	663.071	363.188	189.026	360.297	322.78	359.813	96.7715
PR_93385		scaffold_1	1133972	1134388	99 UNCLASSIFIED PROTEINS	NULL	NULL	NULL	NULL	-0.959276	3.47949		NULL	-2.77136	3.76347	Pr1197_Down	2538.97	2569.5	1804.94	2601.66	1055.26	1223.44	1129.14	348.41
PR_38799	CG8005 CG8005-PA [Drosophila melanogaster]	scaffold_1	1134554	1135639	99 UNCLASSIFIED PROTEINS	GO:0006464_GO:0006519_GO:0006575_GO:0008150_GO:0008152_GO:0008612_GO:0009987_GO:0018193_GO:0018205_GO:0019538_GO:0034960_GO:0043170_GO:0043283_GO:0043412_GO:0044237_GO:0044238_GO:0044260_GO:0044267_GO:0046516	NULL	NULL	NULL	0.344694	2.0219		NULL	0.811974	0.412434		1298.77	887.584	1187.14	1169	1672.41	1442.11	1198.14	1993.71
PR_72906		scaffold_1	1135819	1139889	99 UNCLASSIFIED PROTEINS	GO:0003674_GO:0003824_GO:0004175_GO:0004252_GO:0006508_GO:0008150_GO:0008152_GO:0008233_GO:0008236_GO:0009987_GO:0016787_GO:0017171_GO:0019538_GO:0034960_GO:0043170_GO:0043283_GO:0044237_GO:0044238_GO:0044260_GO:0044267_GO:0070011	NULL	NULL	NULL	0.0260076	0.146446		NULL	-0.263001	0.488097		3024.84	2583.18	2584.96	2119.26	2141.75	2624.95	2734.36	2148.43
PR_72907	rRNA methyltransferase Spb1, putative [Aspergillus clavatus NRRL 1]	scaffold_1	1140030	1143940	11 TRANSCRIPTION__12 PROTEIN SYNTHESIS__70 SUBCELLULAR LOCALIZATION__98 CLASSIFICATION NOT YET CLEAR-CUT	NULL	NULL	NULL	NULL	0.195226	1.39212		NULL	0.150425	1.44181		11554.2	9470.96	8763.96	10400.9	10573.9	11503.4	11555.4	11151.7
PR_72908	predicted protein [Physcomitrella patens subsp. patens]	scaffold_1	1144246	1147987	99 UNCLASSIFIED PROTEINS	GO:0003674_GO:0003824_GO:0016787	NULL	NULL	NULL	0.483824	2.65624		NULL	0.152454	2.27309		4671.39	4444.91	3160.93	3708.72	3807.22	5588.87	5359.18	4441.93
PR_93389		scaffold_1	1148185	1149263	99 UNCLASSIFIED PROTEINS	GO:0005575_GO:0005623_GO:0006810_GO:0006886_GO:0008104_GO:0008150_GO:0009987_GO:0015031_GO:0016020_GO:0033036_GO:0034613_GO:0044464_GO:0045184_GO:0046907_GO:0051179_GO:0051234_GO:0051641_GO:0051649	NULL	NULL	NULL	-0.0146838	0.0517371		NULL	0.320802	0.994353		2227.97	2693.16	2746.13	3760.26	3234.83	2827.95	3412.9	3568.32
PR_72910	C-terminal motor kinesin, putative [Leishmania braziliensis MHOM/BR/75/M2904]	scaffold_1	1149421	1152796	20 CELLULAR TRANSPORT, TRANSPORT FACILITATION AND TRANSPORT ROUTES__42 BIOGENESIS OF CELLULAR COMPONENTS__70 SUBCELLULAR LOCALIZATION	GO:0000166_GO:0003674_GO:0003774_GO:0003777_GO:0003824_GO:0005488_GO:0005515_GO:0005524_GO:0005575_GO:0005622_GO:0005623_GO:0005856_GO:0005875_GO:0006810_GO:0007017_GO:0007018_GO:0008150_GO:0009987_GO:0015630_GO:0016462_GO:0016787_GO:0016817_GO:0016818_GO:0017076_GO:0017111_GO:0030554_GO:0030705_GO:0032553_GO:0032555_GO:0032559_GO:0032991_GO:0043226_GO:0043228_GO:0043229_GO:0043232_GO:0043234_GO:…	NULL	NULL	NULL	-0.246019	1.38067		NULL	-1.25159	2.55818		481.411	506.422	370.886	443.5	296.283	379.917	319.673	189.227
PR_72911		scaffold_1	1152909	1154030	99 UNCLASSIFIED PROTEINS	NULL	NULL	NULL	NULL	-0.315462	2.36558		NULL	-0.543596	1.97475		3983.38	3363.83	4246.57	3848.63	3348.67	3102.36	3227.63	2648.6
PR_72912		scaffold_1	1157692	1158279	99 UNCLASSIFIED PROTEINS	NULL	NULL	NULL	NULL	0.579669	0.902463		NULL	-0.23938	0.140027		560.023	647.006	598.684	1712.72	997.197	1314.58	947.099	745.124
PR_72913		scaffold_1	1159058	1160266	99 UNCLASSIFIED PROTEINS	NULL	NULL	NULL	NULL	0.45649	4.4681		NULL	0.0256834	4.44558		490.429	483.076	474.677	395.019	586.023	632.31	290.155	469.077
PR_72914	carbonic anhydrase 2 [Neurospora crassa OR74A]	scaffold_1	1161816	1166985	99 UNCLASSIFIED PROTEINS	GO:0003674_GO:0003824_GO:0004089_GO:0005488_GO:0008150_GO:0008152_GO:0008270_GO:0015976_GO:0016829_GO:0016835_GO:0016836_GO:0043167_GO:0043169_GO:0046872_GO:0046914	NULL	NULL	NULL	-0.625064	2.14087		NULL	-0.218064	1.96015		154.389	114.858	99.4317	120.27	75.9659	79.2576	82.8857	105.09
PR_93393		scaffold_1	1169348	1177169	99 UNCLASSIFIED PROTEINS	GO:0003674_GO:0005488_GO:0005509_GO:0005515_GO:0008270_GO:0043167_GO:0043169_GO:0046872_GO:0046914	NULL	NULL	NULL	0.199192	0.389975		NULL	-0.0181469	0.323063		2823.73	2629.51	1682.83	920.868	2359.27	2312.45	2261.28	1989.06
PR_93394		scaffold_1	1177508	1178231	99 UNCLASSIFIED PROTEINS	NULL	NULL	NULL	NULL	-0.298146	2.60754		NULL	0.0455629	0.923335		5398.65	5954.84	4898.46	5211	5200.14	4363.94	5720.48	5537.9
PR_72917		scaffold_1	1179421	1180114	99 UNCLASSIFIED PROTEINS	NULL	NULL	NULL	NULL	-0.157796	0.428223		NULL	-0.246737	0.0863485		3680.84	3187.51	3346.43	1780.57	2718.63	2688.14	3061.49	2527.42
PR_72918	predicted protein [Laccaria bicolor S238N-H82]	scaffold_1	1180434	1181546	99 UNCLASSIFIED PROTEINS	GO:0000166_GO:0003674_GO:0003824_GO:0003924_GO:0005488_GO:0005515_GO:0005524_GO:0005525_GO:0005575_GO:0005622_GO:0005623_GO:0006355_GO:0006810_GO:0006886_GO:0006913_GO:0007154_GO:0007165_GO:0007242_GO:0007264_GO:0008104_GO:0008134_GO:0008150_GO:0009889_GO:0009987_GO:0010468_GO:0010556_GO:0015031_GO:0016462_GO:0016787_GO:0016817_GO:0016818_GO:0017076_GO:0017111_GO:0019001_GO:0019219_GO:0019222_GO:…	NULL	NULL	NULL	0.214762	2.67905		NULL	0.679245	0.544819		2550.4	2659.19	2673.98	2987.39	3106.33	3153.97	2806.45	4351.92
PR_72919	carbonic anhydrase 2 [Neurospora crassa OR74A]	scaffold_1	1181842	1182890	99 UNCLASSIFIED PROTEINS	GO:0003674_GO:0003824_GO:0004089_GO:0005488_GO:0008150_GO:0008152_GO:0008270_GO:0015976_GO:0016829_GO:0016835_GO:0016836_GO:0043167_GO:0043169_GO:0046872_GO:0046914	NULL	NULL	NULL	0.466825	1.62279		NULL	-0.286559	0.660824		1435.82	1199.66	2195.56	1976.65	1427.1	2352.16	1437.13	1395.33
PR_72920		scaffold_1	1185977	1188254	99 UNCLASSIFIED PROTEINS	NULL	TPSI_0047	MuDR_A_B	NULL	0.087485	0.189591		NULL	0.332921	0.934836		1193.07	1400.04	671.144	661.184	1058.14	1042.71	1283.87	1236.08
PR_72921		scaffold_1	1188821	1189420	99 UNCLASSIFIED PROTEINS	GO:0003674_GO:0003676_GO:0003677_GO:0003824_GO:0005215_GO:0005488_GO:0005575_GO:0005622_GO:0005623_GO:0005634_GO:0005654_GO:0005667_GO:0005669_GO:0006091_GO:0006119_GO:0006139_GO:0006163_GO:0006164_GO:0006350_GO:0006351_GO:0006352_GO:0006753_GO:0006754_GO:0006793_GO:0006796_GO:0006810_GO:0006811_GO:0006812_GO:0006818_GO:0008150_GO:0008152_GO:0009058_GO:0009059_GO:0009117_GO:0009141_GO:0009142_GO:…	NULL	NULL	NULL	-0.279104	0.704389		NULL	0.312133	0.198939		762.937	787.373	1190.54	1355.16	1151.67	843.884	1074.87	1271.34
PR_72922		scaffold_1	1190365	1190971	99 UNCLASSIFIED PROTEINS	NULL	NULL	NULL	NULL	-0.143085	0.447214		NULL	0.263967	0.40517		3310.08	3208.67	5138.89	4830.59	5048.37	3732.86	4474.67	4949.67
PR_72923	putative protein [Arabidopsis thaliana]	scaffold_1	1191069	1192996	99 UNCLASSIFIED PROTEINS	GO:0003674_GO:0003824_GO:0005575_GO:0005622_GO:0005623_GO:0005634_GO:0006139_GO:0006259_GO:0006281_GO:0006950_GO:0006974_GO:0008081_GO:0008150_GO:0008152_GO:0009987_GO:0016787_GO:0016788_GO:0033554_GO:0034960_GO:0034984_GO:0042578_GO:0043170_GO:0043226_GO:0043227_GO:0043229_GO:0043231_GO:0043283_GO:0044237_GO:0044238_GO:0044260_GO:0044424_GO:0044464_GO:0050896_GO:0051716	NULL	NULL	NULL	0.539691	1.25704		NULL	0.410958	0.324281		1527.18	1158.97	968.726	489.718	1428.15	1506.21	1157.41	1377.63
PR_72924	alpha/beta hydrolase fold-1 domain-containing protein [Dictyostelium discoideum AX4]	scaffold_1	1199710	1201379	99 UNCLASSIFIED PROTEINS	NULL	NULL	NULL	NULL	0.211559	0.839928		NULL	0.247075	0.65274		4142.61	4315.14	3157	2699.47	4108.45	4143.75	4017.79	4247.02
PR_72925	Os08g0496000 [Oryza sativa (japonica cultivar-group)]	scaffold_1	1201631	1203390	02 ENERGY__14 PROTEIN FATE (folding, modification, destination)__70 SUBCELLULAR LOCALIZATION	GO:0005575_GO:0005623_GO:0006461_GO:0008150_GO:0009987_GO:0010926_GO:0016020_GO:0016043_GO:0022607_GO:0043933_GO:0044085_GO:0044464_GO:0065003_GO:0070271	NULL	NULL	NULL	0.533488	2.68617		NULL	0.153184	1.2435		6389.44	7129.93	4556.39	5385.23	7747.78	8489.5	7080.09	6522.28
PR_93395	solute carrier family 25 member 39 [Culex pipiens quinquefasciatus]	scaffold_1	1204612	1205664	99 UNCLASSIFIED PROTEINS	GO:0003674_GO:0005488_GO:0005575_GO:0005622_GO:0005623_GO:0005737_GO:0005739_GO:0005740_GO:0005743_GO:0006810_GO:0008150_GO:0016020_GO:0019866_GO:0031090_GO:0031966_GO:0031967_GO:0031975_GO:0043226_GO:0043227_GO:0043229_GO:0043231_GO:0044422_GO:0044424_GO:0044429_GO:0044444_GO:0044446_GO:0044464_GO:0051179_GO:0051234	NULL	NULL	NULL	-0.711088	2.24381		NULL	-0.0482791	1.56088		879.044	893.222	1325.38	1040.66	764.414	631.98	754.515	1000.53
PR_93396		scaffold_1	1206078	1207435	99 UNCLASSIFIED PROTEINS	NULL	NULL	NULL	NULL	-0.946927	3.54603		NULL	-3.19425	5.81975	Pr1197_Down	717.253	575.39	538.346	510.867	315.57	303.701	123.035	63.9638
PR_38840	peptidase S8 and S53 subtilisin kexin sedolisin [Chloroflexus aurantiacus J-10-fl]	scaffold_1	1207952	1209196	14 PROTEIN FATE (folding, modification, destination)__70 SUBCELLULAR LOCALIZATION	GO:0003674_GO:0003824_GO:0004175_GO:0004252_GO:0006508_GO:0008150_GO:0008152_GO:0008233_GO:0008236_GO:0009987_GO:0016787_GO:0017171_GO:0019538_GO:0034960_GO:0043170_GO:0043283_GO:0044237_GO:0044238_GO:0044260_GO:0044267_GO:0070011	NULL	NULL	NULL	0.406445	0.790156		NULL	-2.18041	1.41305		193.277	142.718	73.1861	76.1894	54.4228	160.829	50.7278	26.7698
PR_38850	P-ATPase family transporter: proton [Ostreococcus lucimarinus CCE9901]	scaffold_1	1213155	1215701	99 UNCLASSIFIED PROTEINS	GO:0000166_GO:0003674_GO:0003824_GO:0005215_GO:0005488_GO:0005524_GO:0005575_GO:0005623_GO:0006139_GO:0006163_GO:0006164_GO:0006753_GO:0006754_GO:0006810_GO:0006811_GO:0006812_GO:0008150_GO:0008152_GO:0009117_GO:0009141_GO:0009142_GO:0009144_GO:0009145_GO:0009150_GO:0009152_GO:0009165_GO:0009199_GO:0009201_GO:0009205_GO:0009206_GO:0009259_GO:0009260_GO:0009987_GO:0015075_GO:0015399_GO:0015405_GO:…	NULL	NULL	NULL	0.303019	2.85475		NULL	-0.0681777	0.463577		16763.5	19550.7	19340.3	16284.3	16571.3	22188.2	17302.1	17154.6
PR_93398		scaffold_1	1216230	1218758	99 UNCLASSIFIED PROTEINS	GO:0003674_GO:0005215_GO:0005575_GO:0005623_GO:0006810_GO:0008150_GO:0016020_GO:0016021_GO:0031224_GO:0044425_GO:0044464_GO:0051179_GO:0051234	NULL	NULL	NULL	0.132847	0.55603		NULL	0.769896	3.35096		517.039	422.412	497.46	322.746	658.497	482.346	184.193	750.118
PR_72932		scaffold_1	1220112	1223423	99 UNCLASSIFIED PROTEINS	GO:0000059_GO:0003674_GO:0005215_GO:0005575_GO:0005622_GO:0005623_GO:0005634_GO:0005635_GO:0005643_GO:0005737_GO:0006461_GO:0006605_GO:0006606_GO:0006810_GO:0006886_GO:0006913_GO:0008104_GO:0008150_GO:0008565_GO:0009987_GO:0010926_GO:0012505_GO:0015031_GO:0016020_GO:0016021_GO:0016043_GO:0017038_GO:0022607_GO:0022892_GO:0031224_GO:0031967_GO:0031975_GO:0032991_GO:0033036_GO:0033365_GO:0034504_GO:…	NULL	NULL	NULL	0.323734	2.62414		NULL	0.341955	3.72952		6012.14	5462.43	4651.04	5028.01	5206.26	6618.79	7179.19	6702.91
PR_72933		scaffold_1	1225528	1225989	99 UNCLASSIFIED PROTEINS	NULL	NULL	NULL	NULL	-0.0394846	0.0631042		NULL	0.52236	0.429578		971.698	993.19	1404.93	2523.21	1817.51	1433.48	1744.02	2116.04
PR_72934		scaffold_1	1227972	1228667	99 UNCLASSIFIED PROTEINS	NULL	NULL	NULL	NULL	-0.634854	1.15019		NULL	-0.214501	0.407516		1312.36	1132.4	2286.02	2327.72	1043.91	1136.43	1542.05	1520.83
PR_72936	PREDICTED: similar to CG5358-PA [Tribolium castaneum]	scaffold_2	852	1952	99 UNCLASSIFIED PROTEINS	NULL	NULL	NULL	NULL	-0.343831	0.738589		NULL	-0.750472	0.931146		2795.83	3201.81	1542.53	3738.14	1633.01	2221.68	3573.36	1675.98
PR_72937		scaffold_2	2349	3954	99 UNCLASSIFIED PROTEINS	NULL	NULL	NULL	NULL	0.0665843	0.147266		NULL	-0.339995	1.04546		232.054	184.641	152.268	87.3064	179.476	171.817	109.051	129.62
PR_72938		scaffold_2	4882	5584	99 UNCLASSIFIED PROTEINS	NULL	NULL	NULL	NULL	-1.35929	0.727891		NULL	-0.379357	1.00518		53.9611	74.7138	61.5657	300.155	39.9319	47.7859	225.912	94.2516
PR_72940	putative endo-1,3-beta-glucanase [Phytophthora infestans]	scaffold_2	31789	32697	99 UNCLASSIFIED PROTEINS	NULL	NULL	NULL	NULL	1.17941	4.60831	Pr102_Up	NULL	0.0307216	0.762188		1823.68	1624.76	790.92	1710.11	2476.99	3368.66	1176.21	1519.38
PR_72941	putative endo-1,3-beta-glucanase [Phytophthora infestans]	scaffold_2	33528	34859	99 UNCLASSIFIED PROTEINS	NULL	NULL	NULL	NULL	0.211652	0.50235		NULL	-0.203626	0.949962		3496.16	3571.13	2133.78	5357.02	5713.72	4214.62	2552	3160.43
PR_72942	putative endo-1,3-beta-glucanase [Phytophthora infestans]	scaffold_2	35806	37944	99 UNCLASSIFIED PROTEINS	NULL	NULL	NULL	NULL	0.873619	2.01863		NULL	-0.219526	0.217639		1615.91	1646.35	711.96	2638.52	2142.31	3029.05	1504.84	1419.83
PR_72943	WD-repeat protein [Microcystis aeruginosa NIES-843]	scaffold_2	38251	40873	99 UNCLASSIFIED PROTEINS	NULL	NULL	NULL	NULL	0.137185	0.915103		NULL	0.166017	3.2397		6595.8	7287.85	5354.69	6756.85	6173.06	7147.1	8793.95	7291.37
PR_72944		scaffold_2	41313	41993	99 UNCLASSIFIED PROTEINS	NULL	NULL	NULL	NULL	0.123495	0.717345		NULL	0.838108	8.78196		661.345	704.475	896.57	844.207	682.979	846.059	1626.38	1388.42
PR_72945		scaffold_2	43334	44011	99 UNCLASSIFIED PROTEINS	NULL	NULL	NULL	NULL	-0.506141	0.539209		NULL	-0.0792144	0.383063		49.8894	68.9341	76.2238	182.58	111.321	66.4721	114.252	89.3629
PR_72946		scaffold_2	44406	48474	99 UNCLASSIFIED PROTEINS	GO:0003674_GO:0005488_GO:0005509_GO:0019842_GO:0031177_GO:0043167_GO:0043169_GO:0046872	NULL	NULL	NULL	-2.11954	2.70707		NULL	-2.59019	1.583		1067.93	1080.47	470.269	851.993	188.872	199.667	477.045	144.088
PR_72950	FOG: GGDEF domain protein [Parvularcula bermudensis HTCC2503]	scaffold_2	68346	70151	99 UNCLASSIFIED PROTEINS	GO:0003674_GO:0005488_GO:0008270_GO:0043167_GO:0043169_GO:0046872_GO:0046914	NULL	NULL	NULL	-0.0820774	0.254852		NULL	0.029789	0.908138		863.086	875.553	497.971	653.65	874.245	682.604	864.96	737.64
PR_72951		scaffold_2	70506	72755	99 UNCLASSIFIED PROTEINS	NULL	NULL	NULL	NULL	0.000269335	0.000654265		NULL	-0.038095	0.82438		4404.68	3412.96	2010.56	2662.55	3715.85	3123.27	3857.3	3041.31
PR_71060	PREDICTED: similar to methylmalonate-semialdehyde dehydrogenase [Monodelphis domestica]	scaffold_2	73324	75239	01 METABOLISM__02 ENERGY__16 PROTEIN WITH BINDING FUNCTION OR COFACTOR REQUIREMENT (structural or catalytic)__20 CELLULAR TRANSPORT, TRANSPORT FACILITATION AND TRANSPORT ROUTES__32 CELL RESCUE, DEFENSE AND VIRULENCE__42 BIOGENESIS OF CELLULAR COMPONENTS__70 SUBCELLULAR LOCALIZATION	GO:0003674_GO:0003824_GO:0004491_GO:0006082_GO:0006519_GO:0006520_GO:0006573_GO:0006807_GO:0008150_GO:0008152_GO:0009081_GO:0009308_GO:0009987_GO:0016491_GO:0016620_GO:0016903_GO:0019752_GO:0034641_GO:0044237_GO:0044238	NULL	NULL	NULL	-0.408251	3.35401		NULL	0.0289974	0.331976		12310.9	13420.7	10903	12537.8	12529.6	9263.31	11993.2	12542.7
PR_72953		scaffold_2	75387	77579	99 UNCLASSIFIED PROTEINS	NULL	NULL	NULL	NULL	0.315711	1.62024		NULL	0.0653054	1.37439		4107.78	2999.14	2938.27	2982.58	3729.77	4053.67	3932.78	3407.76
PR_44001		scaffold_2	78159	78395	99 UNCLASSIFIED PROTEINS	GO:0003674_GO:0003735_GO:0005198_GO:0005575_GO:0005622_GO:0005623_GO:0005737_GO:0005840_GO:0006412_GO:0008150_GO:0008152_GO:0009058_GO:0009059_GO:0009987_GO:0010467_GO:0019538_GO:0030529_GO:0032991_GO:0034645_GO:0034960_GO:0034961_GO:0043170_GO:0043226_GO:0043228_GO:0043229_GO:0043232_GO:0043283_GO:0043284_GO:0044237_GO:0044238_GO:0044249_GO:0044260_GO:0044267_GO:0044424_GO:0044444_GO:0044464	NULL	NULL	NULL	0.254479	1.38385		NULL	0.283724	0.511612		14519.6	16578.4	20589.6	20042.7	18654.8	21391.9	19211.5	21829.9
PR_44006	Impa2 [Nicotiana benthamiana]	scaffold_2	79858	81283	10 CELL CYCLE AND DNA PROCESSING__14 PROTEIN FATE (folding, modification, destination)__20 CELLULAR TRANSPORT, TRANSPORT FACILITATION AND TRANSPORT ROUTES__42 BIOGENESIS OF CELLULAR COMPONENTS__70 SUBCELLULAR LOCALIZATION	NULL	NULL	NULL	NULL	0.0666024	0.289627		NULL	-0.03353	0.357079		8013.66	8173.4	5903.25	5752.41	7872.71	7289.55	7366.15	6800.77
PR_93399		scaffold_2	82633	84789	99 UNCLASSIFIED PROTEINS	GO:0003674_GO:0005488_GO:0005515_GO:0008270_GO:0043167_GO:0043169_GO:0046872_GO:0046914	NULL	NULL	NULL	0.210917	0.877113		NULL	0.0294295	0.869004		2104.01	2187.04	1376.63	1670.06	1989.92	2123.22	2120.55	1872.24
PR_93400		scaffold_2	85109	88447	99 UNCLASSIFIED PROTEINS	NULL	NULL	NULL	NULL	1.01914	2.73312		NULL	0.515404	0.891373		369.172	491.393	330.081	142.487	412.326	675.47	444.883	476.393
PR_72956		scaffold_2	89999	90733	99 UNCLASSIFIED PROTEINS	GO:0003674_GO:0003676_GO:0003723_GO:0005488_GO:0006139_GO:0006396_GO:0008150_GO:0008152_GO:0009987_GO:0010467_GO:0016070_GO:0034960_GO:0043170_GO:0043283_GO:0044237_GO:0044238_GO:0044260	NULL	NULL	NULL	0.0207738	0.101438		NULL	0.345868	1.59329		711.465	746.534	937.683	995.642	912.261	860.128	1040.97	1077.52
PR_93402		scaffold_2	90860	92026	99 UNCLASSIFIED PROTEINS	GO:0003674_GO:0003676_GO:0003723_GO:0003824_GO:0004518_GO:0004519_GO:0004521_GO:0004540_GO:0005488_GO:0016787_GO:0016788_GO:0016892_GO:0016894_GO:0033897	NULL	NULL	NULL	0.882897	4.74493		NULL	0.805668	0.522831		49.3302	71.3806	78.1057	56.9952	397.895	117.934	58.0049	111.787
PR_72958		scaffold_2	93520	95709	99 UNCLASSIFIED PROTEINS	NULL	NULL	NULL	NULL	0.227739	0.767359		NULL	0.134752	0.79539		2708.41	3140.28	2067.77	1759.51	2747.95	2832.63	2847.74	2655.82
PR_72959		scaffold_2	96743	97681	99 UNCLASSIFIED PROTEINS	GO:0003674_GO:0003676_GO:0003723_GO:0003824_GO:0004518_GO:0004519_GO:0004521_GO:0004540_GO:0005488_GO:0016787_GO:0016788_GO:0016892_GO:0016894_GO:0033897	NULL	NULL	NULL	-1.13041	0.830174		NULL	-0.29225	0.645343		309.817	203.829	218.852	825.097	203.081	177.872	224.967	317.994
PR_44009	deoxyribose-phosphate aldolase [Clostridium novyi NT]	scaffold_2	99833	100754	01 METABOLISM__02 ENERGY__70 SUBCELLULAR LOCALIZATION	GO:0003674_GO:0003824_GO:0004139_GO:0005575_GO:0005622_GO:0005623_GO:0005737_GO:0006139_GO:0006753_GO:0008150_GO:0008152_GO:0009056_GO:0009117_GO:0009166_GO:0009262_GO:0009264_GO:0009987_GO:0016829_GO:0016830_GO:0016832_GO:0044237_GO:0044238_GO:0044248_GO:0044424_GO:0044464_GO:0055086	NULL	NULL	NULL	-0.383141	0.822682		NULL	0.933135	1.52423		828.684	856.083	1511.58	1505.62	1129.75	901.328	1683.45	2244.51
PR_72961	Os12g0541000 [Oryza sativa (japonica cultivar-group)]	scaffold_2	100934	101668	99 UNCLASSIFIED PROTEINS	GO:0005575_GO:0005623_GO:0007154_GO:0007165_GO:0007166_GO:0007186_GO:0008150_GO:0009987_GO:0016020_GO:0016021_GO:0031224_GO:0044425_GO:0044464_GO:0050789_GO:0050794_GO:0065007	NULL	NULL	NULL	-0.168116	0.468452		NULL	0.747362	3.31183		771.391	674.731	1156.1	1163.56	1034.89	837.891	1673.55	1580.43
PR_72962	nucleotide binding [Arabidopsis thaliana]	scaffold_2	101755	104531	99 UNCLASSIFIED PROTEINS	GO:0003674_GO:0003676_GO:0003677_GO:0003700_GO:0005488_GO:0005575_GO:0005622_GO:0005623_GO:0005634_GO:0006355_GO:0008150_GO:0009889_GO:0010468_GO:0010556_GO:0019219_GO:0019222_GO:0030528_GO:0031323_GO:0031326_GO:0043226_GO:0043227_GO:0043229_GO:0043231_GO:0043565_GO:0044424_GO:0044464_GO:0045449_GO:0050789_GO:0050794_GO:0051252_GO:0060255_GO:0065007_GO:0080090	NULL	NULL	NULL	0.35126	1.93809		NULL	0.316802	1.81429		4746.26	5801.29	3932.35	4521.12	5510.37	6059.78	5976.13	5916.76
PR_93405		scaffold_2	104765	105985	99 UNCLASSIFIED PROTEINS	GO:0000166_GO:0003674_GO:0004871_GO:0004872_GO:0004888_GO:0004930_GO:0005488_GO:0005575_GO:0005623_GO:0007154_GO:0007165_GO:0007166_GO:0007186_GO:0008150_GO:0009987_GO:0016020_GO:0016021_GO:0016208_GO:0017076_GO:0030551_GO:0030552_GO:0030554_GO:0031224_GO:0032553_GO:0032555_GO:0032559_GO:0044425_GO:0044464_GO:0050789_GO:0050794_GO:0060089_GO:0065007	NULL	NULL	NULL	0.0393918	0.656222		NULL	0.118929	3.50549		2680.22	2681.99	2445.63	2486.16	2189.9	2644.74	2954.04	2794.64
PR_72964	zinc finger (FYVE type) family protein [Arabidopsis thaliana]	scaffold_2	106183	107283	99 UNCLASSIFIED PROTEINS	NULL	NULL	NULL	NULL	0.0026894	0.0116407		NULL	0.0690257	0.155222		4606.24	5031.7	6949.22	5452.87	4856.93	5520.29	5372.92	5780.04
PR_93407	isopenicillin N-epimerase [Synechococcus sp. JA-2-3B'a(2-13)]	scaffold_2	107595	109104	99 UNCLASSIFIED PROTEINS	NULL	NULL	NULL	NULL	-0.436239	1.98663		NULL	0.042068	1.04343		1379.83	1265.95	1617.49	1772.85	1475.74	1115.26	1715.84	1553.68
PR_72966	gluconolactonase [marine gamma proteobacterium HTCC2143]	scaffold_2	109806	113584	99 UNCLASSIFIED PROTEINS	GO:0003674_GO:0003824	NULL	NULL	NULL	-3.12449	5.88168	Pr102_Down	NULL	-3.42301	3.2305	Pr1197_Down	3090.15	2737.53	3609.74	4076.33	1246.11	387.392	1735.61	314.983
PR_72967		scaffold_2	114548	115732	99 UNCLASSIFIED PROTEINS	GO:0003674_GO:0005488_GO:0008270_GO:0043167_GO:0043169_GO:0046872_GO:0046914	NULL	NULL	NULL	-1.81782	4.27902	Pr102_Down	NULL	-0.47697	2.1159		199.492	201.185	279.36	188.101	128.35	61.5619	140.156	155.936
PR_72968		scaffold_2	116495	117703	99 UNCLASSIFIED PROTEINS	GO:0003674_GO:0005488_GO:0008270_GO:0043167_GO:0043169_GO:0046872_GO:0046914	NULL	NULL	NULL	-4.72028	5.73495	Pr102_Down	NULL	-2.5177	4.92199	Pr1197_Down	1418.68	1639.9	1337.84	2033.46	865.976	60.9813	280.204	280.699
PR_72969		scaffold_2	118908	120152	99 UNCLASSIFIED PROTEINS	GO:0003674_GO:0005488_GO:0005575_GO:0005623_GO:0007154_GO:0007165_GO:0007166_GO:0007186_GO:0008150_GO:0008270_GO:0009987_GO:0016020_GO:0016021_GO:0031224_GO:0043167_GO:0043169_GO:0044425_GO:0044464_GO:0046872_GO:0046914_GO:0050789_GO:0050794_GO:0065007	NULL	NULL	NULL	-1.44888	2.71291		NULL	-1.32652	3.7373	Pr1197_Down	2690.03	2463.95	1722.69	3405.84	2415.41	941.634	326.524	1024.98
PR_72970		scaffold_2	120860	122254	99 UNCLASSIFIED PROTEINS	NULL	NULL	NULL	NULL	-0.277317	1.20837		NULL	-0.41939	0.662461		165.363	125.899	128.534	174.047	185.137	122.498	134.227	111.01
PR_72971	probable 5-valerolactone hydrolase [Rhodococcus sp. RHA1]	scaffold_2	122404	123525	99 UNCLASSIFIED PROTEINS	NULL	NULL	NULL	NULL	0.744743	3.6646		NULL	0.0258153	2.86232		166.272	153.126	170.27	239.443	255.389	305.439	86.0802	185.569
PR_44026	ATGTF2H2/GTF2H2 (GENERAL TRANSCRIPTION FACTOR IIH 2); general RNA polymerase II transcription factor [Arabidopsis thaliana]	scaffold_2	125694	126903	99 UNCLASSIFIED PROTEINS	GO:0003674_GO:0005488_GO:0005575_GO:0005622_GO:0005623_GO:0005634_GO:0006139_GO:0006259_GO:0006281_GO:0006950_GO:0006974_GO:0008150_GO:0008152_GO:0008270_GO:0009889_GO:0009987_GO:0010468_GO:0010556_GO:0019219_GO:0019222_GO:0031323_GO:0031326_GO:0033554_GO:0034960_GO:0034984_GO:0043167_GO:0043169_GO:0043170_GO:0043226_GO:0043227_GO:0043229_GO:0043231_GO:0043283_GO:0044237_GO:0044238_GO:0044260_GO:…	NULL	NULL	NULL	-0.46364	1.31443		NULL	0.210955	1.38532		1460.69	1521.98	1278.45	2168.51	1307.5	1165.62	2073.02	1860.5
PR_72973	multicopy suppressor of stt4 mutation [Aspergillus fumigatus Af293]	scaffold_2	127232	129779	99 UNCLASSIFIED PROTEINS	GO:0001727_GO:0003674_GO:0003824_GO:0004428_GO:0006629_GO:0006643_GO:0006644_GO:0006650_GO:0008150_GO:0008152_GO:0009987_GO:0016301_GO:0016307_GO:0016740_GO:0016772_GO:0016773_GO:0030384_GO:0044237_GO:0044238_GO:0044255_GO:0046488	NULL	NULL	NULL	-0.716421	1.9399		NULL	-2.28504	2.31353		2715.68	2255.12	1490.72	2284.82	1422.72	1330.77	1165.93	448.643
PR_93408		scaffold_2	131753	139386	99 UNCLASSIFIED PROTEINS	NULL	NULL	NULL	NULL	-1.68877	17.929	Pr102_Down	NULL	-2.01093	15.322	Pr1197_Down	1211.19	1105.75	1194.47	1220.3	451.845	366.935	485.587	293.5
PR_72977		scaffold_2	143392	146068	99 UNCLASSIFIED PROTEINS	GO:0003674_GO:0003676_GO:0003677_GO:0003700_GO:0005488_GO:0006355_GO:0008150_GO:0009889_GO:0010468_GO:0010556_GO:0019219_GO:0019222_GO:0030528_GO:0031323_GO:0031326_GO:0043565_GO:0045449_GO:0050789_GO:0050794_GO:0051252_GO:0060255_GO:0065007_GO:0080090	NULL	NULL	NULL	-0.440355	3.76754		NULL	-0.417072	2.42652		3753.58	3847.57	4480.9	3982.37	3291.02	2959.68	3335.71	3007.84
PR_93409		scaffold_2	147225	147889	99 UNCLASSIFIED PROTEINS	NULL	NULL	NULL	NULL	-0.660091	2.51638		NULL	-0.460189	0.159926		3282.95	2482.81	2377.2	2356.33	1846.12	1661.09	2563.57	1907.96
PR_93410		scaffold_2	148821	149771	99 UNCLASSIFIED PROTEINS	NULL	NULL	NULL	NULL	-0.612269	1.71051		NULL	-0.251153	0.935918		1566.6	2070.26	1495.27	1180.57	1480.39	1032.39	1876.8	1326.02
PR_72979		scaffold_2	150068	151423	99 UNCLASSIFIED PROTEINS	GO:0003674_GO:0005488_GO:0005515_GO:0005543_GO:0007154_GO:0008150_GO:0008289_GO:0009987_GO:0035091	NULL	NULL	NULL	0.20252	1.59336		NULL	-0.0632147	3.68726		5462.14	6355.74	6497.4	5205.34	6502.66	6766.33	7930.89	5628.07
PR_72980		scaffold_2	152570	154252	99 UNCLASSIFIED PROTEINS	GO:0000166_GO:0003674_GO:0005198_GO:0005488_GO:0005525_GO:0005575_GO:0005622_GO:0005623_GO:0005856_GO:0005874_GO:0006810_GO:0007017_GO:0007018_GO:0008150_GO:0009987_GO:0015630_GO:0017076_GO:0019001_GO:0030705_GO:0032553_GO:0032555_GO:0032561_GO:0043226_GO:0043228_GO:0043229_GO:0043232_GO:0044422_GO:0044424_GO:0044430_GO:0044446_GO:0044464_GO:0046907_GO:0051179_GO:0051234_GO:0051641_GO:0051649	NULL	NULL	NULL	-1.44828	6.46525	Pr102_Down	NULL	-1.69984	3.66386	Pr1197_Down	8925.97	7812.7	7432.43	9477.43	3461.84	3082.69	5391.94	2589.43
PR_72981		scaffold_2	155623	156750	99 UNCLASSIFIED PROTEINS	GO:0003674_GO:0005488_GO:0005515_GO:0005543_GO:0007154_GO:0008150_GO:0008289_GO:0009987_GO:0035091	NULL	NULL	NULL	-0.447671	5.75322		NULL	-0.435867	1.83255		6335.7	6290.28	7057.45	6581.83	6448.6	4814.59	7124.28	4854.14
PR_72982		scaffold_2	157374	159692	99 UNCLASSIFIED PROTEINS	NULL	NULL	NULL	NULL	-0.489617	3.90587		NULL	-0.632347	0.650127		74.0668	87.3699	81.668	73.1479	96.7756	56.3099	75.2759	51.0057
PR_72983		scaffold_2	161881	163408	99 UNCLASSIFIED PROTEINS	GO:0003674_GO:0003676_GO:0005215_GO:0005216_GO:0005242_GO:0005244_GO:0005249_GO:0005261_GO:0005267_GO:0005488_GO:0005575_GO:0005623_GO:0006810_GO:0006811_GO:0006812_GO:0006813_GO:0008150_GO:0008324_GO:0015075_GO:0015267_GO:0015276_GO:0015672_GO:0016020_GO:0022803_GO:0022832_GO:0022834_GO:0022836_GO:0022838_GO:0022843_GO:0022857_GO:0022891_GO:0022892_GO:0030001_GO:0044464_GO:0046873_GO:0051179_GO:…	NULL	NULL	NULL	0.116817	0.342366		NULL	0.228868	0.183278		913.976	753.086	1405.05	1307.64	1071.54	1187.28	1144.37	1283.17
PR_71061	triosephosphate isomerase + glyceraldehyde-3-phosphate dehydrogenase [Phytophthora infestans]	scaffold_2	164432	166201	99 UNCLASSIFIED PROTEINS	GO:0003674_GO:0003824_GO:0004365_GO:0004807_GO:0005488_GO:0005975_GO:0005996_GO:0006006_GO:0006066_GO:0008150_GO:0008152_GO:0008943_GO:0009987_GO:0016491_GO:0016620_GO:0016853_GO:0016860_GO:0016861_GO:0016903_GO:0019318_GO:0044237_GO:0044238_GO:0044262_GO:0048037_GO:0050662_GO:0051287	NULL	NULL	NULL	0.228999	6.024		NULL	-0.176535	1.33049		5170.32	5253.05	4876.15	5013.15	5114.19	5951.72	5271.1	4493.29
PR_72985		scaffold_2	167227	168180	99 UNCLASSIFIED PROTEINS	NULL	NULL	NULL	NULL	0.213711	0.80473		NULL	0.0724581	0.17402		1709.26	1542.46	2410.12	1545.99	2026.5	2089.67	1864.17	1894.77
PR_72986	RNA binding protein [Cryptococcus neoformans var. neoformans JEC21]	scaffold_2	168249	169754	11 TRANSCRIPTION__12 PROTEIN SYNTHESIS__16 PROTEIN WITH BINDING FUNCTION OR COFACTOR REQUIREMENT (structural or catalytic)__70 SUBCELLULAR LOCALIZATION	NULL	NULL	NULL	NULL	-0.361206	1.57165		NULL	-0.076391	1.00125		2250.91	2096.33	2792.78	2942.37	2186.99	1962.32	2164.94	2390.6
PR_72987	predicted protein [Chlamydomonas reinhardtii]	scaffold_2	170849	172549	99 UNCLASSIFIED PROTEINS	GO:0003674_GO:0003824_GO:0006508_GO:0008150_GO:0008152_GO:0008233_GO:0008236_GO:0009987_GO:0016787_GO:0017171_GO:0019538_GO:0034960_GO:0043170_GO:0043283_GO:0044237_GO:0044238_GO:0044260_GO:0044267_GO:0070011	NULL	NULL	NULL	0.311578	1.96885		NULL	-0.00211592	1.2249		4643.16	4103.87	3403.23	3594.06	4792.35	4884.93	4526.4	3930.31
PR_44042	predicted protein [Nematostella vectensis]	scaffold_2	173705	174733	99 UNCLASSIFIED PROTEINS	GO:0000166_GO:0003674_GO:0003824_GO:0004672_GO:0004674_GO:0004713_GO:0005488_GO:0005524_GO:0006464_GO:0006468_GO:0006793_GO:0006796_GO:0008150_GO:0008152_GO:0009987_GO:0016301_GO:0016310_GO:0016740_GO:0016772_GO:0016773_GO:0017076_GO:0019538_GO:0030554_GO:0032553_GO:0032555_GO:0032559_GO:0034960_GO:0043170_GO:0043283_GO:0043412_GO:0043687_GO:0044237_GO:0044238_GO:0044260_GO:0044267	NULL	NULL	NULL	-0.495937	0.567603		NULL	-1.7236	1.40496		380.272	250.642	166.233	76.4491	75.8043	154.867	61.1415	66.1293
PR_72989	enolase 3 [Karenia brevis]	scaffold_2	175180	176934	01 METABOLISM__02 ENERGY__70 SUBCELLULAR LOCALIZATION	GO:0000015_GO:0003674_GO:0003824_GO:0004634_GO:0005575_GO:0005622_GO:0005623_GO:0005737_GO:0005829_GO:0005975_GO:0005996_GO:0006006_GO:0006007_GO:0006066_GO:0006091_GO:0006096_GO:0008150_GO:0008152_GO:0009056_GO:0009057_GO:0009987_GO:0016052_GO:0016829_GO:0016835_GO:0016836_GO:0019318_GO:0019320_GO:0032991_GO:0043170_GO:0043234_GO:0044237_GO:0044238_GO:0044248_GO:0044260_GO:0044262_GO:0044265_GO:…	NULL	NULL	NULL	-1.92327	3.84577	Pr102_Down	NULL	-3.7528	3.46157	Pr1197_Down	753.238	707.439	489.438	506.037	194.391	161.895	207.065	45.5502
PR_72990		scaffold_2	177015	186086	99 UNCLASSIFIED PROTEINS	GO:0003674_GO:0005215_GO:0005575_GO:0005623_GO:0006810_GO:0008150_GO:0016020_GO:0044464_GO:0051179_GO:0051234	NULL	NULL	NULL	0.128238	0.263134		NULL	-0.94096	0.718639		6699.07	7275.93	5332.34	2333.8	3977.37	5913.22	4036.75	2818.15
PR_72991		scaffold_2	186878	187537	99 UNCLASSIFIED PROTEINS	NULL	NULL	NULL	NULL	0.229679	1.0587		NULL	0.933323	1.62023		78.0871	76.5833	112.997	89.9018	105.526	104.819	113.001	170.71
PR_44043	Na-ATPase [Heterosigma akashiwo]	scaffold_2	188888	192876	20 CELLULAR TRANSPORT, TRANSPORT FACILITATION AND TRANSPORT ROUTES__34 INTERACTION WITH THE ENVIRONMENT__70 SUBCELLULAR LOCALIZATION	GO:0000166_GO:0003674_GO:0003824_GO:0005215_GO:0005488_GO:0005524_GO:0005575_GO:0005623_GO:0006139_GO:0006163_GO:0006164_GO:0006753_GO:0006754_GO:0006810_GO:0006811_GO:0006812_GO:0008150_GO:0008152_GO:0008324_GO:0009117_GO:0009141_GO:0009142_GO:0009144_GO:0009145_GO:0009150_GO:0009152_GO:0009165_GO:0009199_GO:0009201_GO:0009205_GO:0009206_GO:0009259_GO:0009260_GO:0009987_GO:0015075_GO:0015077_GO:…	NULL	NULL	NULL	-1.41494	3.55709	Pr102_Down	NULL	-1.61142	2.84005		7544.51	8211	5179.76	6107.42	2735.2	2535.42	3387.15	2212.61
PR_72993	Asparagine-linked glycosylation 11 homolog (S. cerevisiae, alpha-1,2-mannosyltransferase) [Homo sapiens]	scaffold_2	193465	194940	14 PROTEIN FATE (folding, modification, destination)	GO:0008150_GO:0008152_GO:0009058	NULL	NULL	NULL	-0.539362	2.50244		NULL	-0.279526	2.8803		474.133	423.184	586.887	546.047	371.616	349.241	325.335	418.162
PR_72994		scaffold_2	195265	196641	99 UNCLASSIFIED PROTEINS	GO:0003674_GO:0004871_GO:0007154_GO:0007165_GO:0008150_GO:0009987_GO:0050789_GO:0050794_GO:0060089_GO:0065007	NULL	NULL	NULL	-0.778305	2.76589		NULL	-0.842145	1.56846		844.283	851.74	997.516	1206.58	696.008	568.492	744.492	543.885
PR_72995	RWP-RK transcription factor [Chlamydomonas reinhardtii]	scaffold_2	196867	197820	99 UNCLASSIFIED PROTEINS	NULL	NULL	NULL	NULL	-0.632044	4.85655		NULL	-0.975494	5.42207		2160.37	2092.59	2456.81	2458.96	1484.57	1479.06	1384.37	1165.72
PR_93417	predicted protein [Physcomitrella patens subsp. patens]	scaffold_2	197970	199701	99 UNCLASSIFIED PROTEINS	GO:0003674_GO:0005488_GO:0005515_GO:0008270_GO:0043167_GO:0043169_GO:0046872_GO:0046914	NULL	NULL	NULL	-0.579193	1.48219		NULL	-0.0011233	0.0244445		1236.9	1342.03	2154.05	1682.46	1424.27	1073.52	1595.11	1602.61
PR_72997	predicted protein [Nematostella vectensis]	scaffold_2	199823	201026	99 UNCLASSIFIED PROTEINS	GO:0003674_GO:0003824_GO:0005488_GO:0005506_GO:0008150_GO:0008152_GO:0016491_GO:0016705_GO:0016706_GO:0019538_GO:0043167_GO:0043169_GO:0043170_GO:0043283_GO:0044238_GO:0046872_GO:0046914	NULL	NULL	NULL	0.246641	0.921744		NULL	0.16906	0.00579362		2680.14	2150.25	3767.9	2964.68	3082.66	3429.7	2887.35	3250.14
PR_72998		scaffold_2	201097	201867	99 UNCLASSIFIED PROTEINS	GO:0003674_GO:0005488_GO:0005515	NULL	NULL	NULL	-1.93948	3.14921	Pr102_Down	NULL	-0.594235	2.53396		331.06	246.013	316.349	173.678	217.795	69.5511	108.082	176.71
PR_71064	AAA ATPase domain-containing protein [Dictyostelium discoideum AX4]	scaffold_2	202149	204839	99 UNCLASSIFIED PROTEINS	GO:0000166_GO:0003674_GO:0003824_GO:0005488_GO:0005515_GO:0005524_GO:0008150_GO:0008152_GO:0016462_GO:0016787_GO:0016817_GO:0016818_GO:0017076_GO:0017111_GO:0019538_GO:0030554_GO:0032553_GO:0032555_GO:0032559_GO:0043170_GO:0043283_GO:0044238	NULL	NULL	NULL	0.209175	0.876627		NULL	0.280819	1.3401		8132.55	8326.14	6005.62	5525.41	7713.52	8089.21	8666.45	8501.07
PR_71065	zinc binding alcohol dehydrogenase, domain containing 2 [Rattus norvegicus]	scaffold_2	205166	206324	99 UNCLASSIFIED PROTEINS	GO:0003674_GO:0003824_GO:0005488_GO:0008270_GO:0016491_GO:0043167_GO:0043169_GO:0046872_GO:0046914	NULL	NULL	NULL	-0.153641	1.19255		NULL	-0.570846	1.58029		5711.38	4916.05	6249.47	5560.9	3892.14	5042.77	6360.37	3776.4
PR_93419	farnesyltransferase, CAAX box, beta [Bos taurus]	scaffold_2	207829	209383	99 UNCLASSIFIED PROTEINS	GO:0003674_GO:0003824	NULL	NULL	NULL	0.765497	9.03345		NULL	0.128275	3.14207		121.211	114.286	113.551	97.5982	171.503	189.82	84.4762	122.045
PR_93420		scaffold_2	211072	212262	99 UNCLASSIFIED PROTEINS	GO:0003674_GO:0003824_GO:0005488_GO:0016491_GO:0016614_GO:0016616_GO:0048037	NULL	NULL	NULL	0.176471	1.1696		NULL	-1.43725	2.86745		3202.54	3103.35	3800.16	2812.3	3084.12	3649.81	2199.35	1192.59
PR_73003	PREDICTED: similar to CG31674-PA [Apis mellifera]	scaffold_2	212520	213674	99 UNCLASSIFIED PROTEINS	GO:0003674_GO:0003824_GO:0005488_GO:0016491_GO:0016614_GO:0016616_GO:0048037	NULL	NULL	NULL	0.143209	1.20472		NULL	-0.261362	2.82183		831.299	914.544	1034.86	855.227	866.886	1003.84	686.789	758.364
PR_73004	D-isomer specific 2-hydroxyacid dehydrogenase, NAD-binding [Pseudoalteromonas atlantica T6c]	scaffold_2	214393	219571	99 UNCLASSIFIED PROTEINS	GO:0003674_GO:0003824_GO:0005488_GO:0016491_GO:0016614_GO:0016616_GO:0048037	NULL	NULL	NULL	-0.0551266	0.241997		NULL	-1.07957	0.0996699		1241.22	975.694	1509.86	1377.05	811.189	1228.12	1295.66	603.745
PR_93423		scaffold_2	219881	220729	99 UNCLASSIFIED PROTEINS	NULL	NULL	NULL	NULL	0.248992	1.47005		NULL	0.187822	2.08457		476.629	476.698	477.801	629.49	611.471	612.197	652.764	586.783
PR_73006	2-hydroxyacid dehydrogenase [Reinekea sp. MED297]	scaffold_2	222093	223223	99 UNCLASSIFIED PROTEINS	GO:0003674_GO:0003676_GO:0003677_GO:0003700_GO:0003824_GO:0005488_GO:0005575_GO:0005622_GO:0005623_GO:0006355_GO:0008150_GO:0009889_GO:0010468_GO:0010556_GO:0016491_GO:0016614_GO:0016616_GO:0019219_GO:0019222_GO:0030528_GO:0031323_GO:0031326_GO:0043565_GO:0044464_GO:0045449_GO:0048037_GO:0050789_GO:0050794_GO:0051252_GO:0060255_GO:0065007_GO:0080090	NULL	NULL	NULL	0.407038	1.03705		NULL	0.107988	1.95122		460.27	277.758	314.902	607.942	560.859	550.563	160.565	447.49
PR_73007		scaffold_2	223966	226270	99 UNCLASSIFIED PROTEINS	GO:0003674_GO:0003824_GO:0004066_GO:0006082_GO:0006519_GO:0006520_GO:0006528_GO:0006529_GO:0006807_GO:0008150_GO:0008152_GO:0008652_GO:0009058_GO:0009066_GO:0009067_GO:0009308_GO:0009309_GO:0009987_GO:0016874_GO:0016879_GO:0016884_GO:0019752_GO:0034641_GO:0044237_GO:0044238_GO:0044249_GO:0044271	NULL	NULL	NULL	-0.214121	0.673766		NULL	-0.784379	0.447611		4968.36	4751.03	3434.67	3034.08	3968.59	3488.83	3676.2	2349.72
PR_73008		scaffold_2	226474	226875	99 UNCLASSIFIED PROTEINS	NULL	NULL	NULL	NULL	-0.133467	0.486581		NULL	-0.87914	2.88544		172.508	192.562	197.978	272.503	152.681	190.43	318.343	113.571
PR_43763	oxidored-nitro domain-containing protein [Mus musculus]	scaffold_2	227931	229254	99 UNCLASSIFIED PROTEINS	NULL	NULL	NULL	NULL	-1.39251	3.05664	Pr102_Down	NULL	-1.87049	2.08232		1380.42	1499.03	1087.12	1916.68	673.53	560.235	850.486	402.238
PR_73010		scaffold_2	229487	236411	99 UNCLASSIFIED PROTEINS	GO:0003674_GO:0005488_GO:0005515_GO:0008270_GO:0043167_GO:0043169_GO:0046872_GO:0046914	NULL	NULL	NULL	-0.353457	3.01829		NULL	-0.404634	0.734902		3093.69	3592.83	3633.57	3169.2	3342.46	2639.54	3550.74	2547.55
PR_73011		scaffold_2	236681	237682	99 UNCLASSIFIED PROTEINS	GO:0003674_GO:0003676_GO:0003824_GO:0005488_GO:0006730_GO:0008150_GO:0008152_GO:0008168_GO:0009987_GO:0016740_GO:0016741_GO:0032259_GO:0044237	NULL	NULL	NULL	-0.341369	1.86466		NULL	-0.606855	2.75551		1080.61	1173.71	1111.59	1424.78	1087.73	945.314	1570.6	786.424
PR_73012		scaffold_2	238028	239524	99 UNCLASSIFIED PROTEINS	GO:0003674_GO:0005215_GO:0005575_GO:0005623_GO:0006810_GO:0006855_GO:0008150_GO:0009987_GO:0015238_GO:0015291_GO:0015297_GO:0015893_GO:0016020_GO:0022804_GO:0022857_GO:0042221_GO:0042493_GO:0044464_GO:0050896_GO:0051179_GO:0051234_GO:0055085	NULL	NULL	NULL	-0.812145	2.99162		NULL	-0.831569	1.21219		588.206	527.1	522.292	388.598	477.508	288.497	594.903	284.639
PR_73013		scaffold_2	241847	242602	99 UNCLASSIFIED PROTEINS	GO:0003674_GO:0005488_GO:0005515_GO:0008270_GO:0043167_GO:0043169_GO:0046872_GO:0046914	NULL	NULL	NULL	-0.524665	1.06722		NULL	-0.478076	0.400337		1728.17	1411.12	2986.4	2391.51	1539.74	1480.12	1885.78	1528.7
PR_93424		scaffold_2	244023	247928	99 UNCLASSIFIED PROTEINS	NULL	NULL	NULL	NULL	0.218034	0.375639		NULL	-1.21561	0.181121		468.519	452.681	216.053	152.616	211.992	375.077	347.834	138.852
PR_73016		scaffold_2	248523	250539	99 UNCLASSIFIED PROTEINS	NULL	NULL	NULL	NULL	0.526008	7.34384		NULL	-0.119228	1.28163		722.298	846.612	830.756	796.48	734.077	1150.56	860.384	735.657
PR_73017		scaffold_2	250742	252364	20 CELLULAR TRANSPORT, TRANSPORT FACILITATION AND TRANSPORT ROUTES	GO:0003674_GO:0003824_GO:0005215_GO:0005451_GO:0005575_GO:0005623_GO:0006810_GO:0006811_GO:0006812_GO:0006814_GO:0006885_GO:0008150_GO:0008152_GO:0008324_GO:0015075_GO:0015077_GO:0015078_GO:0015291_GO:0015297_GO:0015298_GO:0015299_GO:0015300_GO:0015385_GO:0015491_GO:0015672_GO:0016020_GO:0016021_GO:0016491_GO:0022804_GO:0022857_GO:0022890_GO:0022891_GO:0022892_GO:0030001_GO:0031224_GO:0042592_GO:…	NULL	NULL	NULL	-0.217013	0.997002		NULL	-0.594913	1.92441		5244.1	4438.85	5711.68	3970.79	5221.35	4165.24	3536.31	3205.39
PR_73018	PREDICTED: similar to D-isomer specific 2-hydroxyacid dehydrogenase-protein, putative [Strongylocentrotus purpuratus]	scaffold_2	252573	253619	99 UNCLASSIFIED PROTEINS	GO:0003674_GO:0003824_GO:0005488_GO:0016491_GO:0016614_GO:0016616_GO:0048037	NULL	NULL	NULL	-0.0779469	0.459432		NULL	0.272112	1.16928		3644.59	3367.76	2929.65	4025.1	4665.07	3308.12	3959.17	4216.58
PR_43769		scaffold_2	254598	254777	99 UNCLASSIFIED PROTEINS	NULL	NULL	NULL	NULL	-0.692947	0.931781		NULL	-0.872725	0.878828		2740.52	2898.61	7234.33	5002.13	2004.25	2764.41	2861.28	2440.53
PR_73019		scaffold_2	255117	259674	99 UNCLASSIFIED PROTEINS	GO:0003674_GO:0003676_GO:0005488_GO:0005509_GO:0043167_GO:0043169_GO:0046872	NULL	NULL	NULL	0.287068	1.17348		NULL	0.411786	0.254393		249.065	226.785	174.069	156.088	174.77	245.864	191.885	268.064
PR_43770	cryptochrome 3 [Carassius auratus]	scaffold_2	260401	262056	10 CELL CYCLE AND DNA PROCESSING__70 SUBCELLULAR LOCALIZATION	GO:0003674_GO:0003824_GO:0003913_GO:0006139_GO:0006259_GO:0006281_GO:0006950_GO:0006974_GO:0008150_GO:0008152_GO:0009987_GO:0016829_GO:0016830_GO:0033554_GO:0034960_GO:0034984_GO:0043170_GO:0043283_GO:0044237_GO:0044238_GO:0044260_GO:0050896_GO:0051716	NULL	NULL	NULL	1.40169	6.2905	Pr102_Up	NULL	0.174595	2.16743		501.815	500.261	255.411	348.675	757.97	1060.91	628.731	453.198
PR_73021	YbgG [Bacillus amyloliquefaciens FZB42]	scaffold_2	266956	268031	01 METABOLISM__70 SUBCELLULAR LOCALIZATION	GO:0003674_GO:0003824_GO:0008168_GO:0008172_GO:0008757_GO:0008898_GO:0016740_GO:0016741	NULL	NULL	NULL	0.805327	6.67955		NULL	0.742693	3.49639		1524.15	1690.94	1497.55	1967.09	2418.25	2918.28	2323.38	2794.3
PR_73022		scaffold_2	268425	269765	99 UNCLASSIFIED PROTEINS	GO:0005575_GO:0005623_GO:0006810_GO:0008150_GO:0016020_GO:0044464_GO:0051179_GO:0051234	NULL	NULL	NULL	1.31165	16.6591	Pr102_Up	NULL	0.750101	4.01267		1166.86	1082.5	1340.34	1088.55	1874.09	2903.14	1587.13	1967.1
PR_43775	cryptochrome photoreceptor [Chlamydomonas reinhardtii]	scaffold_2	270328	272019	99 UNCLASSIFIED PROTEINS	GO:0003674_GO:0003824_GO:0003913_GO:0006139_GO:0006259_GO:0006281_GO:0006950_GO:0006974_GO:0008150_GO:0008152_GO:0009987_GO:0016829_GO:0016830_GO:0033554_GO:0034960_GO:0034984_GO:0043170_GO:0043283_GO:0044237_GO:0044238_GO:0044260_GO:0050896_GO:0051716	NULL	NULL	NULL	0.0901974	0.443161		NULL	0.135891	2.21135		4825.85	3738.08	3586.45	3357.23	4241.26	4127.02	5124.99	4259.83
PR_73024		scaffold_2	273298	274008	99 UNCLASSIFIED PROTEINS	GO:0003674_GO:0005488_GO:0005515_GO:0008270_GO:0043167_GO:0043169_GO:0046872_GO:0046914	NULL	NULL	NULL	0.859152	3.25234		NULL	0.603962	4.29401		1460.78	1138.22	1692.12	2261.01	2223.55	2971.35	3398.38	2489.62
PR_73025		scaffold_2	277104	277700	99 UNCLASSIFIED PROTEINS	GO:0003674_GO:0005488_GO:0005515_GO:0008270_GO:0043167_GO:0043169_GO:0046872_GO:0046914	NULL	NULL	NULL	-0.533775	1.30445		NULL	-0.32375	0.00748016		605.478	456.46	745.88	885.533	347.649	465.105	672.144	537.99
PR_73026	predicted protein [Nematostella vectensis]	scaffold_2	279458	285280	99 UNCLASSIFIED PROTEINS	GO:0003674_GO:0003676_GO:0003723_GO:0005488_GO:0005575_GO:0005622_GO:0005623_GO:0006139_GO:0006396_GO:0008150_GO:0008152_GO:0009987_GO:0010467_GO:0016070_GO:0034960_GO:0043170_GO:0043283_GO:0044237_GO:0044238_GO:0044260_GO:0044464	NULL	NULL	NULL	0.344142	1.60973		NULL	0.0974483	2.68751		1414.99	1370.55	1057.19	1713.05	1441.36	1763.12	2013.65	1486
PR_73027		scaffold_2	285403	290625	99 UNCLASSIFIED PROTEINS	GO:0003674_GO:0005215_GO:0005216_GO:0005244_GO:0005245_GO:0005261_GO:0005262_GO:0005575_GO:0005623_GO:0005886_GO:0005891_GO:0006810_GO:0006811_GO:0006812_GO:0006816_GO:0008150_GO:0008324_GO:0015075_GO:0015267_GO:0015674_GO:0016020_GO:0016021_GO:0022803_GO:0022832_GO:0022836_GO:0022838_GO:0022843_GO:0022857_GO:0022891_GO:0022892_GO:0030001_GO:0031224_GO:0032991_GO:0034702_GO:0034703_GO:0034704_GO:…	NULL	NULL	NULL	-1.18503	3.91202	Pr102_Down	NULL	-0.655416	1.91942		1969.56	1931.06	1337.09	1773.99	740.238	770.96	1271.13	1112.92
PR_93425		scaffold_2	301466	307389	99 UNCLASSIFIED PROTEINS	NULL	NULL	NULL	NULL	0.645494	1.0432		NULL	-0.706847	0.00326648		466.805	615.788	246.931	110.769	360.7	563.254	359.437	220.602
PR_93426		scaffold_2	307789	309143	99 UNCLASSIFIED PROTEINS	NULL	NULL	NULL	NULL	-1.05974	3.54887	Pr102_Down	NULL	-2.99879	2.28749		1151	1159.65	951.414	1435.31	619.629	563.357	780.522	146.917
PR_73030	Os11g0484000 [Oryza sativa (japonica cultivar-group)]	scaffold_2	309288	311308	01 METABOLISM__70 SUBCELLULAR LOCALIZATION__98 CLASSIFICATION NOT YET CLEAR-CUT	GO:0000096_GO:0003674_GO:0003824_GO:0005488_GO:0006082_GO:0006519_GO:0006520_GO:0006555_GO:0006790_GO:0006807_GO:0008150_GO:0008152_GO:0008967_GO:0009066_GO:0009308_GO:0009987_GO:0016787_GO:0016788_GO:0016791_GO:0019509_GO:0019752_GO:0034641_GO:0042578_GO:0043094_GO:0043102_GO:0043167_GO:0043874_GO:0044237_GO:0044238_GO:0046872	NULL	NULL	NULL	0.429268	1.61674		NULL	-0.22497	0.587197		2420.13	2101.14	2860.73	1547.79	3031.32	3006.1	1951.46	1910.11
PR_73031	Myb-like DNA-binding domain containing protein [Tetrahymena thermophila SB210]	scaffold_2	311483	313966	99 UNCLASSIFIED PROTEINS	GO:0003674_GO:0003676_GO:0003677_GO:0005488_GO:0005575_GO:0005622_GO:0005623_GO:0008270_GO:0043167_GO:0043169_GO:0044464_GO:0046872_GO:0046914	NULL	NULL	NULL	-0.372691	1.38918		NULL	-0.181675	1.65113		1068.47	1119.43	1548.71	1488.05	1339.61	1008.8	1659.6	1151.62
PR_73032		scaffold_2	314762	316030	99 UNCLASSIFIED PROTEINS	GO:0000428_GO:0003674_GO:0003676_GO:0003677_GO:0003824_GO:0003899_GO:0005488_GO:0005575_GO:0005622_GO:0005623_GO:0005634_GO:0005654_GO:0005666_GO:0006139_GO:0006350_GO:0006351_GO:0006383_GO:0008150_GO:0008152_GO:0009058_GO:0009059_GO:0009987_GO:0010467_GO:0016070_GO:0016740_GO:0016772_GO:0016779_GO:0030880_GO:0031974_GO:0031981_GO:0032774_GO:0032991_GO:0034062_GO:0034645_GO:0034960_GO:0034961_GO:…	NULL	NULL	NULL	-0.0841448	0.149308		NULL	0.532975	1.60191		633.681	563.262	1184.68	1411.9	744.392	894.647	1524.87	1372.22
PR_73033	high-mobility group box 2 [Danio rerio]	scaffold_2	316775	317410	40 CELL FATE __43 CELL TYPE DIFFERENTIATION__70 SUBCELLULAR LOCALIZATION	GO:0003674_GO:0003676_GO:0003677_GO:0005488_GO:0005575_GO:0005622_GO:0005623_GO:0005634_GO:0043226_GO:0043227_GO:0043229_GO:0043231_GO:0044424_GO:0044464	NULL	NULL	NULL	-0.0055635	0.0248557		NULL	0.00797441	0.0788458		8510.12	8982.73	12497.4	10798	9391.17	10157.8	10321.6	10253.6
PR_93428	predicted protein [Monosiga brevicollis MX1]	scaffold_2	319936	322892	99 UNCLASSIFIED PROTEINS	GO:0003674_GO:0003676_GO:0005488_GO:0008270_GO:0043167_GO:0043169_GO:0046872_GO:0046914	NULL	NULL	NULL	0.0865544	0.697505		NULL	0.00716061	0.877988		3853.15	3051.23	3735.55	3752.83	3601.46	3820.67	3878.24	3616.1
PR_73035		scaffold_2	324971	325475	99 UNCLASSIFIED PROTEINS	NULL	NULL	NULL	NULL	-0.502045	1.80446		NULL	-0.395927	0.0926338		4283.35	3282.24	5029.65	5033.91	3532.72	3112.01	4473.78	3349.54
PR_73036		scaffold_2	326219	326975	99 UNCLASSIFIED PROTEINS	GO:0003674_GO:0005488_GO:0005509_GO:0043167_GO:0043169_GO:0046872	NULL	NULL	NULL	-0.0760264	0.730656		NULL	0.0448202	1.0047		11688.7	13426.2	11535.9	13295.9	14972.8	11845.7	13368.1	12880.7
PR_73037		scaffold_2	327383	329044	99 UNCLASSIFIED PROTEINS	GO:0003674_GO:0005215_GO:0005310_GO:0005342_GO:0005343_GO:0005575_GO:0005623_GO:0006810_GO:0006835_GO:0008150_GO:0008324_GO:0008509_GO:0015075_GO:0015291_GO:0015293_GO:0015294_GO:0015296_GO:0015370_GO:0015849_GO:0016020_GO:0017153_GO:0022804_GO:0022857_GO:0022891_GO:0022892_GO:0044464_GO:0046942_GO:0046943_GO:0051179_GO:0051234	NULL	NULL	NULL	1.37495	8.81816	Pr102_Up	NULL	-0.548407	0.544208		929.534	981.13	740.484	613.172	1281.86	2116.57	735.821	558.015
PR_93431		scaffold_2	331386	333000	99 UNCLASSIFIED PROTEINS	NULL	NULL	NULL	NULL	-0.462079	4.02033		NULL	0.112926	0.572713		1951.26	1874.79	1622.08	1879.53	1525.67	1329.86	1903.43	1981.07
PR_93432	Os03g0151100 [Oryza sativa (japonica cultivar-group)]	scaffold_2	333064	334870	99 UNCLASSIFIED PROTEINS	NULL	NULL	NULL	NULL	-0.49572	3.694		NULL	-0.969055	0.395325		3700.84	3469.5	4286.81	3751.81	3207.98	2696.58	3920.57	1942.34
PR_73040		scaffold_2	335416	336087	99 UNCLASSIFIED PROTEINS	NULL	NULL	NULL	NULL	0.190434	1.08854		NULL	0.980219	1.44445		3561.24	4299.71	4758.73	5091.86	4873.25	5052.69	5256.97	8735.18
PR_93434	PREDICTED: similar to mKIAA0851 protein, partial [Strongylocentrotus purpuratus]	scaffold_2	336872	339088	99 UNCLASSIFIED PROTEINS	NULL	NULL	NULL	NULL	0.545755	4.4287		NULL	-0.367312	1.69229		4770.22	4628.92	5389.98	4016.68	5772.16	6863.1	5527.46	3644.69
PR_93435	PREDICTED: similar to ENSANGP00000014718 [Nasonia vitripennis]	scaffold_2	339751	341088	99 UNCLASSIFIED PROTEINS	GO:0005575_GO:0005623_GO:0006810_GO:0008150_GO:0016020_GO:0044464_GO:0051179_GO:0051234	NULL	NULL	NULL	0.097623	0.431884		NULL	0.339842	1.14924		1019.8	1037.57	886.084	671.076	1176.49	966.896	1071.97	1143.66
PR_93437		scaffold_2	342808	345760	99 UNCLASSIFIED PROTEINS	GO:0005575_GO:0005623_GO:0006810_GO:0008150_GO:0016020_GO:0044464_GO:0051179_GO:0051234	NULL	NULL	NULL	-0.330649	1.98327		NULL	-0.108672	2.50752		1359.88	1444.24	1083.32	1342.75	1233.8	1039.73	968.942	1212.67
PR_93438	Os01g0534800 [Oryza sativa (japonica cultivar-group)]	scaffold_2	348471	349963	99 UNCLASSIFIED PROTEINS	GO:0006508_GO:0006511_GO:0008150_GO:0008152_GO:0009056_GO:0009057_GO:0009987_GO:0019538_GO:0019941_GO:0030163_GO:0034960_GO:0034962_GO:0043170_GO:0043283_GO:0043285_GO:0043632_GO:0044237_GO:0044238_GO:0044248_GO:0044257_GO:0044260_GO:0044265_GO:0044267_GO:0051603	NULL	NULL	NULL	-0.142458	1.12757		NULL	0.370977	1.16946		2276.97	1948.51	2424.59	2081.28	2701.93	1977.59	2395.71	2822.91
PR_73046		scaffold_2	350097	350984	11 TRANSCRIPTION	GO:0000175_GO:0003674_GO:0003676_GO:0003723_GO:0003824_GO:0004518_GO:0004527_GO:0004532_GO:0004540_GO:0005488_GO:0006139_GO:0006396_GO:0008150_GO:0008152_GO:0008408_GO:0009987_GO:0010467_GO:0016070_GO:0016787_GO:0016788_GO:0016796_GO:0016896_GO:0034960_GO:0043170_GO:0043283_GO:0044237_GO:0044238_GO:0044260	NULL	NULL	NULL	0.474392	1.37746		NULL	0.781475	0.67826		370.372	214.437	481.306	307.359	524.407	477.053	409.195	590.212
PR_93440	endo-1,4-beta-xylanase precursor [Aspergillus terreus NIH2624]	scaffold_2	351125	352490	99 UNCLASSIFIED PROTEINS	GO:0003674_GO:0003824_GO:0004553_GO:0005975_GO:0008150_GO:0008152_GO:0016787_GO:0016798_GO:0044238	NULL	NULL	NULL	0.0100555	0.0385644		NULL	-0.28041	1.24287		284.186	278.135	213.377	181.509	225.356	240.976	185.359	197.031
PR_73048		scaffold_2	355355	355947	99 UNCLASSIFIED PROTEINS	NULL	NULL	NULL	NULL	0.706228	1.72665		NULL	0.291292	3.0595		933.41	1250.77	1049.7	364.709	866.155	1467.8	1906.38	1100.93
PR_93441	PREDICTED: similar to nuclear receptor binding SET domain protein 1 isoform b, partial [Apis mellifera]	scaffold_2	356351	360775	99 UNCLASSIFIED PROTEINS	GO:0003674_GO:0005488_GO:0005515_GO:0008270_GO:0043167_GO:0043169_GO:0046872_GO:0046914	NULL	NULL	NULL	0.375448	1.76788		NULL	0.26469	0.902014		3808.35	3957.78	3115.97	2549.39	3552.51	4355.97	3867.13	4034.07
PR_73050	PREDICTED: similar to alveolar soft part sarcoma chromosome region, candidate 1 long isoform isoform 2 [Canis familiaris]	scaffold_2	360944	363436	99 UNCLASSIFIED PROTEINS	NULL	NULL	NULL	NULL	0.417627	3.62936		NULL	0.244791	2.60111		4898.52	3808.08	4153.61	4222.17	4645.78	5704.36	5298.15	5060.32
PR_71066	PREDICTED: similar to ubiquitin-activating enzyme E1 isoform 1 [Macaca mulatta]	scaffold_2	363597	366864	99 UNCLASSIFIED PROTEINS	GO:0000166_GO:0003674_GO:0003824_GO:0005488_GO:0005524_GO:0006464_GO:0008150_GO:0008152_GO:0008641_GO:0009987_GO:0017076_GO:0019538_GO:0030554_GO:0032553_GO:0032555_GO:0032559_GO:0034960_GO:0043170_GO:0043283_GO:0043412_GO:0044237_GO:0044238_GO:0044260_GO:0044267	NULL	NULL	NULL	0.785237	1.84067		NULL	0.194418	0.318627		1704.49	6044.52	6814.6	5421.86	7579.12	8610.62	5622.01	5717.16
PR_93443		scaffold_2	367513	369132	99 UNCLASSIFIED PROTEINS	NULL	NULL	NULL	NULL	0.126626	1.84322		NULL	0.718401	2.94845		2383.14	2388.11	2489.32	2688.81	3428.61	2715.52	2852.35	4092.57
PR_43795	ATU2AF35A; RNA binding [Arabidopsis thaliana]	scaffold_2	369793	370401	99 UNCLASSIFIED PROTEINS	GO:0003674_GO:0003676_GO:0003723_GO:0005488_GO:0005575_GO:0005622_GO:0005623_GO:0005634_GO:0008270_GO:0043167_GO:0043169_GO:0043226_GO:0043227_GO:0043229_GO:0043231_GO:0044424_GO:0044464_GO:0046872_GO:0046914	NULL	NULL	NULL	-0.0317351	0.101765		NULL	0.204894	1.39089		1549.48	1684.25	2289.14	2611.93	1635.04	1989.45	2638.45	2344.05
PR_73054		scaffold_2	370730	371403	99 UNCLASSIFIED PROTEINS	GO:0003674_GO:0003824_GO:0005488_GO:0008150_GO:0008152_GO:0009055_GO:0016491_GO:0051536_GO:0051537_GO:0051540_GO:0055114	NULL	NULL	NULL	0.463751	6.24353		NULL	0.0564551	11.6118		1212.47	1383.22	1185.43	1241.95	1683.6	1731.85	2141.2	1305.88
PR_93449		scaffold_2	372208	374158	99 UNCLASSIFIED PROTEINS	NULL	NULL	NULL	NULL	-0.087106	2.26626		NULL	-0.249942	4.76457		7291.29	6797.7	7150.25	7006.31	6005.27	6647.65	7931.21	5938.13
PR_73056	suppressor of Ty 5 homolog (S. cerevisiae), isoform CRA_a [Homo sapiens]	scaffold_2	374487	377792	42 BIOGENESIS OF CELLULAR COMPONENTS__70 SUBCELLULAR LOCALIZATION	GO:0000428_GO:0003674_GO:0003676_GO:0003677_GO:0005488_GO:0005575_GO:0005622_GO:0005623_GO:0005634_GO:0005654_GO:0005665_GO:0006139_GO:0006350_GO:0006351_GO:0006366_GO:0008150_GO:0008152_GO:0009058_GO:0009059_GO:0009987_GO:0010467_GO:0016070_GO:0016591_GO:0030880_GO:0031974_GO:0031981_GO:0032774_GO:0032991_GO:0034645_GO:0034960_GO:0034961_GO:0043170_GO:0043226_GO:0043227_GO:0043229_GO:0043231_GO:…	NULL	NULL	NULL	0.149678	0.510979		NULL	-0.34205	0.168744		10194	8403.91	7858.86	5423.67	9083.82	8841.41	7682.37	6287.77
PR_73057		scaffold_2	380144	381190	99 UNCLASSIFIED PROTEINS	NULL	NULL	NULL	NULL	-0.0073874	0.038817		NULL	-0.472509	0.647767		1352.6	1492.47	1839.69	1354.77	1093.03	1502.17	1638.57	1088.19
PR_93452		scaffold_2	381305	383011	99 UNCLASSIFIED PROTEINS	NULL	NULL	NULL	NULL	0.235947	0.997568		NULL	0.0707343	0.0739131		2939.12	2937.81	3747.61	2254.16	3396.44	3497.32	3008.77	3118.9
PR_43797	Zinc carboxypeptidase family protein [Tetrahymena thermophila SB210]	scaffold_2	384652	385116	99 UNCLASSIFIED PROTEINS	GO:0003674_GO:0003824_GO:0004180_GO:0004181_GO:0005488_GO:0006508_GO:0008150_GO:0008152_GO:0008233_GO:0008235_GO:0008237_GO:0008238_GO:0008270_GO:0009987_GO:0016787_GO:0019538_GO:0034960_GO:0043167_GO:0043169_GO:0043170_GO:0043283_GO:0044237_GO:0044238_GO:0044260_GO:0044267_GO:0046872_GO:0046914_GO:0070011	NULL	NULL	NULL	0.620017	1.83414		NULL	-0.296563	1.25491		1197.52	1161.41	755.684	563.02	703.026	1413.03	581.671	748.572
PR_43798		scaffold_2	386384	386626	20 CELLULAR TRANSPORT, TRANSPORT FACILITATION AND TRANSPORT ROUTES__70 SUBCELLULAR LOCALIZATION	GO:0003674_GO:0003774_GO:0003777_GO:0003824_GO:0005575_GO:0005622_GO:0005623_GO:0005856_GO:0005875_GO:0007017_GO:0008150_GO:0009987_GO:0015630_GO:0016462_GO:0016787_GO:0016817_GO:0016818_GO:0017111_GO:0032991_GO:0043226_GO:0043228_GO:0043229_GO:0043232_GO:0043234_GO:0044422_GO:0044424_GO:0044430_GO:0044446_GO:0044464	NULL	NULL	NULL	-1.39562	3.88851	Pr102_Down	NULL	-1.41851	2.82182		2255.62	1754.11	2777.65	2375.35	846.198	870.647	1260.19	856.936
PR_93453		scaffold_2	386809	388378	99 UNCLASSIFIED PROTEINS	NULL	NULL	NULL	NULL	0.33663	0.913455		NULL	-0.153922	0.480358		1251.05	1359.96	705.313	748.115	1167.49	1283.15	875.682	913.282
PR_71068	predicted protein [Nematostella vectensis]	scaffold_2	388658	389324	99 UNCLASSIFIED PROTEINS	GO:0000087_GO:0000278_GO:0000279_GO:0000280_GO:0005575_GO:0005622_GO:0005623_GO:0005634_GO:0005681_GO:0006996_GO:0007049_GO:0007067_GO:0008150_GO:0009987_GO:0016043_GO:0022402_GO:0022403_GO:0030529_GO:0032991_GO:0043226_GO:0043227_GO:0043229_GO:0043231_GO:0044422_GO:0044424_GO:0044428_GO:0044446_GO:0044464_GO:0048285	NULL	NULL	NULL	-0.410583	0.831895		NULL	-0.0296933	0.0808348		958.733	918.591	1834.29	1207.46	1031.3	925.177	1259.36	1204.71
PR_73061		scaffold_2	389479	391475	10 CELL CYCLE AND DNA PROCESSING__34 INTERACTION WITH THE ENVIRONMENT__70 SUBCELLULAR LOCALIZATION__98 CLASSIFICATION NOT YET CLEAR-CUT	GO:0003674_GO:0003676_GO:0003677_GO:0005488_GO:0005575_GO:0005622_GO:0005623_GO:0005634_GO:0006139_GO:0006259_GO:0006260_GO:0008150_GO:0008152_GO:0009058_GO:0009059_GO:0009987_GO:0034645_GO:0034960_GO:0034961_GO:0043170_GO:0043226_GO:0043227_GO:0043229_GO:0043231_GO:0043283_GO:0043284_GO:0044237_GO:0044238_GO:0044249_GO:0044260_GO:0044424_GO:0044464	NULL	NULL	NULL	0.163259	0.780796		NULL	0.266767	1.40088		5294.82	4244.35	3993.41	5800.23	4675.44	5412.29	5872.18	5814.87
PR_93456		scaffold_2	394741	396448	99 UNCLASSIFIED PROTEINS	GO:0003674_GO:0005488_GO:0005515	NULL	NULL	NULL	-0.666393	2.36477		NULL	-0.209479	3.60686		137.719	112.812	109.873	88.2352	57.4811	70.6696	48.8769	97.0013
PR_71069		scaffold_2	396688	396999	99 UNCLASSIFIED PROTEINS	GO:0000785_GO:0000786_GO:0003674_GO:0003676_GO:0003677_GO:0005488_GO:0005575_GO:0005622_GO:0005623_GO:0005634_GO:0005694_GO:0006323_GO:0006325_GO:0006333_GO:0006334_GO:0006996_GO:0008150_GO:0009987_GO:0010926_GO:0016043_GO:0022607_GO:0031497_GO:0032991_GO:0032993_GO:0034621_GO:0034622_GO:0034728_GO:0043226_GO:0043227_GO:0043228_GO:0043229_GO:0043231_GO:0043232_GO:0043933_GO:0044085_GO:0044422_GO:…	NULL	NULL	NULL	0.499337	1.20251		NULL	-0.838242	0.62057		2466.27	1476.92	3762.61	2061.35	4278.82	3451.62	2962.92	1365.75
PR_71070	predicted protein [Nematostella vectensis]	scaffold_2	397425	397835	99 UNCLASSIFIED PROTEINS	GO:0000785_GO:0000786_GO:0003674_GO:0003676_GO:0003677_GO:0005488_GO:0005575_GO:0005622_GO:0005623_GO:0005634_GO:0005694_GO:0006323_GO:0006325_GO:0006333_GO:0006334_GO:0006996_GO:0008150_GO:0009987_GO:0010926_GO:0016043_GO:0022607_GO:0031497_GO:0032991_GO:0032993_GO:0034621_GO:0034622_GO:0034728_GO:0043226_GO:0043227_GO:0043228_GO:0043229_GO:0043231_GO:0043232_GO:0043933_GO:0044085_GO:0044422_GO:…	NULL	NULL	NULL	0.162095	0.481242		NULL	-0.903451	2.37513		713.131	553.763	1092.69	816.531	1196.3	888.446	1260.02	424.493
PR_93459		scaffold_2	398203	399467	99 UNCLASSIFIED PROTEINS	GO:0003674_GO:0005488_GO:0005515_GO:0005575_GO:0005622_GO:0005623_GO:0005737_GO:0005777_GO:0005778_GO:0006996_GO:0007031_GO:0008150_GO:0008270_GO:0009987_GO:0016020_GO:0016043_GO:0031090_GO:0031903_GO:0042579_GO:0043167_GO:0043169_GO:0043226_GO:0043227_GO:0043229_GO:0043231_GO:0044422_GO:0044424_GO:0044438_GO:0044439_GO:0044444_GO:0044446_GO:0044464_GO:0046872_GO:0046914	NULL	NULL	NULL	0.0376904	1.86322		NULL	0.431599	16.1853		1845.84	1854.56	1878.04	1914.59	2181.22	1922.84	2303.98	2526.51
PR_73066		scaffold_2	399596	399988	99 UNCLASSIFIED PROTEINS	NULL	NULL	NULL	NULL	0.738632	2.31223		NULL	0.815884	0.520747		1037.72	1068.56	2045.35	1489.42	1590.38	2353.15	1622.61	2482.59
PR_73067		scaffold_2	400707	402452	99 UNCLASSIFIED PROTEINS	NULL	NULL	NULL	NULL	0.439691	2.30982		NULL	0.908698	0.688307		4130.77	4010.69	3123.61	2872.72	4158.13	4793.82	3909.73	6635.4
PR_73068		scaffold_2	404811	405580	99 UNCLASSIFIED PROTEINS	NULL	NULL	NULL	NULL	-0.136201	0.354346		NULL	0.565574	0.157074		225.782	193.762	271.084	128.138	237.931	186.251	196.517	302.938
PR_73069	AGR391Wp [Ashbya gossypii ATCC 10895]	scaffold_2	406080	408806	99 UNCLASSIFIED PROTEINS	GO:0003674_GO:0003824_GO:0004091_GO:0004806_GO:0006629_GO:0008150_GO:0008152_GO:0016298_GO:0016787_GO:0016788_GO:0044238	TPSI_2064	ltr_Roo	NULL	-1.65785	7.66144	Pr102_Down	NULL	-0.214659	3.09844		9595.33	8957.83	8645.75	7466.44	8705.22	2746.46	6272.22	7468.22
PR_93463		scaffold_2	409503	414993	99 UNCLASSIFIED PROTEINS	NULL	NULL	NULL	NULL	0.341552	2.62286		NULL	0.092162	1.61977		3244.17	3172.18	3011.36	2470.59	3407.59	3769.14	3465.27	3170.8
PR_93466		scaffold_2	415166	415510	99 UNCLASSIFIED PROTEINS	NULL	NULL	NULL	NULL	0.263937	0.352295		NULL	0.450319	0.511728		395.737	3116.16	5424.88	5037.3	3652.88	4194.84	4512.23	4773.34
PR_93467		scaffold_2	415966	419309	99 UNCLASSIFIED PROTEINS	GO:0003674_GO:0003824_GO:0008415_GO:0016740_GO:0016746_GO:0016747	NULL	NULL	NULL	0.100114	1.02733		NULL	-0.116105	2.15155		8217.26	8364.69	7202.41	7221.04	8627.56	8308.34	8917.87	7151.98
PR_93469		scaffold_2	421704	422927	99 UNCLASSIFIED PROTEINS	NULL	NULL	NULL	NULL	-0.548353	2.36298		NULL	-0.134692	0.935941		12126.6	11534.6	10473.6	14912.1	8329.4	8384.57	13797.4	11168.8
PR_93470	coiled-coil domain containing 25 [Danio rerio]	scaffold_2	423553	427486	99 UNCLASSIFIED PROTEINS	NULL	NULL	NULL	NULL	0.138688	0.488952		NULL	0.141885	0.376541		2105.46	1858.99	1851.67	1143.73	2219.31	1915.53	1875.17	1919.78
PR_73077		scaffold_2	427779	428573	99 UNCLASSIFIED PROTEINS	GO:0003674_GO:0005488_GO:0005515_GO:0008270_GO:0043167_GO:0043169_GO:0046872_GO:0046914	NULL	NULL	NULL	2.91637	18.8363	Pr102_Up	NULL	4.13103	6.06274	Pr1197_Up	36.2231	44.7001	87.1308	54.0428	122.423	419.176	172.571	972.851
PR_93474		scaffold_2	435515	440858	99 UNCLASSIFIED PROTEINS	GO:0003674_GO:0003676_GO:0003677_GO:0003700_GO:0005488_GO:0005509_GO:0005515_GO:0006355_GO:0008150_GO:0009889_GO:0010468_GO:0010556_GO:0019219_GO:0019222_GO:0030528_GO:0031323_GO:0031326_GO:0043167_GO:0043169_GO:0045449_GO:0046872_GO:0050789_GO:0050794_GO:0051252_GO:0060255_GO:0065007_GO:0080090	NULL	NULL	NULL	-2.07952	2.84381		NULL	-1.62188	2.30085		768.298	773.052	540.804	379.991	92.252	145.632	235.35	199.995
PR_73080		scaffold_2	440917	441388	99 UNCLASSIFIED PROTEINS	NULL	NULL	NULL	NULL	-0.859791	0.920244		NULL	-0.81447	0.475492		368.469	284.685	1015.49	754.77	484.37	333.844	465.305	344.498
PR_71072		scaffold_2	441493	441714	99 UNCLASSIFIED PROTEINS	GO:0006464_GO:0008150_GO:0008152_GO:0009987_GO:0019538_GO:0034960_GO:0043170_GO:0043283_GO:0043412_GO:0044237_GO:0044238_GO:0044260_GO:0044267	NULL	NULL	NULL	-0.642538	0.830028		NULL	-0.70319	0.922702		1214.65	1038.93	3041.15	2017.85	932.084	1171.08	1097.72	1122.87
PR_73082	leucine-rich repeat-containing protein (LRR) [Dictyostelium discoideum AX4]	scaffold_2	442557	446075	99 UNCLASSIFIED PROTEINS	GO:0000166_GO:0003674_GO:0003824_GO:0004672_GO:0004674_GO:0004713_GO:0005488_GO:0005524_GO:0006464_GO:0006468_GO:0006793_GO:0006796_GO:0008150_GO:0008152_GO:0009987_GO:0016301_GO:0016310_GO:0016740_GO:0016772_GO:0016773_GO:0017076_GO:0019538_GO:0030554_GO:0032553_GO:0032555_GO:0032559_GO:0034960_GO:0043170_GO:0043283_GO:0043412_GO:0043687_GO:0044237_GO:0044238_GO:0044260_GO:0044267	NULL	NULL	NULL	0.331491	1.34498		NULL	-0.203824	0.0278938		4045.77	4040.04	3358.35	2419.51	3098.16	4361.21	3447.35	3009.27
PR_73083		scaffold_2	446323	446873	99 UNCLASSIFIED PROTEINS	NULL	NULL	NULL	NULL	0.365721	1.68135		NULL	0.0198293	0.571665		474.542	444.977	673.078	491.05	649.346	671.208	572.013	528.121
PR_93476	glutamyl-tRNA synthetase [Chlorobium ferrooxidans DSM 13031]	scaffold_2	449121	453447	99 UNCLASSIFIED PROTEINS	GO:0000166_GO:0003674_GO:0003824_GO:0004812_GO:0004818_GO:0005488_GO:0005524_GO:0005575_GO:0005622_GO:0005623_GO:0005737_GO:0006082_GO:0006139_GO:0006399_GO:0006412_GO:0006418_GO:0006424_GO:0006508_GO:0006519_GO:0006520_GO:0006807_GO:0008150_GO:0008152_GO:0008233_GO:0008237_GO:0008270_GO:0009058_GO:0009059_GO:0009308_GO:0009987_GO:0010467_GO:0016070_GO:0016787_GO:0016874_GO:0016875_GO:0016876_GO:…	NULL	NULL	NULL	0.47274	2.50947		NULL	0.422587	1.18211		1410.64	1091.19	986.538	990.995	1392.26	1554.05	1324.38	1500.95
PR_93477		scaffold_2	453602	454517	99 UNCLASSIFIED PROTEINS	NULL	NULL	NULL	NULL	-0.372389	1.73806		NULL	-0.709951	1.27025		9992.76	8175.26	11843.4	10710.9	8061.7	7864.53	8487.9	6223.81
PR_43832	Os03g0215800 [Oryza sativa (japonica cultivar-group)]	scaffold_2	454805	456319	99 UNCLASSIFIED PROTEINS	GO:0003674_GO:0003824_GO:0005488_GO:0005496_GO:0008150_GO:0008152_GO:0008289_GO:0019842_GO:0030170_GO:0048037_GO:0070279	NULL	NULL	NULL	0.592575	5.20751		NULL	0.0600694	0.717255		3726.98	3458.65	3090.18	2898.19	4985.86	4966.39	3523.91	3433.53
PR_73087	predicted protein [Physcomitrella patens subsp. patens]	scaffold_2	468131	469449	99 UNCLASSIFIED PROTEINS	NULL	NULL	NULL	NULL	-0.127681	0.839673		NULL	-0.123627	0.427734		4866.53	4194.29	5566.34	4743.59	4989.87	4432.52	4633.75	4444.99
PR_73088		scaffold_2	471486	472979	99 UNCLASSIFIED PROTEINS	GO:0003674_GO:0003824_GO:0008150_GO:0008152	NULL	NULL	NULL	0.343104	3.01842		NULL	0.318201	1.81393		591.734	695.709	548.927	644.278	822.2	786.664	720.222	773.202
PR_93480		scaffold_2	473318	475481	99 UNCLASSIFIED PROTEINS	NULL	NULL	NULL	NULL	0.354518	1.51014		NULL	0.383369	1.67365		5449.88	6054.12	4080.59	3932.47	5111.91	6238.43	6385.59	6364.44
PR_71073	developmentally regulated GTP-binding protein, putative [Arabidopsis thaliana]	scaffold_2	475805	477668	99 UNCLASSIFIED PROTEINS	GO:0000166_GO:0003674_GO:0005488_GO:0005525_GO:0017076_GO:0019001_GO:0032553_GO:0032555_GO:0032561	NULL	NULL	NULL	0.371585	27.4892		NULL	0.473009	10.6545		3128.29	3221.5	3195.43	3182.32	3410.43	4116.64	3544.18	4416.46
PR_73091	MGC82075 protein [Xenopus laevis]	scaffold_2	478278	479404	99 UNCLASSIFIED PROTEINS	GO:0003674_GO:0005488_GO:0005575_GO:0005623_GO:0006810_GO:0008150_GO:0016020_GO:0044464_GO:0051179_GO:0051234	NULL	NULL	NULL	0.441965	1.32559		NULL	0.612804	0.0800381		713.784	596.405	1208.62	907.747	947.689	1163.71	875.18	1310
PR_71074	transaldolase [Phytophthora infestans]	scaffold_2	479888	480892	99 UNCLASSIFIED PROTEINS	GO:0003674_GO:0003824_GO:0004801_GO:0005575_GO:0005622_GO:0005623_GO:0005737_GO:0005975_GO:0005996_GO:0006006_GO:0006007_GO:0006066_GO:0006098_GO:0006139_GO:0006732_GO:0006733_GO:0006739_GO:0006740_GO:0006753_GO:0006766_GO:0006767_GO:0006769_GO:0008150_GO:0008152_GO:0009056_GO:0009057_GO:0009117_GO:0009987_GO:0016052_GO:0016740_GO:0016744_GO:0019318_GO:0019320_GO:0019362_GO:0043170_GO:0044237_GO:…	NULL	NULL	NULL	-0.405406	3.87784		NULL	0.0106982	1.69388		14018.7	13078.9	14277.8	15596.4	13092.4	10753.8	15767.1	14349
PR_73093		scaffold_2	481294	483120	99 UNCLASSIFIED PROTEINS	GO:0003674_GO:0005488_GO:0005515_GO:0008270_GO:0043167_GO:0043169_GO:0046872_GO:0046914	NULL	NULL	NULL	0.0417133	0.707125		NULL	0.083406	3.39336		3884.33	4193.03	4234.09	4352.47	4398.14	4288.19	4752.45	4413.92
PR_73094		scaffold_2	485014	485632	99 UNCLASSIFIED PROTEINS	NULL	NULL	NULL	NULL	0.534053	1.09376		NULL	0.243464	1.38106		1789.9	2299.14	1317.83	622.926	1804.58	2182.78	2360.16	1784.57
PR_93482		scaffold_2	486768	488431	99 UNCLASSIFIED PROTEINS	NULL	NULL	NULL	NULL	0.168499	0.696474		NULL	0.287083	1.66577		6861.47	9038.68	5466.32	7338.82	7053.96	8065.39	9302.71	8756.34
PR_93483		scaffold_2	488512	489453	99 UNCLASSIFIED PROTEINS	GO:0003674_GO:0003824_GO:0004835_GO:0006464_GO:0008150_GO:0008152_GO:0009987_GO:0016874_GO:0016879_GO:0016881_GO:0019538_GO:0034960_GO:0043170_GO:0043283_GO:0043412_GO:0044237_GO:0044238_GO:0044260_GO:0044267	NULL	NULL	NULL	-0.597354	2.03582		NULL	0.505174	0.800959		2930.16	2623.14	1957.98	3126.26	2027.66	1757.76	2304.65	3774.45
PR_73096	myosin VIII-2 [Nicotiana benthamiana]	scaffold_2	490076	495821	70 SUBCELLULAR LOCALIZATION	GO:0000166_GO:0003674_GO:0003774_GO:0003824_GO:0005488_GO:0005524_GO:0005575_GO:0005622_GO:0005623_GO:0005856_GO:0015629_GO:0016459_GO:0016462_GO:0016787_GO:0016817_GO:0016818_GO:0017076_GO:0017111_GO:0030554_GO:0032553_GO:0032555_GO:0032559_GO:0032991_GO:0043226_GO:0043228_GO:0043229_GO:0043232_GO:0043234_GO:0044422_GO:0044424_GO:0044430_GO:0044446_GO:0044464	NULL	NULL	NULL	0.272593	1.8563		NULL	0.323733	0.169378		10502.3	10731.8	10966.9	8151.17	9906.93	12186.1	10279.5	12625.8
PR_71075	predicted protein [Physcomitrella patens subsp. patens]	scaffold_2	496030	497031	99 UNCLASSIFIED PROTEINS	NULL	NULL	NULL	NULL	0.601072	5.46348		NULL	0.585048	0.980976		813.179	815.288	925.271	1015.7	1289.25	1353.57	975.169	1338.62
PR_73098		scaffold_2	497332	499207	99 UNCLASSIFIED PROTEINS	GO:0003674_GO:0003676_GO:0005488_GO:0008270_GO:0043167_GO:0043169_GO:0046872_GO:0046914	NULL	NULL	NULL	0.236343	0.80986		NULL	0.291001	0.212069		2280.42	1667.58	1296.47	1482.9	2342.77	1981.22	1760.24	2057.72
PR_93486	transducin family protein-like [Oryza sativa Japonica Group]	scaffold_2	502289	504899	99 UNCLASSIFIED PROTEINS	NULL	NULL	NULL	NULL	0.299256	2.77807		NULL	-0.525561	2.15386		3839.83	3304.34	3809.17	3184.65	3839.14	4349.23	4166.17	2455.38
PR_73102		scaffold_2	504969	506653	99 UNCLASSIFIED PROTEINS	GO:0003674_GO:0005215_GO:0005351_GO:0005402_GO:0006810_GO:0007154_GO:0007165_GO:0008150_GO:0008324_GO:0008643_GO:0009401_GO:0009987_GO:0015075_GO:0015144_GO:0015291_GO:0015293_GO:0015294_GO:0015295_GO:0022804_GO:0022857_GO:0022891_GO:0022892_GO:0050789_GO:0050794_GO:0051119_GO:0051179_GO:0051234_GO:0065007	NULL	NULL	NULL	0.0123576	0.150764		NULL	0.650846	1.45921		1502.57	1285.73	1361.01	1419.66	1743.63	1404.22	1508.16	2185.95
PR_73103		scaffold_2	506848	508662	99 UNCLASSIFIED PROTEINS	NULL	NULL	NULL	NULL	0.139288	0.565783		NULL	-0.755307	2.64302		377.919	322.329	358.223	227.976	312.428	354.211	169.327	190.529
PR_73105		scaffold_2	511060	512580	99 UNCLASSIFIED PROTEINS	GO:0003674_GO:0005488_GO:0005509_GO:0007154_GO:0007165_GO:0008150_GO:0008603_GO:0009987_GO:0019207_GO:0019887_GO:0030234_GO:0043167_GO:0043169_GO:0046872_GO:0050789_GO:0050794_GO:0065007	NULL	NULL	NULL	-2.13463	3.63666	Pr102_Down	NULL	-2.69075	2.53508		862.073	890.374	486.216	776.396	208.569	171.651	347.979	116.745
PR_73106	Os03g0705300 [Oryza sativa (japonica cultivar-group)]	scaffold_2	513174	515114	99 UNCLASSIFIED PROTEINS	GO:0001727_GO:0003674_GO:0003824_GO:0004428_GO:0004871_GO:0004872_GO:0004888_GO:0004930_GO:0005575_GO:0005623_GO:0006629_GO:0006643_GO:0006644_GO:0006650_GO:0007154_GO:0007165_GO:0007166_GO:0007186_GO:0008150_GO:0008152_GO:0009987_GO:0016020_GO:0016301_GO:0016307_GO:0016740_GO:0016772_GO:0016773_GO:0030384_GO:0044237_GO:0044238_GO:0044255_GO:0044464_GO:0046488_GO:0050789_GO:0050794_GO:0060089_GO:…	NULL	NULL	NULL	0.518842	2.17224		NULL	-0.0289031	0.372371		1454.63	1285.43	1450.27	839.974	1512.97	1801.86	1350.88	1232.63
PR_73107		scaffold_2	515857	517139	01 METABOLISM__02 ENERGY__16 PROTEIN WITH BINDING FUNCTION OR COFACTOR REQUIREMENT (structural or catalytic)	GO:0003674_GO:0003824_GO:0005488_GO:0008150_GO:0008152_GO:0009987_GO:0044237_GO:0048037_GO:0050662	NULL	NULL	NULL	-0.247981	1.27835		NULL	0.0694857	0.646609		4535.36	4931.25	4629.92	6099.18	5676.2	4251.57	5452.24	5298.05
PR_73108	UDP-glucose 4-epimerase [Spironucleus barkhanus]	scaffold_2	517806	519155	01 METABOLISM__02 ENERGY__16 PROTEIN WITH BINDING FUNCTION OR COFACTOR REQUIREMENT (structural or catalytic)	GO:0003674_GO:0003824_GO:0005488_GO:0008150_GO:0008152_GO:0009987_GO:0044237_GO:0048037_GO:0050662	NULL	NULL	NULL	0.140565	0.715689		NULL	-0.480507	0.98952		7163.83	6273.75	9049.43	6797.02	6808.99	8070.22	8356.87	5247.15
PR_71076	Pyrophosphate-energized vacuolar membrane proton pump (Pyrophosphate-energized inorganic pyrophosphatase) (H(+)-PPase)	scaffold_2	520864	523253	99 UNCLASSIFIED PROTEINS	GO:0003674_GO:0003824_GO:0004427_GO:0005215_GO:0005575_GO:0005623_GO:0006810_GO:0006811_GO:0006812_GO:0006818_GO:0008150_GO:0009678_GO:0015399_GO:0015405_GO:0015672_GO:0015992_GO:0016020_GO:0016462_GO:0016787_GO:0016817_GO:0016818_GO:0022804_GO:0022857_GO:0044464_GO:0051179_GO:0051234	NULL	NULL	NULL	0.337478	1.32224		NULL	0.0420175	0.903969		26188.1	19311.5	22312	14925.6	25514.2	26135.5	16957.5	21295.6
PR_73110		scaffold_2	525735	526517	99 UNCLASSIFIED PROTEINS	GO:0003674_GO:0005488_GO:0005515_GO:0005543_GO:0007154_GO:0008150_GO:0008289_GO:0009987_GO:0035091	NULL	NULL	NULL	0.309426	2.44986		NULL	-0.383466	0.922292		543.423	684.053	549.657	567.229	689.533	726.292	638.872	449.293
PR_93489		scaffold_2	526972	528450	99 UNCLASSIFIED PROTEINS	NULL	NULL	NULL	NULL	0.145094	0.569309		NULL	-0.868084	2.05735		1200.8	1349.62	916.675	861.318	1204.33	1196.59	668.366	592.856
PR_73112		scaffold_2	529038	529831	99 UNCLASSIFIED PROTEINS	GO:0003674_GO:0005488_GO:0005515_GO:0005543_GO:0007154_GO:0008150_GO:0008289_GO:0009987_GO:0035091	NULL	NULL	NULL	-0.901362	3.03173		NULL	-0.757512	2.04088		6252.58	6740.86	9140.92	6902.07	7461.95	3886.39	4988.69	4293.88
PR_73113		scaffold_2	530134	531270	99 UNCLASSIFIED PROTEINS	NULL	NULL	NULL	NULL	-0.428444	2.70492		NULL	0.348733	1.85164		1258.72	1422.6	1577.01	1609.15	1368.33	1089.98	1724.87	1867.97
PR_73114		scaffold_2	531938	533259	99 UNCLASSIFIED PROTEINS	GO:0003674_GO:0005488_GO:0005515	NULL	NULL	NULL	-0.211328	1.14781		NULL	0.255078	0.186599		1451.76	1325.85	1540.59	1821.54	1362.6	1325.79	1500.93	1831.79
PR_93493		scaffold_2	540453	543428	99 UNCLASSIFIED PROTEINS	GO:0003674_GO:0003779_GO:0005488_GO:0005515_GO:0006996_GO:0007010_GO:0008092_GO:0008150_GO:0009987_GO:0016043_GO:0030029_GO:0030036	NULL	NULL	NULL	0.94359	2.6341		NULL	-0.512878	0.519531		259.636	297.267	163.076	114.517	135.141	401.248	246.616	146.208
PR_93494		scaffold_2	546956	548801	99 UNCLASSIFIED PROTEINS	NULL	NULL	NULL	NULL	-0.26028	0.626738		NULL	-0.767875	0.71201		81.0266	99.0391	126.967	61.0612	31.8117	76.8328	74.766	54.0437
PR_93495	Os02g0592200 [Oryza sativa (japonica cultivar-group)]	scaffold_2	548943	552135	99 UNCLASSIFIED PROTEINS	GO:0003674_GO:0003676_GO:0003677_GO:0005488	NULL	NULL	NULL	-0.0713767	0.757869		NULL	0.254181	1.79554		2456.45	2057.16	2214.99	2288.78	2830.74	2145.53	2512.16	2688.66
PR_73118		scaffold_2	552756	553741	99 UNCLASSIFIED PROTEINS	NULL	NULL	NULL	NULL	0.151832	1.54224		NULL	0.222775	2.79906		5436.54	5489.81	6327.63	5291.72	5902.69	6261.95	6771.72	6577.57
PR_73119		scaffold_2	554976	556020	99 UNCLASSIFIED PROTEINS	NULL	NULL	NULL	NULL	-0.00367919	0.034774		NULL	-0.742309	1.80302		1786.06	1860.3	2150.11	2037.3	1955.08	1953.46	2217.08	1170.72
PR_73120		scaffold_2	556131	556661	14 PROTEIN FATE (folding, modification, destination)__70 SUBCELLULAR LOCALIZATION	NULL	NULL	NULL	NULL	-0.060876	0.13539		NULL	-0.459187	1.55335		603.753	487.726	836.865	362.426	493.243	549.03	301.208	416.574
PR_73121	Extradiol ring-cleavage dioxygenase class III protein subunit B [Beijerinckia indica subsp. indica ATCC 9039]	scaffold_2	556990	557850	99 UNCLASSIFIED PROTEINS	GO:0003674_GO:0003824_GO:0005488_GO:0005506_GO:0006725_GO:0008150_GO:0008152_GO:0008198_GO:0009055_GO:0009987_GO:0016491_GO:0043167_GO:0043169_GO:0044237_GO:0046872_GO:0046914	NULL	NULL	NULL	0.134776	0.520705		NULL	-0.976018	1.81984		1885.38	1752.34	2805.25	2188.96	2520.25	2369.3	1419.45	1097.08
PR_73122	LigB family enzyme [Idiomarina loihiensis L2TR]	scaffold_2	558537	560334	99 UNCLASSIFIED PROTEINS	GO:0003674_GO:0003824_GO:0005488_GO:0005506_GO:0006725_GO:0008150_GO:0008152_GO:0008198_GO:0009055_GO:0009987_GO:0016491_GO:0043167_GO:0043169_GO:0044237_GO:0046872_GO:0046914	NULL	NULL	NULL	0.834344	4.92969		NULL	0.721209	2.84991		965.377	1172.89	1113.44	1481.34	2154.71	2109.81	1718.91	1950.68
PR_93496	Extradiol ring-cleavage dioxygenase, class III enzyme, subunit B [Shewanella baltica OS223]	scaffold_2	560696	561559	99 UNCLASSIFIED PROTEINS	GO:0003674_GO:0003824_GO:0005488_GO:0005506_GO:0006725_GO:0008150_GO:0008152_GO:0008198_GO:0009055_GO:0009987_GO:0016491_GO:0043167_GO:0043169_GO:0044237_GO:0046872_GO:0046914	NULL	NULL	NULL	-0.0831214	0.59015		NULL	0.719816	5.7483		3284.23	3239.88	3902.26	3982.64	3383.72	3400.57	5566.69	5932.81
PR_73124		scaffold_2	561839	562953	99 UNCLASSIFIED PROTEINS	GO:0003674_GO:0003676_GO:0003677_GO:0005488	NULL	NULL	NULL	-0.0216874	0.113634		NULL	-0.0681787	2.33748		3317.67	3621.02	2965.89	2526.08	3460.61	3061.3	4061.44	2964.22
PR_71077	PREDICTED: similar to Osgep-prov protein [Strongylocentrotus purpuratus]	scaffold_2	574497	576065	99 UNCLASSIFIED PROTEINS	GO:0003674_GO:0003824_GO:0004175_GO:0004222_GO:0005488_GO:0006508_GO:0008150_GO:0008152_GO:0008233_GO:0008237_GO:0008270_GO:0009987_GO:0016787_GO:0019538_GO:0034960_GO:0043167_GO:0043169_GO:0043170_GO:0043283_GO:0044237_GO:0044238_GO:0044260_GO:0044267_GO:0046872_GO:0046914_GO:0070011	NULL	NULL	NULL	0.405142	5.37574		NULL	0.736177	4.09903		2713.08	3033.53	2653.86	2611.07	4567.2	3645.42	3433.45	4585.63
PR_43874		scaffold_2	576337	577188	99 UNCLASSIFIED PROTEINS	NULL	NULL	NULL	NULL	0.0814297	0.541687		NULL	-0.581824	0.826498		5036.07	5260.37	6470.56	5096.06	5091.56	5783.14	4981.52	3651.78
PR_73127		scaffold_2	577325	578379	14 PROTEIN FATE (folding, modification, destination)__20 CELLULAR TRANSPORT, TRANSPORT FACILITATION AND TRANSPORT ROUTES__42 BIOGENESIS OF CELLULAR COMPONENTS	GO:0005575_GO:0005623_GO:0006810_GO:0006886_GO:0008104_GO:0008150_GO:0009987_GO:0015031_GO:0016020_GO:0033036_GO:0034613_GO:0044464_GO:0045184_GO:0046907_GO:0051179_GO:0051234_GO:0051641_GO:0051649	NULL	NULL	NULL	-0.187736	0.593434		NULL	0.354747	1.24268		3049.41	2773.61	2973.18	4492.31	2869.48	2916.77	4170.96	4248.21
PR_71079		scaffold_2	578621	579262	99 UNCLASSIFIED PROTEINS	NULL	NULL	NULL	NULL	-0.127262	0.52674		NULL	0.415493	0.84541		3261.45	3874.36	4432.57	5061.79	3771.28	3806.51	4720.94	5545.14
PR_73129		scaffold_2	579488	580703	99 UNCLASSIFIED PROTEINS	NULL	NULL	NULL	NULL	0.11783	1.55258		NULL	0.0532136	1.93848		4804.16	4518.17	5223.67	5071.46	5444.31	5321.73	5425.47	5088.64
PR_73130		scaffold_2	582937	583782	99 UNCLASSIFIED PROTEINS	NULL	NULL	NULL	NULL	-0.0111144	0.10765		NULL	-0.125968	0.502595		14417.2	15382.3	17526.7	15836.5	14271.5	15669.5	15224.9	14470.4
PR_73131	Extradiol ring-cleavage dioxygenase, class III enzyme, subunit B [Shewanella sp. MR-7]	scaffold_2	583993	584892	99 UNCLASSIFIED PROTEINS	GO:0003674_GO:0003824_GO:0005488_GO:0005506_GO:0006725_GO:0008150_GO:0008152_GO:0008198_GO:0009055_GO:0009987_GO:0016491_GO:0043167_GO:0043169_GO:0044237_GO:0046872_GO:0046914	NULL	NULL	NULL	-0.591941	4.95948		NULL	0.581523	5.60613		685.62	615.788	743.061	710.006	498.995	456.864	950.591	1030.47
PR_73132	putative serine/threonine protein kinase [Hyaloperonospora parasitica]	scaffold_2	588946	591126	99 UNCLASSIFIED PROTEINS	GO:0000166_GO:0003674_GO:0003824_GO:0004672_GO:0004674_GO:0004713_GO:0005488_GO:0005524_GO:0006464_GO:0006468_GO:0006793_GO:0006796_GO:0008150_GO:0008152_GO:0009987_GO:0016301_GO:0016310_GO:0016740_GO:0016772_GO:0016773_GO:0017076_GO:0019538_GO:0030554_GO:0032553_GO:0032555_GO:0032559_GO:0034960_GO:0043170_GO:0043283_GO:0043412_GO:0043687_GO:0044237_GO:0044238_GO:0044260_GO:0044267	NULL	NULL	NULL	0.00470142	0.0266087		NULL	-0.159815	0.02204		11757	13756.6	10675.6	10015.5	11493	11588.9	11582.4	10339.9
PR_93499		scaffold_2	591763	593004	99 UNCLASSIFIED PROTEINS	NULL	NULL	NULL	NULL	0.449468	1.14382		NULL	0.653115	0.41594		962.811	1053.21	630.783	442.9	1145.94	1054.78	875.1	1214.69
PR_73133		scaffold_2	593451	595880	99 UNCLASSIFIED PROTEINS	NULL	NULL	NULL	NULL	0.433251	3.14582		NULL	0.166186	4.05072		5044.11	3754.84	4823.55	4297.72	3981.47	6049.3	6500.69	5027.02
PR_73138		scaffold_2	611737	612732	99 UNCLASSIFIED PROTEINS	NULL	NULL	NULL	NULL	0.422732	1.77593		NULL	-0.140987	0.531049		3302.07	3783.58	2823.69	2213.94	3991.13	4062.71	3339.38	2748.65
PR_73139	glutathione S-transferase [Chondrus crispus]	scaffold_2	614720	616303	99 UNCLASSIFIED PROTEINS	NULL	NULL	NULL	NULL	-0.0922801	0.214636		NULL	-0.1624	0.49254		1326.12	1135.7	2183.34	2247.97	1680.69	1616.51	1478.26	1539.82
PR_73140	predicted catalase [uncultured bacterium MedeBAC35C06]	scaffold_2	617165	619228	01 METABOLISM__32 CELL RESCUE, DEFENSE AND VIRULENCE	GO:0003674_GO:0003824_GO:0004096_GO:0004601_GO:0005488_GO:0005506_GO:0006950_GO:0006979_GO:0008150_GO:0016209_GO:0016491_GO:0016684_GO:0020037_GO:0042221_GO:0043167_GO:0043169_GO:0046872_GO:0046906_GO:0046914_GO:0050896	NULL	NULL	NULL	-1.58097	2.60397		NULL	-0.965977	2.46845		2006.75	1237.94	2668.26	2282.24	1105.47	684.827	755.815	1048.84
PR_73141	catalase/peroxidase [Chlamydomonas reinhardtii]	scaffold_2	620774	622281	99 UNCLASSIFIED PROTEINS	GO:0000785_GO:0003674_GO:0003682_GO:0003824_GO:0004096_GO:0004601_GO:0005488_GO:0005506_GO:0005575_GO:0005622_GO:0005623_GO:0005634_GO:0005694_GO:0006325_GO:0006333_GO:0006950_GO:0006979_GO:0006996_GO:0008150_GO:0009987_GO:0016043_GO:0016209_GO:0016491_GO:0016684_GO:0020037_GO:0042221_GO:0043167_GO:0043169_GO:0043226_GO:0043227_GO:0043228_GO:0043229_GO:0043231_GO:0043232_GO:0044422_GO:0044424_GO:…	NULL	NULL	NULL	-1.22621	2.02379		NULL	-0.431064	1.63643		544.706	416.929	892.106	765.557	366.553	279.898	351.659	485.693
PR_93500		scaffold_2	624066	625378	99 UNCLASSIFIED PROTEINS	NULL	NULL	NULL	NULL	0.93038	1.71677		NULL	-0.198455	0.9193		821.165	979.503	727.909	76.8668	619.346	1241.35	967.289	567.65
PR_43883	Lysosomal trafficking regulator LYST and related BEACH and WD40 repeat proteins (ISS) [Ostreococcus tauri]	scaffold_2	629670	630879	99 UNCLASSIFIED PROTEINS	GO:0003674_GO:0003824_GO:0005575_GO:0005623_GO:0009055_GO:0016020_GO:0016491_GO:0044464	NULL	NULL	NULL	0.155976	0.402174		NULL	-0.302738	0.938548		7607.37	7598.81	6062.76	3328.58	6114.7	6851.48	7787.87	4985.38
PR_93501	Lysosomal trafficking regulator LYST and related BEACH and WD40 repeat proteins (ISS) [Ostreococcus tauri]	scaffold_2	635325	637177	99 UNCLASSIFIED PROTEINS	GO:0003674_GO:0003824_GO:0005575_GO:0005623_GO:0009055_GO:0016020_GO:0016491_GO:0044464	NULL	NULL	NULL	-0.562634	7.49188		NULL	-0.0105565	0.341626		6469.09	5907.54	5828.45	5883.85	5055.01	4077.44	6110.91	5978.33
PR_73144		scaffold_2	637240	639359	99 UNCLASSIFIED PROTEINS	NULL	NULL	NULL	NULL	-0.694086	1.45058		NULL	0.0178618	0.512823		3696.76	2838.75	1846.53	2231.5	2111.83	1640.06	3011.63	2686.44
PR_73145	kinetochore associated 2 [Xenopus tropicalis]	scaffold_2	640846	643204	99 UNCLASSIFIED PROTEINS	NULL	NULL	NULL	NULL	0.589821	6.50244		NULL	0.0876804	2.59148		6061.07	6737.46	6781.4	5609.48	6529.89	9477.89	7564.92	6691.94
PR_73146		scaffold_2	643446	645232	99 UNCLASSIFIED PROTEINS	NULL	NULL	NULL	NULL	0.51597	3.54801		NULL	0.0755638	0.129008		5924.52	5543.9	5181.67	4221.7	6739.13	7461.42	5299.52	5498.53
PR_93503	PREDICTED: similar to set domain protein [Nasonia vitripennis]	scaffold_2	652646	654400	99 UNCLASSIFIED PROTEINS	NULL	NULL	NULL	NULL	-0.207749	1.40224		NULL	-0.0917625	1.73305		2384	2018.28	1952.78	1868.91	2082.82	1780.26	2396.77	1929.29
PR_93505	WD-40 repeat protein [Roseiflexus sp. RS-1]	scaffold_2	654903	657661	99 UNCLASSIFIED PROTEINS	NULL	NULL	NULL	NULL	0.0806876	0.313666		NULL	-0.389471	0.0163783		1712.13	1949.98	1335.5	1241.22	1427.66	1649.43	1564.39	1190.7
PR_93506		scaffold_2	657899	659248	99 UNCLASSIFIED PROTEINS	NULL	NULL	NULL	NULL	-0.0207127	0.237738		NULL	0.232326	1.71928		14062	15826.1	16548.9	16038.5	14872.5	15396.2	17229	18347.9
PR_73150		scaffold_2	660176	661294	99 UNCLASSIFIED PROTEINS	NULL	NULL	NULL	NULL	-0.971374	2.68096		NULL	-0.345729	1.83358		427.357	388.017	317.153	526.995	222.157	211.597	275.849	326.474
PR_73151		scaffold_2	661550	664020	99 UNCLASSIFIED PROTEINS	NULL	NULL	NULL	NULL	0.0276071	0.0706004		NULL	-0.41238	0.191391		7471.12	5746.85	4688.78	3486.1	5676.21	5451.54	5068.1	4018.56
PR_73152		scaffold_2	665156	666778	99 UNCLASSIFIED PROTEINS	NULL	NULL	NULL	NULL	0.076001	0.741106		NULL	0.25753	0.932666		7073.15	6590.1	6076.86	5870.92	6833.72	6749.1	6838.62	7654.05
PR_73153		scaffold_2	670156	670866	99 UNCLASSIFIED PROTEINS	NULL	NULL	NULL	NULL	-0.254915	0.751597		NULL	-0.321678	0.163124		2480.78	2512.28	1396.31	2007.95	2005.35	1759.31	2025.53	1679.75
PR_73154		scaffold_2	670943	671396	99 UNCLASSIFIED PROTEINS	NULL	NULL	NULL	NULL	-0.305174	1.34185		NULL	-0.0955966	1.16647		1729.88	1824.47	2469.14	2136.11	2024.78	1650.98	1701.81	1909.11
PR_73155	probable D-lactate dehydrogenase [Stappia aggregata IAM 12614]	scaffold_2	671506	673291	01 METABOLISM__02 ENERGY__16 PROTEIN WITH BINDING FUNCTION OR COFACTOR REQUIREMENT (structural or catalytic)__20 CELLULAR TRANSPORT, TRANSPORT FACILITATION AND TRANSPORT ROUTES__42 BIOGENESIS OF CELLULAR COMPONENTS__70 SUBCELLULAR LOCALIZATION	GO:0000166_GO:0003674_GO:0003824_GO:0005488_GO:0016491_GO:0017076_GO:0030554_GO:0048037_GO:0050660_GO:0050662	NULL	NULL	NULL	-0.252202	2.04496		NULL	0.226346	1.60694		4002.05	4053.2	3647.77	4542.19	3872.67	3409.92	4573.16	4751.19
PR_73156	D-lactate dehydrogenase (cytochrome) [Rhodospirillum rubrum ATCC 11170]	scaffold_2	673473	674832	42 BIOGENESIS OF CELLULAR COMPONENTS	GO:0000166_GO:0003674_GO:0003824_GO:0005488_GO:0016491_GO:0017076_GO:0030554_GO:0048037_GO:0050660_GO:0050662	NULL	NULL	NULL	-1.48841	6.57348	Pr102_Down	NULL	-2.54952	4.59119	Pr1197_Down	1486.01	1197.25	1524.08	1545.93	688.993	512.625	791.776	245.681
PR_71081	D-lactate dehydrogenase (cytochrome) [Rhodospirillum rubrum ATCC 11170]	scaffold_2	675616	677168	99 UNCLASSIFIED PROTEINS	GO:0000166_GO:0003674_GO:0003824_GO:0005488_GO:0016491_GO:0017076_GO:0030554_GO:0048037_GO:0050660_GO:0050662	NULL	NULL	NULL	-0.0812016	0.600701		NULL	0.106677	0.0770266		5701.73	4591.73	4790.18	5517.75	4794.49	4868.47	5186.49	5545.61
PR_73158	heat shock protein Hsp90 [Opitutaceae bacterium TAV2]	scaffold_2	677861	680326	99 UNCLASSIFIED PROTEINS	GO:0000166_GO:0003674_GO:0003676_GO:0003677_GO:0005488_GO:0005515_GO:0005524_GO:0006457_GO:0008150_GO:0008152_GO:0009987_GO:0017076_GO:0019538_GO:0030554_GO:0032553_GO:0032555_GO:0032559_GO:0034960_GO:0043170_GO:0043283_GO:0044237_GO:0044238_GO:0044260_GO:0044267_GO:0051082	NULL	NULL	NULL	0.347659	4.12556		NULL	0.247208	3.20098		4730.73	4381.87	3963.05	4604.72	4907.98	5624.54	5354.61	5246.24
PR_73159	phosphoribosylpyrophosphate synthetase, putative [Plasmodium vivax SaI-1]	scaffold_2	680720	682068	01 METABOLISM__16 PROTEIN WITH BINDING FUNCTION OR COFACTOR REQUIREMENT (structural or catalytic)__70 SUBCELLULAR LOCALIZATION	GO:0000287_GO:0003674_GO:0003824_GO:0004749_GO:0005488_GO:0006139_GO:0006753_GO:0008150_GO:0008152_GO:0009116_GO:0009117_GO:0009165_GO:0009987_GO:0016740_GO:0016772_GO:0016778_GO:0043167_GO:0044237_GO:0044238_GO:0046872_GO:0055086	NULL	NULL	NULL	0.252553	1.89512		NULL	0.509214	2.59151		3429.94	3748.66	3260.67	4233.14	4327.45	4369.86	4627.74	5220.72
PR_93510	TB2/DP1, HVA22 family protein [Tetrahymena thermophila SB210]	scaffold_2	682215	684219	99 UNCLASSIFIED PROTEINS	NULL	NULL	NULL	NULL	-0.0427693	0.133376		NULL	-0.447846	0.586884		2351.54	2761.08	3037.75	1617.83	2636.11	2370.72	2128.17	1790.36
PR_73161		scaffold_2	684631	686158	99 UNCLASSIFIED PROTEINS	NULL	NULL	NULL	NULL	0.0743543	0.197266		NULL	-0.14619	0.01117		1579.79	1865.6	1377.13	829.742	1591.68	1487.8	1417.3	1276.89
PR_43908	KIAA1035 protein [Homo sapiens]	scaffold_2	687461	688786	99 UNCLASSIFIED PROTEINS	GO:0003674_GO:0003824_GO:0004180_GO:0004181_GO:0005488_GO:0006508_GO:0008150_GO:0008152_GO:0008233_GO:0008235_GO:0008237_GO:0008238_GO:0008270_GO:0009987_GO:0016787_GO:0019538_GO:0034960_GO:0043167_GO:0043169_GO:0043170_GO:0043283_GO:0044237_GO:0044238_GO:0044260_GO:0044267_GO:0046872_GO:0046914_GO:0070011	NULL	NULL	NULL	-0.32783	0.620948		NULL	-0.102885	0.0749357		3907.43	4687.89	2732.15	1869.05	2768.37	2628.53	3218.2	3072.05
PR_73162		scaffold_2	692056	693312	99 UNCLASSIFIED PROTEINS	NULL	NULL	NULL	NULL	0.351582	2.94916		NULL	0.641852	6.00778		324.001	291.312	360.175	371.313	341.209	429.616	525.98	525.364
PR_73163	BLH8 (BEL1-LIKE HOMEODOMAIN 8); DNA binding / transcription factor [Arabidopsis thaliana]	scaffold_2	693780	695286	99 UNCLASSIFIED PROTEINS	GO:0003674_GO:0003676_GO:0003677_GO:0003700_GO:0005488_GO:0005575_GO:0005622_GO:0005623_GO:0005634_GO:0006355_GO:0008150_GO:0009889_GO:0010468_GO:0010556_GO:0019219_GO:0019222_GO:0030528_GO:0031323_GO:0031326_GO:0043226_GO:0043227_GO:0043229_GO:0043231_GO:0043565_GO:0044424_GO:0044464_GO:0045449_GO:0050789_GO:0050794_GO:0051252_GO:0060255_GO:0065007_GO:0080090	NULL	NULL	NULL	0.147918	0.80757		NULL	-0.178412	2.14212		4982.93	4636.19	5897.78	4095.7	4827.8	5432.54	6307.38	4332.79
PR_73164		scaffold_2	696156	697961	99 UNCLASSIFIED PROTEINS	GO:0003674_GO:0003676_GO:0003677_GO:0005488_GO:0006139_GO:0006259_GO:0006281_GO:0006950_GO:0006974_GO:0008150_GO:0008152_GO:0009987_GO:0033554_GO:0034960_GO:0034984_GO:0043170_GO:0043283_GO:0044237_GO:0044238_GO:0044260_GO:0050896_GO:0051716	NULL	NULL	NULL	-0.188568	1.4419		NULL	-0.393704	2.2882		2012.84	1656.07	1639.95	1835.78	1797.32	1567.31	1438.86	1359.58
PR_71082	predicted protein [Nematostella vectensis]	scaffold_2	698062	699043	99 UNCLASSIFIED PROTEINS	GO:0003674_GO:0003824_GO:0008150_GO:0008152_GO:0016491	NULL	NULL	NULL	-0.0466642	0.246311		NULL	-0.570089	0.466942		9398.19	7001.99	8639.2	10033.9	8774.94	8489.23	9297.36	5906.12
PR_43914	glycosyltransferase [Dictyostelium discoideum AX4]	scaffold_2	699337	699998	99 UNCLASSIFIED PROTEINS	NULL	NULL	NULL	NULL	0.218759	0.770442		NULL	1.01913	2.08874		1903.93	2714.46	2030.23	1512.3	2113.09	2374.28	2945.87	4134.93
PR_93516		scaffold_2	701347	702209	99 UNCLASSIFIED PROTEINS	NULL	NULL	NULL	NULL	-0.173553	0.828183		NULL	0.44191	0.341236		4014.97	4037.8	5464.04	5070.92	4483.73	4120.23	4429.92	6312.4
PR_71083	predicted protein [Physcomitrella patens subsp. patens]	scaffold_2	702473	703342	99 UNCLASSIFIED PROTEINS	GO:0003674_GO:0003824_GO:0006807_GO:0008150_GO:0008152_GO:0016787_GO:0016810	NULL	NULL	NULL	0.001213	0.00675255		NULL	-0.164383	0.510428		4747.74	3715.65	5097.61	5184.3	4168.89	4690.27	4984.29	4181.65
PR_73169		scaffold_2	703553	704880	99 UNCLASSIFIED PROTEINS	GO:0006139_GO:0006364_GO:0006396_GO:0008150_GO:0008152_GO:0009987_GO:0010467_GO:0016070_GO:0016072_GO:0022613_GO:0034470_GO:0034660_GO:0034960_GO:0042254_GO:0043170_GO:0043283_GO:0044085_GO:0044237_GO:0044238_GO:0044260	NULL	NULL	NULL	0.220384	1.6173		NULL	0.348288	1.27859		8305.93	6483.15	7499.57	6608.64	7092.12	8416.65	6281.71	9196.92
PR_73170	HMA5 (HEAVY METAL ATPASE 5); ATPase, coupled to transmembrane movement of ions, phosphorylative mechanism [Arabidopsis thaliana]	scaffold_2	705760	710089	16 PROTEIN WITH BINDING FUNCTION OR COFACTOR REQUIREMENT (structural or catalytic)__20 CELLULAR TRANSPORT, TRANSPORT FACILITATION AND TRANSPORT ROUTES__32 CELL RESCUE, DEFENSE AND VIRULENCE__34 INTERACTION WITH THE ENVIRONMENT__70 SUBCELLULAR LOCALIZATION	GO:0000041_GO:0000166_GO:0003674_GO:0003824_GO:0004008_GO:0005215_GO:0005375_GO:0005488_GO:0005524_GO:0005575_GO:0005623_GO:0006139_GO:0006163_GO:0006164_GO:0006753_GO:0006754_GO:0006810_GO:0006811_GO:0006812_GO:0006825_GO:0008150_GO:0008152_GO:0008324_GO:0009117_GO:0009141_GO:0009142_GO:0009144_GO:0009145_GO:0009150_GO:0009152_GO:0009165_GO:0009199_GO:0009201_GO:0009205_GO:0009206_GO:0009259_GO:…	NULL	NULL	NULL	0.00697562	0.0296131		NULL	0.100667	0.969815		5057.86	4484	3450.68	3515.65	3506.86	4147.05	4782.14	4425.31
PR_93518	RluA-2 CG6187-PA [Drosophila melanogaster]	scaffold_2	710198	712082	99 UNCLASSIFIED PROTEINS	GO:0003674_GO:0003676_GO:0003723_GO:0005488	NULL	NULL	NULL	0.745614	2.63465		NULL	0.282344	0.641418		1102.88	1517.14	1133.4	707.577	1512.23	1869.92	1298.98	1356.33
PR_73172	MGC84469 protein, putative [Trichomonas vaginalis G3]	scaffold_2	713639	714920	99 UNCLASSIFIED PROTEINS	NULL	NULL	NULL	NULL	0.162243	0.439158		NULL	-0.482186	0.93365		107.412	85.1705	79.7128	46.9339	70.5763	89.3065	59.6123	57.1335
PR_43922	predicted protein [Physcomitrella patens subsp. patens]	scaffold_2	715382	716767	99 UNCLASSIFIED PROTEINS	NULL	NULL	NULL	NULL	0.434198	2.22737		NULL	0.554698	2.23463		4099.52	4008.73	3835.87	5559.52	4663.95	5912.55	5917.56	6427.61
PR_73174		scaffold_2	717397	719063	99 UNCLASSIFIED PROTEINS	GO:0003674_GO:0003824_GO:0008150_GO:0008152_GO:0016491	NULL	NULL	NULL	-0.402522	2.81617		NULL	-1.16353	2.36986		418.378	327.219	381.816	385.176	268.859	286.082	455.623	168.812
PR_73175		scaffold_2	719215	722324	99 UNCLASSIFIED PROTEINS	GO:0003674_GO:0005488_GO:0005515_GO:0005575_GO:0005622_GO:0005623_GO:0005737_GO:0006810_GO:0006886_GO:0008104_GO:0008150_GO:0009987_GO:0015031_GO:0016020_GO:0016192_GO:0030117_GO:0032991_GO:0033036_GO:0034613_GO:0043234_GO:0044424_GO:0044425_GO:0044444_GO:0044464_GO:0045184_GO:0046907_GO:0048475_GO:0051179_GO:0051234_GO:0051641_GO:0051649	NULL	NULL	NULL	0.0595537	0.226056		NULL	0.0463633	0.966748		7254.92	7723.69	5008.66	5319.57	7549.94	6593.34	7466.97	6533.33
PR_73176		scaffold_2	722601	724908	99 UNCLASSIFIED PROTEINS	NULL	NULL	NULL	NULL	0.024515	0.182243		NULL	0.150827	0.829116		9163.74	7736.27	7351.24	7366.06	10557.5	8039.79	8520.61	8775.43
PR_73177	Alpha amylase, catalytic domain containing protein [Tetrahymena thermophila SB210]	scaffold_2	729292	731949	99 UNCLASSIFIED PROTEINS	GO:0003674_GO:0003824_GO:0005488_GO:0005975_GO:0008150_GO:0008152_GO:0043167_GO:0043169_GO:0044238	NULL	NULL	NULL	-1.34767	7.7031	Pr102_Down	NULL	-0.281318	1.39209		11265.9	13744.4	11808.4	11686.4	8605.32	4764.72	13456.6	9977.95
PR_93522		scaffold_2	741186	744544	99 UNCLASSIFIED PROTEINS	GO:0003674_GO:0003824_GO:0004221_GO:0006508_GO:0006511_GO:0008150_GO:0008152_GO:0009056_GO:0009057_GO:0009987_GO:0016787_GO:0016788_GO:0016790_GO:0019538_GO:0019941_GO:0030163_GO:0034960_GO:0034962_GO:0043170_GO:0043283_GO:0043285_GO:0043632_GO:0044237_GO:0044238_GO:0044248_GO:0044257_GO:0044260_GO:0044265_GO:0044267_GO:0051603	NULL	NULL	NULL	0.606987	6.21526		NULL	0.202259	9.90574		3426.78	3117.62	2768.82	2857.86	3200.13	4634.36	5579.42	3500.7
PR_43929	plasma membrane calcium ATPase [Chlamydomonas reinhardtii]	scaffold_2	745165	748077	99 UNCLASSIFIED PROTEINS	GO:0000166_GO:0003674_GO:0003824_GO:0005215_GO:0005388_GO:0005488_GO:0005524_GO:0005575_GO:0005623_GO:0006139_GO:0006163_GO:0006164_GO:0006753_GO:0006754_GO:0006810_GO:0006811_GO:0006812_GO:0006816_GO:0008150_GO:0008152_GO:0008324_GO:0009117_GO:0009141_GO:0009142_GO:0009144_GO:0009145_GO:0009150_GO:0009152_GO:0009165_GO:0009199_GO:0009201_GO:0009205_GO:0009206_GO:0009259_GO:0009260_GO:0009987_GO:…	NULL	NULL	NULL	-1.97759	1.48709		NULL	-0.157784	1.65207		307.612	302.84	157.821	60.414	59.6442	52.6038	35.4554	185.709
PR_93525	predicted protein [Physcomitrella patens subsp. patens]	scaffold_2	748648	750650	99 UNCLASSIFIED PROTEINS	GO:0000166_GO:0003674_GO:0003824_GO:0004672_GO:0004674_GO:0004713_GO:0005488_GO:0005524_GO:0006464_GO:0006468_GO:0006793_GO:0006796_GO:0008150_GO:0008152_GO:0009987_GO:0016301_GO:0016310_GO:0016740_GO:0016772_GO:0016773_GO:0017076_GO:0019538_GO:0030554_GO:0032553_GO:0032555_GO:0032559_GO:0034960_GO:0043170_GO:0043283_GO:0043412_GO:0043687_GO:0044237_GO:0044238_GO:0044260_GO:0044267	NULL	NULL	NULL	0.462497	2.099		NULL	-0.58308	1.29403		2352.6	3257.65	2023.36	2448.84	3007.69	3473.21	3107.89	1682.6
PR_71085	predicted protein [Physcomitrella patens subsp. patens]	scaffold_2	750805	752949	99 UNCLASSIFIED PROTEINS	GO:0000166_GO:0003674_GO:0003824_GO:0003952_GO:0005488_GO:0005524_GO:0006139_GO:0006732_GO:0006733_GO:0006753_GO:0006766_GO:0006767_GO:0006769_GO:0006807_GO:0008150_GO:0008152_GO:0009058_GO:0009108_GO:0009110_GO:0009117_GO:0009165_GO:0009435_GO:0009987_GO:0016787_GO:0016810_GO:0016874_GO:0016879_GO:0016884_GO:0017076_GO:0019362_GO:0019363_GO:0019674_GO:0030554_GO:0032553_GO:0032555_GO:0032559_GO:…	NULL	NULL	NULL	-0.120783	0.625512		NULL	-0.086126	1.35357		7888.47	6567.3	5528.92	6367.5	6710.04	6058.95	7732.97	6206.26
PR_73182	phosphatidylinositol phosphate kinase PIPK5 [Laccaria bicolor S238N-H82]	scaffold_2	753633	756053	99 UNCLASSIFIED PROTEINS	GO:0001727_GO:0003674_GO:0003824_GO:0004428_GO:0004871_GO:0004872_GO:0004888_GO:0004930_GO:0005102_GO:0005179_GO:0005488_GO:0005515_GO:0005575_GO:0005576_GO:0005623_GO:0006629_GO:0006643_GO:0006644_GO:0006650_GO:0007154_GO:0007165_GO:0007166_GO:0007186_GO:0008150_GO:0008152_GO:0009987_GO:0016020_GO:0016301_GO:0016307_GO:0016740_GO:0016772_GO:0016773_GO:0030384_GO:0044237_GO:0044238_GO:0044255_GO:…	NULL	NULL	NULL	0.383608	2.05223		NULL	-0.204813	0.421008		6181.01	5625.01	5498.93	4038.06	6739.54	6961.02	5002.33	4629.57
PR_71086	glutathione S-transferase, C-terminal domain [Shewanella sediminis HAW-EB3]	scaffold_2	757455	758570	99 UNCLASSIFIED PROTEINS	NULL	NULL	NULL	NULL	-0.559912	6.13834		NULL	0.38265	9.25271		9914.36	10996.7	11475.2	10889.9	7902.83	7339.04	16064.7	14105.2
PR_43948	predicted protein [Physcomitrella patens subsp. patens]	scaffold_2	758690	763001	99 UNCLASSIFIED PROTEINS	NULL	NULL	NULL	NULL	0.00968201	0.0450482		NULL	-0.156824	0.138134		7289.53	6851.47	5188.14	5325.24	5325.16	6205.1	6290.86	5528.73
PR_73185		scaffold_2	763296	766519	99 UNCLASSIFIED PROTEINS	GO:0003674_GO:0005215_GO:0005351_GO:0005402_GO:0006810_GO:0007154_GO:0007165_GO:0008150_GO:0008324_GO:0008643_GO:0009401_GO:0009987_GO:0015075_GO:0015144_GO:0015291_GO:0015293_GO:0015294_GO:0015295_GO:0022804_GO:0022857_GO:0022891_GO:0022892_GO:0050789_GO:0050794_GO:0051119_GO:0051179_GO:0051234_GO:0065007	NULL	NULL	NULL	0.349024	2.13199		NULL	-0.000501726	0.368598		3585.43	4178	3192.92	3007.61	3295.96	4446.47	3656.18	3489.78
PR_73186	La autoantigen-like CG10922-PA, isoform A [Drosophila melanogaster]	scaffold_2	766721	768277	99 UNCLASSIFIED PROTEINS	GO:0003674_GO:0003676_GO:0003723_GO:0005488_GO:0005575_GO:0005622_GO:0005623_GO:0005634_GO:0006139_GO:0006396_GO:0008150_GO:0008152_GO:0009987_GO:0010467_GO:0016070_GO:0030529_GO:0032991_GO:0034960_GO:0043170_GO:0043226_GO:0043227_GO:0043229_GO:0043231_GO:0043283_GO:0044237_GO:0044238_GO:0044260_GO:0044424_GO:0044464	NULL	NULL	NULL	0.50318	5.94875		NULL	0.834128	8.31671		1485.62	1261.89	1382.76	1513.95	1796.16	1999.94	2234.35	2515.6
PR_73187		scaffold_2	768535	769883	99 UNCLASSIFIED PROTEINS	GO:0003674_GO:0005488_GO:0005575_GO:0005622_GO:0005623_GO:0005737_GO:0005739_GO:0005740_GO:0005743_GO:0006810_GO:0008150_GO:0016020_GO:0019866_GO:0031090_GO:0031966_GO:0031967_GO:0031975_GO:0043226_GO:0043227_GO:0043229_GO:0043231_GO:0044422_GO:0044424_GO:0044429_GO:0044444_GO:0044446_GO:0044464_GO:0051179_GO:0051234	NULL	NULL	NULL	0.711064	6.50369		NULL	0.80596	4.38507		872.73	923.973	1022.18	1124.99	1426.2	1614.04	1409.44	1723.78
PR_73188		scaffold_2	770149	771014	99 UNCLASSIFIED PROTEINS	NULL	NULL	NULL	NULL	0.821289	1.74541		NULL	0.474541	1.09277		482.125	398.692	327.893	96.6596	402.337	576.642	483.05	453.445
PR_73189		scaffold_2	777420	779896	99 UNCLASSIFIED PROTEINS	NULL	NULL	NULL	NULL	-0.0981838	0.476573		NULL	-0.00520495	1.49904		7078.47	7376.99	5091.95	6202.53	6684.91	6013.95	7769.69	6414.3
PR_73190		scaffold_2	780104	780537	99 UNCLASSIFIED PROTEINS	NULL	NULL	NULL	NULL	-0.0577184	0.0925967		NULL	-0.0217137	0.131388		423.653	325.515	907.232	458.354	496.983	507.954	558.108	520.791
PR_73191		scaffold_2	780669	783365	99 UNCLASSIFIED PROTEINS	GO:0003674_GO:0003824_GO:0004091_GO:0004806_GO:0006629_GO:0008150_GO:0008152_GO:0016298_GO:0016787_GO:0016788_GO:0044238	NULL	NULL	NULL	0.406944	1.86882		NULL	0.451916	2.54603		1332.1	1364.1	872.669	1063.54	1239.96	1535.5	1672.26	1584.12
PR_73192		scaffold_2	784606	786711	99 UNCLASSIFIED PROTEINS	GO:0003674_GO:0005215_GO:0005275_GO:0005342_GO:0005575_GO:0005623_GO:0006810_GO:0006865_GO:0008150_GO:0015171_GO:0015837_GO:0015849_GO:0016020_GO:0022804_GO:0022857_GO:0022891_GO:0022892_GO:0044464_GO:0046942_GO:0046943_GO:0051179_GO:0051234	NULL	NULL	NULL	-0.0345046	0.282789		NULL	-0.464401	0.130622		5724.94	5416.94	5552.97	4570.35	4344.89	5190.66	5374.33	3853.1
PR_73193		scaffold_2	787228	788355	99 UNCLASSIFIED PROTEINS	GO:0003674_GO:0005488_GO:0005515_GO:0005543_GO:0007154_GO:0008150_GO:0008289_GO:0009987_GO:0035091	NULL	NULL	NULL	0.113708	0.842406		NULL	-0.109923	3.90705		5126.44	5646.99	6534.56	6422.85	6318.14	6419.23	8189.17	5497.47
PR_73194		scaffold_2	789567	791027	99 UNCLASSIFIED PROTEINS	NULL	NULL	NULL	NULL	0.126791	0.453531		NULL	0.447836	0.755656		1074.65	896.79	1531.34	1102.19	1151.71	1257	975.036	1570.28
PR_73195	predicted protein [Nematostella vectensis]	scaffold_2	791260	793098	01 METABOLISM	GO:0003674_GO:0003824_GO:0003993_GO:0005488_GO:0016787_GO:0016788_GO:0016791_GO:0042578_GO:0043167_GO:0046872	NULL	NULL	NULL	-0.264337	1.82161		NULL	-0.246894	1.72073		7977.54	9744.87	9425.39	7994.73	7883.92	7314.76	10175.1	7403.73
PR_73196	translocation protein sec62, putative [Toxoplasma gondii RH]	scaffold_2	793310	794445	99 UNCLASSIFIED PROTEINS	GO:0003674_GO:0005215_GO:0005575_GO:0005623_GO:0006810_GO:0008104_GO:0008150_GO:0008565_GO:0015031_GO:0016020_GO:0016021_GO:0022892_GO:0031224_GO:0033036_GO:0044425_GO:0044464_GO:0045184_GO:0051179_GO:0051234	NULL	NULL	NULL	0.0198535	0.311645		NULL	0.289844	1.93209		5450.56	5120.14	4806.47	5115.38	5177.72	5194.13	5563.24	6263.08
PR_93531		scaffold_2	794663	795889	99 UNCLASSIFIED PROTEINS	GO:0005575_GO:0005623_GO:0007154_GO:0007165_GO:0007166_GO:0007186_GO:0008150_GO:0009987_GO:0016020_GO:0016021_GO:0031224_GO:0044425_GO:0044464_GO:0050789_GO:0050794_GO:0065007	NULL	NULL	NULL	-0.156051	0.469726		NULL	-0.185042	0.161648		2395.17	1587.37	2949.06	2099.36	2221.84	2026.27	2337.39	1985.96
PR_43952	flagellar associated protein [Chlamydomonas reinhardtii]	scaffold_2	796342	798813	99 UNCLASSIFIED PROTEINS	NULL	NULL	NULL	NULL	0.546837	1.75475		NULL	-0.260151	0.257514		1099.81	925.54	834.716	494.675	695.548	1225.22	895.409	700.302
PR_73199	GRP94 [Pinus taeda]	scaffold_2	799131	801745	99 UNCLASSIFIED PROTEINS	GO:0000166_GO:0003674_GO:0005488_GO:0005515_GO:0005524_GO:0006457_GO:0008150_GO:0008152_GO:0009987_GO:0017076_GO:0019538_GO:0030554_GO:0032553_GO:0032555_GO:0032559_GO:0034960_GO:0043170_GO:0043283_GO:0044237_GO:0044238_GO:0044260_GO:0044267_GO:0051082	NULL	NULL	NULL	-0.0437621	0.186269		NULL	-0.0357946	1.06147		15808.7	13247	11989.2	10162.3	14803.8	12419.3	10622.1	12488.1
PR_93535		scaffold_2	802095	803055	99 UNCLASSIFIED PROTEINS	NULL	NULL	NULL	NULL	0.208051	0.797669		NULL	0.362516	0.274553		170.993	167.622	265.636	217.381	278.462	237.272	216.375	264.086
PR_93536	regulatory protein, putative [Aedes aegypti]	scaffold_2	803248	803900	99 UNCLASSIFIED PROTEINS	GO:0003674_GO:0003824_GO:0008150_GO:0008152_GO:0016491_GO:0016667_GO:0016670_GO:0016972_GO:0055114	NULL	NULL	NULL	-0.304623	0.58142		NULL	0.470844	0.211731		1771.47	1765.88	3731.59	2542.72	2977.88	1986.01	2622.94	3399.54
PR_93537		scaffold_2	804034	805478	99 UNCLASSIFIED PROTEINS	NULL	NULL	NULL	NULL	-0.207006	0.619495		NULL	-0.748132	1.64514		984.368	620.572	668.319	602.485	722.299	622.838	463.738	428.036
PR_73201	WD-40 repeat [Anabaena variabilis ATCC 29413]	scaffold_2	805611	806889	99 UNCLASSIFIED PROTEINS	NULL	NULL	NULL	NULL	0.277719	2.71435		NULL	0.28023	0.795502		4129.88	4053.73	3681.79	3388.51	4491.26	4622.99	4050.73	4631.05
PR_93540		scaffold_2	807257	809947	99 UNCLASSIFIED PROTEINS	GO:0003674_GO:0003824_GO:0004091_GO:0004806_GO:0006629_GO:0008150_GO:0008152_GO:0016298_GO:0016787_GO:0016788_GO:0044238	NULL	NULL	NULL	0.0401023	0.283608		NULL	0.452702	0.997037		7718.02	7772.37	6885.38	6044.28	6060.76	7305.28	7809.06	9723.93
PR_93541		scaffold_2	810123	810683	99 UNCLASSIFIED PROTEINS	NULL	NULL	NULL	NULL	-0.470824	0.785033		NULL	0.0476204	0.852165		2678.42	2561.66	5518.04	5478.41	2880.82	2928.88	5286.04	4195.35
PR_43963	Protein kinase domain containing protein [Tetrahymena thermophila SB210]	scaffold_2	813701	814591	99 UNCLASSIFIED PROTEINS	GO:0000166_GO:0003674_GO:0003824_GO:0004672_GO:0004674_GO:0004713_GO:0005488_GO:0005524_GO:0006464_GO:0006468_GO:0006793_GO:0006796_GO:0008150_GO:0008152_GO:0009987_GO:0016301_GO:0016310_GO:0016740_GO:0016772_GO:0016773_GO:0017076_GO:0019538_GO:0030554_GO:0032553_GO:0032555_GO:0032559_GO:0034960_GO:0043170_GO:0043283_GO:0043412_GO:0043687_GO:0044237_GO:0044238_GO:0044260_GO:0044267	NULL	NULL	NULL	0.57951	1.36566		NULL	0.384806	0.946423		2640.3	2499.31	1202.57	1210.45	2293.05	2821.55	2535.02	2465.34
PR_73205		scaffold_2	814922	815464	99 UNCLASSIFIED PROTEINS	NULL	NULL	NULL	NULL	0.358852	1.22532		NULL	0.273554	0.660221		2965.08	2654.75	1487.65	2561.89	2536.01	3100.01	2785.18	2922.04
PR_73206	peroxisomal acyl-CoA oxidase 1A [Lycopersicon cheesmaniae]	scaffold_2	815844	818149	99 UNCLASSIFIED PROTEINS	GO:0003674_GO:0003824_GO:0003997_GO:0005575_GO:0005622_GO:0005623_GO:0005737_GO:0005777_GO:0006082_GO:0006629_GO:0006631_GO:0006635_GO:0008150_GO:0008152_GO:0009056_GO:0009062_GO:0009987_GO:0016042_GO:0016054_GO:0016491_GO:0016627_GO:0016634_GO:0019395_GO:0019752_GO:0030258_GO:0032787_GO:0034440_GO:0042579_GO:0043226_GO:0043227_GO:0043229_GO:0043231_GO:0044237_GO:0044238_GO:0044242_GO:0044248_GO:…	NULL	NULL	NULL	-0.0391358	0.119473		NULL	-2.71966	1.49255		5528.33	5713.95	5515.92	3032.95	2146.79	4815.37	6602.01	751.123
PR_43965	aurora-like kinase [Chlamydomonas reinhardtii]	scaffold_2	821526	822433	30 CELLULAR COMMUNICATION/SIGNAL TRANSDUCTION MECHANISM	GO:0000166_GO:0003674_GO:0003824_GO:0004672_GO:0004674_GO:0004713_GO:0005488_GO:0005524_GO:0006464_GO:0006468_GO:0006793_GO:0006796_GO:0008150_GO:0008152_GO:0009987_GO:0016301_GO:0016310_GO:0016740_GO:0016772_GO:0016773_GO:0017076_GO:0019538_GO:0030554_GO:0032553_GO:0032555_GO:0032559_GO:0034960_GO:0043170_GO:0043283_GO:0043412_GO:0043687_GO:0044237_GO:0044238_GO:0044260_GO:0044267	NULL	NULL	NULL	-0.0406327	0.275202		NULL	0.394887	0.338592		2329.38	2076.86	1853.03	1821.48	1980.03	1964.08	2089.21	2656.22
PR_93542		scaffold_2	828183	832102	99 UNCLASSIFIED PROTEINS	GO:0003674_GO:0005488_GO:0005515	NULL	NULL	NULL	0.151643	2.12576		NULL	-0.327843	1.67381		7958.17	8264.85	7312.98	8387.51	7090.09	8865.43	8677.37	6358.58
PR_43972	predicted protein [Physcomitrella patens subsp. patens]	scaffold_2	832527	834128	99 UNCLASSIFIED PROTEINS	GO:0000166_GO:0003674_GO:0003824_GO:0005488_GO:0005524_GO:0006464_GO:0008150_GO:0008152_GO:0008641_GO:0009987_GO:0017076_GO:0019538_GO:0030554_GO:0032553_GO:0032555_GO:0032559_GO:0034960_GO:0043170_GO:0043283_GO:0043412_GO:0044237_GO:0044238_GO:0044260_GO:0044267	NULL	NULL	NULL	0.35948	1.64223		NULL	0.539025	2.71728		6286.34	6490.34	4051.98	5441.39	6477.2	7142.92	8174.22	8089.54
PR_73210	flavin-containing monooxygenase family protein / FMO family protein [Arabidopsis thaliana]	scaffold_2	839997	841662	01 METABOLISM	GO:0000166_GO:0003674_GO:0003824_GO:0004497_GO:0004499_GO:0005488_GO:0009055_GO:0016491_GO:0016705_GO:0016709_GO:0017076_GO:0030554_GO:0048037_GO:0050660_GO:0050661_GO:0050662	NULL	NULL	NULL	0.278578	2.81824		NULL	-0.0331941	0.703752		2972.15	2805.33	2421.52	2878.02	3164.6	3359.1	2916.55	2706.27
PR_93545		scaffold_2	843437	844418	99 UNCLASSIFIED PROTEINS	NULL	NULL	NULL	NULL	0.257362	1.44237		NULL	0.124596	3.19703		742.122	730.598	572.943	550.17	802.16	775.694	929.869	707.496
PR_93546	flavin-containing monooxygenase family protein / FMO family protein [Arabidopsis thaliana]	scaffold_2	844945	846519	99 UNCLASSIFIED PROTEINS	GO:0000166_GO:0003674_GO:0003824_GO:0004497_GO:0004499_GO:0005488_GO:0009055_GO:0016491_GO:0016705_GO:0016709_GO:0017076_GO:0030554_GO:0048037_GO:0050660_GO:0050661_GO:0050662	NULL	NULL	NULL	3.48349	86.6904	Pr102_Up	NULL	1.47006	2.60175		90.6831	74.5483	67.9746	88.2934	306.889	898.989	55.8066	222.665
PR_73213	O1 [Plasmodium falciparum]	scaffold_2	851294	852481	99 UNCLASSIFIED PROTEINS	NULL	NULL	NULL	NULL	0.237394	0.991126		NULL	0.427771	1.40486		2243.99	2513.48	1719.33	1631.02	2145.79	2389.5	2540.84	2726.56
PR_93549		scaffold_2	852605	853429	99 UNCLASSIFIED PROTEINS	NULL	NULL	NULL	NULL	0.240597	0.919182		NULL	0.703562	0.0313094		1613.04	1176.21	1905.11	2045.9	1667.2	1990.87	1695.48	2744.16
PR_73215		scaffold_2	853532	854542	99 UNCLASSIFIED PROTEINS	NULL	NULL	NULL	NULL	-0.815612	3.93037		NULL	-6.45374	1.38178		3214.25	2869.02	2473.92	3299.29	2790.92	1684.12	2514.11	33.8163
PR_73216		scaffold_2	854983	855539	99 UNCLASSIFIED PROTEINS	NULL	NULL	NULL	NULL	-2.49066	0.945432		NULL	-2.47119	0.696401		1263.77	193.975	256.438	308.108	488.245	89.9542	199.43	91.1762
PR_73217	Os12g0139600 [Oryza sativa (japonica cultivar-group)]	scaffold_2	859378	861102	99 UNCLASSIFIED PROTEINS	GO:0000166_GO:0003674_GO:0003824_GO:0003885_GO:0005488_GO:0005575_GO:0005623_GO:0016020_GO:0016491_GO:0016614_GO:0016899_GO:0017076_GO:0030554_GO:0044464_GO:0048037_GO:0050660_GO:0050662	NULL	NULL	NULL	0.157204	0.900489		NULL	-0.292706	3.89862		2328.16	2143.26	2142.45	2883.52	1963.72	2647.69	3557.78	1938.35
PR_43978	putative endo-1,3;1,4-beta-glucanase [Phytophthora infestans]	scaffold_2	861424	862290	99 UNCLASSIFIED PROTEINS	NULL	NULL	NULL	NULL	0.20704	0.522394		NULL	0.361415	1.54133		3084.55	2794.05	4688.8	5751.72	4191.26	4709.36	5937.37	5241.23
PR_93554	probable ubiquitin ligase Tom1p [Candida albicans SC5314]	scaffold_2	862388	864873	99 UNCLASSIFIED PROTEINS	GO:0003674_GO:0003824_GO:0005575_GO:0005622_GO:0005623_GO:0006464_GO:0008150_GO:0008152_GO:0009987_GO:0016874_GO:0016879_GO:0016881_GO:0019538_GO:0034960_GO:0043170_GO:0043283_GO:0043412_GO:0044237_GO:0044238_GO:0044260_GO:0044267_GO:0044464	NULL	NULL	NULL	-0.0731843	0.183964		NULL	0.320653	1.11814		1744.85	1766.78	1077.09	954.553	1426.97	1317.27	1802.44	1730.74
PR_71090	PREDICTED: similar to Aldehyde dehydrogenase 7 family, member A1 [Monodelphis domestica]	scaffold_2	864967	866719	99 UNCLASSIFIED PROTEINS	NULL	NULL	NULL	NULL	-0.00465405	0.0602013		NULL	-0.375609	1.70002		6800.57	7492.88	7645.02	6814.31	7003.89	7165.05	7841.97	5540.52
PR_73221	predicted protein [Nematostella vectensis]	scaffold_2	867209	870189	99 UNCLASSIFIED PROTEINS	NULL	NULL	NULL	NULL	0.107161	0.751734		NULL	0.253073	3.33298		5102.21	5196.48	4154.54	4235.29	6032.7	5032.38	6269.38	5567.98
PR_73222		scaffold_2	870530	872216	99 UNCLASSIFIED PROTEINS	GO:0003674_GO:0005488_GO:0005509_GO:0043167_GO:0043169_GO:0046872	NULL	NULL	NULL	0.138848	1.10012		NULL	0.0135765	1.89916		3110.35	2605.89	2567.66	3107.93	3251.71	3135.67	3344.65	2874.88
PR_73223		scaffold_2	878922	881369	99 UNCLASSIFIED PROTEINS	NULL	NULL	NULL	NULL	-1.21659	2.63591		NULL	-1.09644	2.71755		618.576	571.76	368.43	405.84	206.821	211.342	202.676	229.696
PR_73224	Zinc transporter ZIP (ISS) [Ostreococcus tauri]	scaffold_2	882192	884900	01 METABOLISM__32 CELL RESCUE, DEFENSE AND VIRULENCE__43 CELL TYPE DIFFERENTIATION__70 SUBCELLULAR LOCALIZATION	GO:0003674_GO:0005215_GO:0005575_GO:0005623_GO:0006810_GO:0006811_GO:0006812_GO:0008150_GO:0015075_GO:0016020_GO:0022857_GO:0022891_GO:0022892_GO:0030001_GO:0044464_GO:0046873_GO:0051179_GO:0051234	NULL	NULL	NULL	0.118629	0.356218		NULL	-0.773591	0.318957		4322.76	3246.75	2106.94	3507.94	2900.94	3578.58	3549.03	1928.08
PR_73225		scaffold_2	889896	891089	99 UNCLASSIFIED PROTEINS	NULL	NULL	NULL	NULL	-0.336741	1.08978		NULL	-1.41996	0.126211		1930.14	1710.21	2760.35	2521.13	1736.65	1766.14	2284.23	833.571
PR_73226	PREDICTED: similar to ZDHHC3 protein isoform 2 [Pan troglodytes]	scaffold_2	891808	893165	99 UNCLASSIFIED PROTEINS	GO:0003674_GO:0005488_GO:0008270_GO:0043167_GO:0043169_GO:0046872_GO:0046914	NULL	NULL	NULL	-0.0466374	0.394047		NULL	0.334148	0.701362		4446.3	5040.17	4222.84	4107.5	4578.63	4312.51	4706.39	5615.11
PR_73227	calponin-homology and microtubule-associated protein [Xenopus laevis]	scaffold_2	893392	896465	99 UNCLASSIFIED PROTEINS	NULL	NULL	NULL	NULL	1.00476	9.13276	Pr102_Up	NULL	1.05947	4.22386	Pr1197_Up	4418.51	4623.47	3552.57	4801.33	6885.82	8726.68	6373.64	9063.97
PR_73228	predicted protein [Nematostella vectensis]	scaffold_2	896642	900400	99 UNCLASSIFIED PROTEINS	GO:0003674_GO:0003824	NULL	NULL	NULL	0.0839996	0.531713		NULL	-1.01998	1.21507		5149.91	4030.63	4065.4	3992.02	2648.67	4567.86	3719.07	2125.11
PR_73229		scaffold_2	901225	901589	99 UNCLASSIFIED PROTEINS	NULL	NULL	NULL	NULL	-0.533414	0.626332		NULL	-0.487656	1.34719		248.737	111.648	146.798	57.7617	59.4856	97.5826	47.3406	100.727
PR_71091	PREDICTED: similar to RNA terminal phosphate cyclase-like 1 [Monodelphis domestica]	scaffold_2	902030	903136	99 UNCLASSIFIED PROTEINS	NULL	NULL	NULL	NULL	0.771105	2.013		NULL	0.766852	1.34983		378.229	277.513	693.091	409.336	695.343	750.113	647.797	747.905
PR_93557		scaffold_2	903250	908627	99 UNCLASSIFIED PROTEINS	GO:0005575_GO:0005623_GO:0007154_GO:0007165_GO:0007166_GO:0007186_GO:0008150_GO:0009987_GO:0016020_GO:0016021_GO:0031224_GO:0044425_GO:0044464_GO:0050789_GO:0050794_GO:0065007	NULL	NULL	NULL	-0.67796	3.19543		NULL	-0.490824	1.57488		2736.95	2434.65	1992.63	2214.75	1127.67	1465.58	1911.45	1668.56
PR_73232		scaffold_2	929143	929900	99 UNCLASSIFIED PROTEINS	NULL	NULL	NULL	NULL	0.424416	1.67826		NULL	-0.132633	1.20089		3057.92	2800.52	2608.84	1685.85	3291.89	3406.45	3159.51	2315.33
PR_73233	Spt6 gene product [Xenopus tropicalis]	scaffold_2	930135	934972	99 UNCLASSIFIED PROTEINS	GO:0003674_GO:0005488_GO:0005515	NULL	NULL	NULL	0.289489	1.13379		NULL	0.329089	0.0504113		8826.04	6886.16	7374.6	4980.53	6826.14	8576.03	6947.51	8814.68
PR_73234		scaffold_2	936240	937235	99 UNCLASSIFIED PROTEINS	NULL	NULL	NULL	NULL	-0.29854	1.09054		NULL	0.14579	0.138397		324.726	268.938	366.705	432.281	188.512	283.082	339.904	385.185
PR_73237	STIP [Phytophthora ramorum]	scaffold_2	980609	983041	99 UNCLASSIFIED PROTEINS	GO:0003674_GO:0003676_GO:0005488_GO:0005575_GO:0005622_GO:0005623_GO:0044464	NULL	NULL	NULL	0.385688	1.88119		NULL	0.179625	2.1184		2224.76	2049.98	1652.31	1470.97	2107.99	2416.35	2487.82	2094.73
PR_73238	predicted protein [Physcomitrella patens subsp. patens]	scaffold_2	983723	986461	14 PROTEIN FATE (folding, modification, destination)__20 CELLULAR TRANSPORT, TRANSPORT FACILITATION AND TRANSPORT ROUTES__70 SUBCELLULAR LOCALIZATION	GO:0000059_GO:0003674_GO:0005215_GO:0005575_GO:0005622_GO:0005623_GO:0005634_GO:0005635_GO:0005643_GO:0005737_GO:0006461_GO:0006605_GO:0006606_GO:0006810_GO:0006886_GO:0006913_GO:0008104_GO:0008150_GO:0008565_GO:0009987_GO:0010926_GO:0012505_GO:0015031_GO:0016020_GO:0016021_GO:0016043_GO:0017038_GO:0022607_GO:0022892_GO:0031224_GO:0031967_GO:0031975_GO:0032991_GO:0033036_GO:0033365_GO:0034504_GO:…	NULL	NULL	NULL	0.279266	1.43913		NULL	0.00739353	1.9822		12717.3	12801.1	9262.51	9684.97	11225.4	13490.7	14386.6	11173.6
PR_93561		scaffold_2	986885	999895	99 UNCLASSIFIED PROTEINS	GO:0003674_GO:0003824_GO:0016740_GO:0016772_GO:0016773	NULL	NULL	NULL	-0.453207	1.69507		NULL	-0.138517	0.198471		6641.24	6724.23	4586.9	5202.31	5314.29	4228.15	5605.95	5258.73
PR_73241		scaffold_2	1002412	1004071	99 UNCLASSIFIED PROTEINS	NULL	NULL	NULL	NULL	-0.352576	2.93707		NULL	-0.00410895	0.613146		3760.6	3769.82	4010.43	4489.83	2765.36	3138.75	3826.27	3996.27
PR_73242		scaffold_2	1017105	1018192	99 UNCLASSIFIED PROTEINS	NULL	NULL	NULL	NULL	0.469475	2.07919		NULL	-1.32628	0.831425		308.801	378.239	336.953	221.199	188.349	431.025	263.422	124.144
PR_73243		scaffold_2	1018290	1019269	99 UNCLASSIFIED PROTEINS	NULL	NULL	NULL	NULL	0.625207	2.41115		NULL	0.287932	2.65504		2602.49	3302.38	2698.14	1683.95	3279.66	3966.73	4107.84	3139.81
PR_71092	Cab39 protein [Brugia malayi]	scaffold_3	36444	37771	99 UNCLASSIFIED PROTEINS	NULL	NULL	NULL	NULL	0.262621	1.56185		NULL	-0.097436	0.1872		2817.47	2711.6	3716.25	3289.86	3703.81	3759.48	3058.8	2929.13
PR_73245	ankyrin 2,3/unc44 [Aedes aegypti]	scaffold_3	40502	42994	99 UNCLASSIFIED PROTEINS	NULL	NULL	NULL	NULL	-0.793269	2.1918		NULL	-0.232279	0.0626305		1475.42	1853.07	1992.87	2531.72	2419.66	1132.88	1987	1671.31
PR_71093	elicitin-like protein RAL1A [Phytophthora ramorum]	scaffold_3	44179	44772	99 UNCLASSIFIED PROTEINS	GO:0005575_GO:0005576_GO:0006950_GO:0006952_GO:0008150_GO:0009405_GO:0044403_GO:0044419_GO:0050896_GO:0051704	NULL	NULL	NULL	-0.361188	0.718897		NULL	-0.140722	0.29885		3791.18	3505.84	4690.55	7268.75	4814.15	3747.87	4370.85	4366.68
PR_73247	TKL family protein kinase [Trichomonas vaginalis G3]	scaffold_3	45290	47213	99 UNCLASSIFIED PROTEINS	GO:0000166_GO:0003674_GO:0003824_GO:0004672_GO:0004674_GO:0004713_GO:0005488_GO:0005524_GO:0006464_GO:0006468_GO:0006793_GO:0006796_GO:0008150_GO:0008152_GO:0009987_GO:0016301_GO:0016310_GO:0016740_GO:0016772_GO:0016773_GO:0017076_GO:0019538_GO:0030554_GO:0032553_GO:0032555_GO:0032559_GO:0034960_GO:0043170_GO:0043283_GO:0043412_GO:0043687_GO:0044237_GO:0044238_GO:0044260_GO:0044267	NULL	NULL	NULL	-0.925536	5.66794		NULL	0.127818	1.35973		2262.13	2170.25	2537.46	2667.84	2344.93	1268.52	2683.12	2632.63
PR_73248	elicitin-like protein RAL1B [Phytophthora ramorum]	scaffold_3	47953	48699	99 UNCLASSIFIED PROTEINS	GO:0005575_GO:0005576_GO:0006950_GO:0006952_GO:0008150_GO:0009405_GO:0044403_GO:0044419_GO:0050896_GO:0051704	NULL	NULL	NULL	-1.58614	1.57444		NULL	-0.293064	1.1936		1175.19	961.895	1799.95	2798.06	1027.31	560.801	832.436	1374.24
PR_93564	protein kinase, TKL group [Dictyostelium discoideum AX4]	scaffold_3	49068	50020	99 UNCLASSIFIED PROTEINS	GO:0000166_GO:0003674_GO:0003824_GO:0004672_GO:0004674_GO:0004713_GO:0005488_GO:0005524_GO:0006464_GO:0006468_GO:0006793_GO:0006796_GO:0008150_GO:0008152_GO:0009987_GO:0016301_GO:0016310_GO:0016740_GO:0016772_GO:0016773_GO:0017076_GO:0019538_GO:0030554_GO:0032553_GO:0032555_GO:0032559_GO:0034960_GO:0043170_GO:0043283_GO:0043412_GO:0043687_GO:0044237_GO:0044238_GO:0044260_GO:0044267	NULL	NULL	NULL	-0.357378	1.53604		NULL	0.190364	0.6724		578.336	432.908	615.518	643.332	715.646	442.999	513.013	647.573
PR_71094	CCT chaperonin beta subunit [Physarum polycephalum]	scaffold_3	50893	52473	99 UNCLASSIFIED PROTEINS	GO:0000166_GO:0003674_GO:0005488_GO:0005515_GO:0005524_GO:0006457_GO:0008150_GO:0008152_GO:0009987_GO:0017076_GO:0019538_GO:0030554_GO:0032553_GO:0032555_GO:0032559_GO:0034960_GO:0043170_GO:0043283_GO:0044237_GO:0044238_GO:0044260_GO:0044267_GO:0051082	NULL	NULL	NULL	0.243961	1.70016		NULL	-0.0451555	1.00989		4177.11	5125.37	5491.38	5559.53	5043.07	6025.82	4531.49	4931.55
PR_73251	ubiquinol:cytochrome c oxidoreductase biogenesis factor [Chlamydomonas reinhardtii]	scaffold_3	52745	54436	99 UNCLASSIFIED PROTEINS	GO:0000166_GO:0003674_GO:0003824_GO:0005488_GO:0005524_GO:0016462_GO:0016787_GO:0016817_GO:0016818_GO:0017076_GO:0017111_GO:0030554_GO:0032553_GO:0032555_GO:0032559	NULL	NULL	NULL	3.9089	53.9979	Pr102_Up	NULL	4.73435	25.9244	Pr1197_Up	133.125	175.389	201.781	98.472	1356.01	2286.06	1176.66	4051.09
PR_73252	ubiquinol:cytochrome c oxidoreductase biogenesis factor [Chlamydomonas reinhardtii]	scaffold_3	54744	56576	99 UNCLASSIFIED PROTEINS	GO:0000166_GO:0003674_GO:0003824_GO:0005488_GO:0005524_GO:0016462_GO:0016787_GO:0016817_GO:0016818_GO:0017076_GO:0017111_GO:0030554_GO:0032553_GO:0032555_GO:0032559	NULL	NULL	NULL	4.77173	121.575	Pr102_Up	NULL	5.49208	47.6268	Pr1197_Up	165.791	209.148	111.786	154.011	2243.42	4375.76	1811.63	7209.4
PR_73253	radial spoke head 3 homolog [Xenopus tropicalis]	scaffold_3	57871	58973	99 UNCLASSIFIED PROTEINS	NULL	NULL	NULL	NULL	-0.834578	2.9113		NULL	-0.470352	0.798699		728.102	649.568	476.01	685.288	419.878	355.93	558.251	458.149
PR_73254		scaffold_3	60533	61591	99 UNCLASSIFIED PROTEINS	GO:0003674_GO:0005575_GO:0005622_GO:0005623_GO:0005634_GO:0008150_GO:0009889_GO:0010468_GO:0010556_GO:0019219_GO:0019222_GO:0030528_GO:0031323_GO:0031326_GO:0043226_GO:0043227_GO:0043229_GO:0043231_GO:0044424_GO:0044464_GO:0045449_GO:0050789_GO:0050794_GO:0060255_GO:0065007_GO:0080090	NULL	NULL	NULL	-0.450258	1.44774		NULL	-0.181432	0.685474		1941.53	1762.6	2769.53	1952.82	1679.07	1541.86	1839.21	1857.67
PR_73255		scaffold_3	62033	62550	99 UNCLASSIFIED PROTEINS	NULL	NULL	NULL	NULL	-0.0641552	0.101792		NULL	0.299738	0.0947141		131.137	168.736	258.42	395.87	209.982	228.166	228.887	293.625
PR_93565		scaffold_3	68140	69635	99 UNCLASSIFIED PROTEINS	GO:0008150_GO:0009987_GO:0019725_GO:0042592_GO:0045454_GO:0050789_GO:0050794_GO:0065007_GO:0065008	NULL	NULL	NULL	-0.95151	2.1958		NULL	-0.74616	1.98295		166.847	166.637	276.562	227.769	106.97	108.307	118.112	124.874
PR_73257		scaffold_3	70054	71336	99 UNCLASSIFIED PROTEINS	NULL	NULL	NULL	NULL	1.9212	10.7467	Pr102_Up	NULL	1.16067	1.46461		64.8375	59.8799	82.2782	37.7816	53.4509	231.767	37.9479	136.807
PR_73258		scaffold_3	71473	73722	99 UNCLASSIFIED PROTEINS	NULL	NULL	NULL	NULL	0.464785	2.36705		NULL	0.144862	2.33705		2063.77	2277.56	2507.66	1589.67	2229.87	2911.58	2901.41	2332.5
PR_73259		scaffold_3	73939	75308	99 UNCLASSIFIED PROTEINS	NULL	NULL	NULL	NULL	-1.26782	1.94065		NULL	0.10344	0.493976		2747.38	2543.92	4611.98	2285.58	2360.5	1265.47	2593.69	3273.72
PR_73260	ubiquinol:cytochrome c oxidoreductase biogenesis factor [Chlamydomonas reinhardtii]	scaffold_3	75434	77122	99 UNCLASSIFIED PROTEINS	GO:0000166_GO:0003674_GO:0003824_GO:0005488_GO:0005524_GO:0016462_GO:0016787_GO:0016817_GO:0016818_GO:0017076_GO:0017111_GO:0030554_GO:0032553_GO:0032555_GO:0032559	NULL	NULL	NULL	3.35587	78.9693	Pr102_Up	NULL	3.64373	75.844	Pr1197_Up	938.329	1212.95	906.884	1013.48	5774.33	10421.4	10049.3	12722.8
PR_73261	ubiquinol:cytochrome c oxidoreductase biogenesis factor [Chlamydomonas reinhardtii]	scaffold_3	77685	79325	99 UNCLASSIFIED PROTEINS	GO:0000166_GO:0003674_GO:0003824_GO:0005488_GO:0005524_GO:0016462_GO:0016787_GO:0016817_GO:0016818_GO:0017076_GO:0017111_GO:0030554_GO:0032553_GO:0032555_GO:0032559	NULL	NULL	NULL	3.18956	41.4701	Pr102_Up	NULL	2.74504	24.3398	Pr1197_Up	789.478	1210.14	1281.05	1395.97	5508.6	10666.7	6743.49	7838.16
PR_73264		scaffold_3	83719	84221	99 UNCLASSIFIED PROTEINS	NULL	NULL	NULL	NULL	-1.30883	4.64312	Pr102_Down	NULL	-0.157249	1.04662		4333.85	3577.64	5044.82	4878.74	3553.32	1799.77	3859.39	3998.32
PR_73265		scaffold_3	84462	85729	99 UNCLASSIFIED PROTEINS	NULL	NULL	NULL	NULL	0.366106	1.2077		NULL	-0.132883	0.264005		6321.96	4482.91	4761.62	3170.14	5606.63	6037.27	4388.37	4271.99
PR_93568	PREDICTED: similar to N-acetylglucosamine-phosphate mutase [Ornithorhynchus anatinus]	scaffold_3	89704	95137	99 UNCLASSIFIED PROTEINS	GO:0003674_GO:0003824_GO:0005488_GO:0005975_GO:0008150_GO:0008152_GO:0008270_GO:0016853_GO:0016866_GO:0016868_GO:0043167_GO:0043169_GO:0044238_GO:0046872_GO:0046914	NULL	NULL	NULL	-0.265848	1.2028		NULL	0.184116	0.425575		669.036	470.856	667.956	677.306	663.124	516.731	658.283	705.858
PR_73269		scaffold_3	98540	100128	99 UNCLASSIFIED PROTEINS	NULL	NULL	NULL	NULL	-0.04196	0.172907		NULL	0.277633	1.3892		2731.14	3387.92	2136.2	3128.38	2979.23	2764.33	3501.35	3449.83
PR_93569		scaffold_3	100782	105469	99 UNCLASSIFIED PROTEINS	NULL	NULL	NULL	NULL	0.524376	1.16101		NULL	0.314071	0.827721		1839.01	1809.07	1386.14	536.466	1646.09	2003.09	1827.86	1731.38
PR_71095	predicted protein [Physcomitrella patens subsp. patens]	scaffold_3	106059	106919	99 UNCLASSIFIED PROTEINS	GO:0003674_GO:0003735_GO:0005198_GO:0005575_GO:0005622_GO:0005623_GO:0005737_GO:0005840_GO:0006412_GO:0008150_GO:0008152_GO:0009058_GO:0009059_GO:0009987_GO:0010467_GO:0019538_GO:0030529_GO:0032991_GO:0034645_GO:0034960_GO:0034961_GO:0043170_GO:0043226_GO:0043228_GO:0043229_GO:0043232_GO:0043283_GO:0043284_GO:0044237_GO:0044238_GO:0044249_GO:0044260_GO:0044267_GO:0044424_GO:0044444_GO:0044464	NULL	NULL	NULL	0.15424	1.60005		NULL	0.133614	0.674241		22098.9	22619.6	25561.6	21281.7	24427.8	25473.3	21802.1	25111.7
PR_73272		scaffold_3	107386	107793	99 UNCLASSIFIED PROTEINS	NULL	NULL	NULL	NULL	-0.0798137	0.150331		NULL	0.0741999	0.662458		731.622	702.837	1337.56	1617.16	1210.57	1038.24	1357.54	1155.21
PR_73273	predicted protein [Physcomitrella patens subsp. patens]	scaffold_3	111117	112385	99 UNCLASSIFIED PROTEINS	GO:0003674_GO:0003824_GO:0005575_GO:0005623_GO:0016020_GO:0044464	NULL	NULL	NULL	-0.627098	1.20713		NULL	-0.288066	0.0636326		2053.7	2168.24	3657.31	3995.5	1831.19	1922.16	3023.85	2431.35
PR_73274		scaffold_3	112964	115831	99 UNCLASSIFIED PROTEINS	NULL	NULL	NULL	NULL	-0.224604	1.32929		NULL	-0.319864	0.40499		12035	10727.3	10915.7	8827.76	10129.7	9094.42	10159.7	8513.32
PR_73275	heat shock factor 4 [Brassica rapa]	scaffold_3	116666	117403	99 UNCLASSIFIED PROTEINS	GO:0003674_GO:0003676_GO:0003677_GO:0003700_GO:0005488_GO:0005575_GO:0005622_GO:0005623_GO:0005634_GO:0006355_GO:0008150_GO:0009889_GO:0010468_GO:0010556_GO:0019219_GO:0019222_GO:0030528_GO:0031323_GO:0031326_GO:0043226_GO:0043227_GO:0043229_GO:0043231_GO:0043565_GO:0044424_GO:0044464_GO:0045449_GO:0050789_GO:0050794_GO:0051252_GO:0060255_GO:0065007_GO:0080090	NULL	NULL	NULL	-2.69436	2.1358		NULL	-0.858801	0.880669		1382.81	2232.18	3669.74	4277.57	1479.53	446.583	1882.83	1593.9
PR_93574		scaffold_3	117722	118675	99 UNCLASSIFIED PROTEINS	NULL	NULL	NULL	NULL	-0.52221	2.58427		NULL	0.42184	6.77126		725.111	731.133	725.011	938.691	703.523	543.108	1400.65	1044.9
PR_73277	protein phosphatase 2C, putative / PP2C, putative [Arabidopsis thaliana]	scaffold_3	119561	120730	01 METABOLISM__20 CELLULAR TRANSPORT, TRANSPORT FACILITATION AND TRANSPORT ROUTES__30 CELLULAR COMMUNICATION/SIGNAL TRANSDUCTION MECHANISM	GO:0003674_GO:0003824_GO:0004721_GO:0004722_GO:0005575_GO:0005623_GO:0006464_GO:0006470_GO:0006793_GO:0006796_GO:0008150_GO:0008152_GO:0008287_GO:0009987_GO:0016311_GO:0016787_GO:0016788_GO:0016791_GO:0019538_GO:0032991_GO:0034960_GO:0042578_GO:0043170_GO:0043234_GO:0043283_GO:0043412_GO:0043687_GO:0044237_GO:0044238_GO:0044260_GO:0044267_GO:0044464	NULL	NULL	NULL	-0.652646	1.52561		NULL	-0.314351	1.7832		280.956	244.828	260.826	138.311	158.584	147.089	132.882	185.958
PR_93575		scaffold_3	124169	129965	99 UNCLASSIFIED PROTEINS	GO:0003674_GO:0005215_GO:0005216_GO:0005575_GO:0005623_GO:0006810_GO:0006811_GO:0008150_GO:0015075_GO:0015267_GO:0016020_GO:0022803_GO:0022838_GO:0022857_GO:0022891_GO:0022892_GO:0044464_GO:0051179_GO:0051234	NULL	NULL	NULL	-1.70895	11.2039	Pr102_Down	NULL	-0.702452	8.18404		1777.03	1514.08	1758.62	1716.67	1135.65	517.433	833.917	1039.53
PR_73280		scaffold_3	130155	131684	99 UNCLASSIFIED PROTEINS	NULL	NULL	NULL	NULL	-0.202574	0.973319		NULL	-0.267291	0.772371		9790.11	7877.76	9326.39	11507.6	9174.5	8364.51	8624.84	7997.58
PR_73281		scaffold_3	134424	134940	99 UNCLASSIFIED PROTEINS	NULL	NULL	NULL	NULL	0.108506	0.388686		NULL	0.510332	1.71992		1317.17	1477.07	2077.69	2098.68	1441.91	1878.77	2344.98	2482.2
PR_73282		scaffold_3	135062	140069	99 UNCLASSIFIED PROTEINS	GO:0003674_GO:0005488_GO:0005515_GO:0005543_GO:0007154_GO:0008150_GO:0008270_GO:0008289_GO:0009987_GO:0035091_GO:0043167_GO:0043169_GO:0046872_GO:0046914	NULL	NULL	NULL	0.164119	0.750899		NULL	0.204648	1.3338		4668.26	4422	3022.32	3780.76	3963.64	4452.05	4823.66	4578.89
PR_71096	Os01g0251100 [Oryza sativa (japonica cultivar-group)]	scaffold_3	140642	141352	99 UNCLASSIFIED PROTEINS	GO:0003674_GO:0003735_GO:0005198_GO:0005575_GO:0005622_GO:0005623_GO:0005737_GO:0005840_GO:0006412_GO:0008150_GO:0008152_GO:0009058_GO:0009059_GO:0009987_GO:0010467_GO:0019538_GO:0030529_GO:0032991_GO:0034645_GO:0034960_GO:0034961_GO:0043170_GO:0043226_GO:0043228_GO:0043229_GO:0043232_GO:0043283_GO:0043284_GO:0044237_GO:0044238_GO:0044249_GO:0044260_GO:0044267_GO:0044424_GO:0044444_GO:0044464	NULL	NULL	NULL	0.128253	0.841153		NULL	0.548602	0.316891		2975.27	3778.22	3987.74	3916.97	3901.86	4005.24	3792.9	5360.02
PR_73284		scaffold_3	142188	144179	99 UNCLASSIFIED PROTEINS	NULL	NULL	NULL	NULL	-0.248179	0.408899		NULL	1.22524	0.485089		147.889	154.38	116.801	42.1386	69.4375	97.0796	93.6842	269.569
PR_73285		scaffold_3	145680	146072	99 UNCLASSIFIED PROTEINS	NULL	NULL	NULL	NULL	-0.661935	1.1939		NULL	-0.720035	2.01742		2512.84	2219.1	2856.19	4642.56	1639.06	1932.54	1156.45	1856.26
PR_93580		scaffold_3	150996	151695	99 UNCLASSIFIED PROTEINS	NULL	NULL	NULL	NULL	-0.33674	0.744433		NULL	-0.990891	0.581515		305.741	264.722	318.041	518.746	315.046	278.575	294.603	177.02
PR_73288		scaffold_3	151941	154905	99 UNCLASSIFIED PROTEINS	GO:0000166_GO:0003674_GO:0003824_GO:0004672_GO:0004674_GO:0005488_GO:0005524_GO:0006464_GO:0006468_GO:0006793_GO:0006796_GO:0008150_GO:0008152_GO:0009987_GO:0016301_GO:0016310_GO:0016740_GO:0016772_GO:0016773_GO:0017076_GO:0019538_GO:0030554_GO:0032553_GO:0032555_GO:0032559_GO:0034960_GO:0043170_GO:0043283_GO:0043412_GO:0043687_GO:0044237_GO:0044238_GO:0044260_GO:0044267	NULL	NULL	NULL	0.359047	1.21183		NULL	0.308041	0.760378		758.556	949.235	711.371	475.386	972.088	928.121	851.943	895.881
PR_73289		scaffold_3	155446	157813	14 PROTEIN FATE (folding, modification, destination)__18 REGULATION OF METABOLISM AND PROTEIN FUNCTION__30 CELLULAR COMMUNICATION/SIGNAL TRANSDUCTION MECHANISM__32 CELL RESCUE, DEFENSE AND VIRULENCE__70 SUBCELLULAR LOCALIZATION__77 ORGAN LOCALIZATION__98 CLASSIFICATION NOT YET CLEAR-CUT	GO:0000159_GO:0003674_GO:0005575_GO:0005622_GO:0005623_GO:0007154_GO:0007165_GO:0008150_GO:0008287_GO:0008601_GO:0009987_GO:0019208_GO:0019888_GO:0030234_GO:0032991_GO:0043234_GO:0044424_GO:0044464_GO:0050789_GO:0050794_GO:0065007	NULL	NULL	NULL	0.0695598	0.931617		NULL	0.0468888	4.58022		8016.44	8364.39	7908.07	7214	9260.17	8264.75	9788.37	8135.9
PR_73290		scaffold_3	159968	160984	99 UNCLASSIFIED PROTEINS	NULL	NULL	NULL	NULL	0.128408	0.757982		NULL	-0.234623	4.00663		1241.48	1252.65	1029.97	1462.9	1265.86	1362.81	1860.21	1059.62
PR_73291		scaffold_3	161228	162787	01 METABOLISM__20 CELLULAR TRANSPORT, TRANSPORT FACILITATION AND TRANSPORT ROUTES__34 INTERACTION WITH THE ENVIRONMENT__70 SUBCELLULAR LOCALIZATION	GO:0003674_GO:0005215_GO:0005575_GO:0005623_GO:0006810_GO:0008150_GO:0009987_GO:0016020_GO:0016021_GO:0022857_GO:0022891_GO:0022892_GO:0031224_GO:0044425_GO:0044464_GO:0051179_GO:0051234_GO:0055085	NULL	NULL	NULL	-0.0999443	0.84726		NULL	-0.197063	3.28439		3071.49	3042.12	2501.22	2904.35	3042.37	2687.05	3626.98	2512.12
PR_73293		scaffold_3	166701	167762	99 UNCLASSIFIED PROTEINS	NULL	TPSI_2836	TY1_Copia	NULL	-0.946051	1.01177		NULL	-0.360486	0.634508		54.4048	39.685	100.067	140.985	80.3793	43.4889	109.056	65.2606
PR_73294		scaffold_3	170291	172042	99 UNCLASSIFIED PROTEINS	GO:0003674_GO:0003676_GO:0003824_GO:0005488_GO:0006730_GO:0008150_GO:0008152_GO:0008168_GO:0009987_GO:0016740_GO:0016741_GO:0032259_GO:0044237	NULL	NULL	NULL	0.0905356	0.485535		NULL	-0.811755	0.301769		2775.96	2577.25	3331.63	2335.81	3132.29	2933.6	2866.07	1569.58
PR_73295	PREDICTED: similar to nucleoporin 98kD [Gallus gallus]	scaffold_3	174386	182468	99 UNCLASSIFIED PROTEINS	GO:0003674_GO:0003676_GO:0003824_GO:0005488_GO:0005575_GO:0005622_GO:0005623_GO:0005634_GO:0005635_GO:0005643_GO:0006464_GO:0006730_GO:0006810_GO:0008150_GO:0008152_GO:0008168_GO:0009987_GO:0012505_GO:0016020_GO:0016021_GO:0016740_GO:0016741_GO:0019538_GO:0031224_GO:0031967_GO:0031975_GO:0032259_GO:0032991_GO:0034960_GO:0043170_GO:0043226_GO:0043227_GO:0043229_GO:0043231_GO:0043234_GO:0043283_GO:…	NULL	NULL	NULL	0.146825	0.997142		NULL	0.386498	3.21725		6060.66	7069.86	5212.33	6274.4	6160.44	6813.63	8281.57	8045.02
PR_73296		scaffold_3	182665	184908	99 UNCLASSIFIED PROTEINS	GO:0005575_GO:0005622_GO:0005623_GO:0005634_GO:0005635_GO:0005643_GO:0006810_GO:0008150_GO:0012505_GO:0016020_GO:0016021_GO:0031224_GO:0031967_GO:0031975_GO:0032991_GO:0043226_GO:0043227_GO:0043229_GO:0043231_GO:0043234_GO:0044422_GO:0044424_GO:0044425_GO:0044428_GO:0044446_GO:0044464_GO:0046930_GO:0051179_GO:0051234	NULL	NULL	NULL	0.282509	3.03924		NULL	1.46612	10.4845	Pr1197_Up	345.508	327.848	321.45	283.19	453.435	388.61	557.91	882.707
PR_73298		scaffold_3	186218	186735	99 UNCLASSIFIED PROTEINS	NULL	NULL	NULL	NULL	-0.296153	0.434266		NULL	-0.0843395	0.786921		136.527	119.18	136.731	28.3147	87.9203	85.6674	69.8152	99.2151
PR_93584		scaffold_3	190124	209484	99 UNCLASSIFIED PROTEINS	GO:0003674_GO:0004871_GO:0004872_GO:0060089	NULL	NULL	NULL	-0.102364	0.185604		NULL	-0.523139	1.14577		429.03	421.892	257.295	152.621	215.398	293.619	181.929	219.34
PR_93585		scaffold_3	209619	210503	99 UNCLASSIFIED PROTEINS	GO:0003674_GO:0003824_GO:0008150_GO:0008152_GO:0016491	NULL	NULL	NULL	-0.468288	4.74918		NULL	0.00290861	1.62087		12897	14781.9	12827.6	13757.1	11548.4	9805.74	12282.6	13593.3
PR_73301	heme-regulated eIF-2a kinase [Oryctolagus cuniculus]	scaffold_3	212014	216252	99 UNCLASSIFIED PROTEINS	GO:0000166_GO:0003674_GO:0003824_GO:0004672_GO:0004674_GO:0004713_GO:0005488_GO:0005524_GO:0006464_GO:0006468_GO:0006793_GO:0006796_GO:0008150_GO:0008152_GO:0009987_GO:0016301_GO:0016310_GO:0016740_GO:0016772_GO:0016773_GO:0017076_GO:0019538_GO:0030554_GO:0032553_GO:0032555_GO:0032559_GO:0034960_GO:0043170_GO:0043283_GO:0043412_GO:0043687_GO:0044237_GO:0044238_GO:0044260_GO:0044267	NULL	NULL	NULL	-0.0470886	0.0610946		NULL	-0.174299	0.236526		754.975	9703.14	7455.1	8688.2	6434.36	6436.79	7477.14	5893.53
PR_93588		scaffold_3	219101	220159	99 UNCLASSIFIED PROTEINS	NULL	NULL	NULL	NULL	-0.0211871	0.0985797		NULL	0.736846	2.1517		825.215	806.371	1075.39	1118	834.892	942.304	1260.53	1593.61
PR_73304		scaffold_3	220626	225425	99 UNCLASSIFIED PROTEINS	NULL	NULL	NULL	NULL	1.2121	3.41582	Pr102_Up	NULL	3.41756	3.10433	Pr1197_Up	269.231	323.122	132.814	136.341	296.368	498.976	473.114	2301.38
PR_73305		scaffold_3	226433	227344	99 UNCLASSIFIED PROTEINS	GO:0003674_GO:0003676_GO:0003677_GO:0005488	NULL	NULL	NULL	-0.158358	0.740146		NULL	0.158736	0.360675		3173.71	4011.43	4691.89	4408.32	3570.55	3648.1	4277.58	4544.87
PR_73306	possible Myb_DNA-binding protein [Phytophthora infestans]	scaffold_3	228743	229804	99 UNCLASSIFIED PROTEINS	GO:0003674_GO:0003676_GO:0003677_GO:0005488	NULL	NULL	NULL	0.240651	2.50568		NULL	0.194264	5.29203		4559.63	5399.31	5536.3	5250.51	5355.44	6127.91	7174.83	5934.01
PR_73307		scaffold_3	230707	232538	99 UNCLASSIFIED PROTEINS	NULL	NULL	NULL	NULL	0.649592	8.05083		NULL	0.603563	10.3908		2036.58	1838.84	1667.54	1852.46	2437.71	2900.35	3205.96	2809.27
PR_71097	4-hydroxyphenylpyruvate dioxygenase [Chlamydomonas reinhardtii]	scaffold_3	233226	234765	99 UNCLASSIFIED PROTEINS	GO:0003674_GO:0003824_GO:0003868_GO:0006082_GO:0006519_GO:0006520_GO:0006725_GO:0006807_GO:0008150_GO:0008152_GO:0009072_GO:0009308_GO:0009987_GO:0016491_GO:0016701_GO:0016702_GO:0019752_GO:0034641_GO:0044237_GO:0044238_GO:0051213	NULL	NULL	NULL	-0.0399356	0.302856		NULL	0.186793	2.46819		10168.9	11380.2	12436.5	12917.8	8135.03	11405.7	14334.9	13346.7
PR_46668	4-hydroxyphenylpyruvate dioxygenase [Chlamydomonas reinhardtii]	scaffold_3	235547	237056	99 UNCLASSIFIED PROTEINS	GO:0003674_GO:0003824_GO:0003868_GO:0006082_GO:0006519_GO:0006520_GO:0006725_GO:0006807_GO:0008150_GO:0008152_GO:0009072_GO:0009308_GO:0009987_GO:0016491_GO:0016701_GO:0016702_GO:0019752_GO:0034641_GO:0044237_GO:0044238_GO:0051213	NULL	NULL	NULL	-0.0279273	0.112602		NULL	0.0267225	1.97969		6676.2	5455.46	8790.14	7200.58	2762.59	6895.81	9400.34	7162.03
PR_73310		scaffold_3	237624	238319	99 UNCLASSIFIED PROTEINS	NULL	NULL	NULL	NULL	-0.278999	0.670139		NULL	-0.130051	0.276122		341.021	306.405	578.865	382.185	428.418	331.412	372.985	367.456
PR_93591		scaffold_3	239438	242223	99 UNCLASSIFIED PROTEINS	NULL	NULL	NULL	NULL	0.738385	1.73513		NULL	-0.529419	0.442472		1088.25	1124.86	942.983	299.765	811.537	1441.36	1011.21	598.585
PR_93592		scaffold_3	249788	256297	99 UNCLASSIFIED PROTEINS	GO:0003674_GO:0003824_GO:0005488_GO:0005515_GO:0005543_GO:0007154_GO:0008150_GO:0008152_GO:0008289_GO:0009987_GO:0016740_GO:0035091	NULL	NULL	NULL	-0.194438	0.787851		NULL	-0.41941	0.726129		10952.1	11401.9	8334.26	7905.93	9421.19	8431.99	8527.3	7214.51
PR_73313	PREDICTED: similar to neural stem cell-derived dendrite regulator [Tribolium castaneum]	scaffold_3	256385	258458	99 UNCLASSIFIED PROTEINS	GO:0003674_GO:0003824_GO:0004091_GO:0004806_GO:0006629_GO:0008150_GO:0008152_GO:0016298_GO:0016787_GO:0016788_GO:0044238	NULL	NULL	NULL	0.127713	0.397766		NULL	-0.0437416	0.161106		5129.3	4321.37	3129.47	2914.82	5396.62	4232.3	4018.96	3758.05
PR_46676	predicted protein [Nematostella vectensis]	scaffold_3	259081	259682	11 TRANSCRIPTION__14 PROTEIN FATE (folding, modification, destination)__16 PROTEIN WITH BINDING FUNCTION OR COFACTOR REQUIREMENT (structural or catalytic)__20 CELLULAR TRANSPORT, TRANSPORT FACILITATION AND TRANSPORT ROUTES__30 CELLULAR COMMUNICATION/SIGNAL TRANSDUCTION MECHANISM__32 CELL RESCUE, DEFENSE AND VIRULENCE__42 BIOGENESIS OF CELLULAR COMPONENTS__70 SUBCELLULAR LOCALIZATION__98 CLASSIFIC…	GO:0000166_GO:0003674_GO:0003824_GO:0003924_GO:0005488_GO:0005515_GO:0005525_GO:0005575_GO:0005622_GO:0005623_GO:0006810_GO:0006886_GO:0006913_GO:0007154_GO:0007165_GO:0007242_GO:0007264_GO:0008104_GO:0008150_GO:0009987_GO:0015031_GO:0016462_GO:0016787_GO:0016817_GO:0016818_GO:0017076_GO:0017111_GO:0019001_GO:0032553_GO:0032555_GO:0032561_GO:0033036_GO:0034613_GO:0044464_GO:0045184_GO:0046907_GO:…	NULL	NULL	NULL	-0.0775904	0.193984		NULL	-0.0566885	0.295093		1281.51	1416.64	2372.1	2305.51	1866.34	1747.39	1990.82	1772.89
PR_73315		scaffold_3	260823	262465	99 UNCLASSIFIED PROTEINS	NULL	NULL	NULL	NULL	0.0949389	0.323276		NULL	0.471058	0.752442		532.381	642.612	474.567	350.818	622.329	534.111	579.27	693.194
PR_73316		scaffold_3	263254	264816	99 UNCLASSIFIED PROTEINS	NULL	NULL	NULL	NULL	-0.239289	0.882662		NULL	-0.457206	2.68016		4392.34	4769.38	3774.07	6020.09	3900.75	4014.68	2539.7	3451.84
PR_73317	alpha-glucosidase II [Dictyostelium discoideum AX4]	scaffold_3	265722	268784	01 METABOLISM__02 ENERGY__70 SUBCELLULAR LOCALIZATION	GO:0003674_GO:0003824_GO:0004553_GO:0005975_GO:0008150_GO:0008152_GO:0016787_GO:0016798_GO:0044238	NULL	NULL	NULL	0.115411	0.956666		NULL	-0.161709	0.112441		6515.76	5943.2	7046.89	5617.61	6219.32	6803.96	6342.35	5614.88
PR_93593		scaffold_3	269565	272574	99 UNCLASSIFIED PROTEINS	NULL	NULL	NULL	NULL	0.213605	0.450962		NULL	0.319527	0.352552		673.007	517.899	366.781	247.981	441.067	523.455	507.735	563.333
PR_93594		scaffold_3	272645	273148	99 UNCLASSIFIED PROTEINS	GO:0003674_GO:0003676_GO:0003677_GO:0005488	NULL	NULL	NULL	-1.39655	2.07433		NULL	-0.62756	1.02967		2516.02	1974.64	4168.54	4034.19	1413.94	1205.35	2196.46	2054.01
PR_73320		scaffold_3	274242	274904	99 UNCLASSIFIED PROTEINS	GO:0003674_GO:0003676_GO:0003677_GO:0003824_GO:0004175_GO:0004197_GO:0005488_GO:0006508_GO:0008150_GO:0008152_GO:0008233_GO:0008234_GO:0009987_GO:0016787_GO:0019538_GO:0034960_GO:0043170_GO:0043283_GO:0044237_GO:0044238_GO:0044260_GO:0044267_GO:0070011	NULL	NULL	NULL	0.211437	0.769506		NULL	-0.0712234	0.153028		5515.9	4009.82	6441.53	4055.32	5304.95	5795.74	4848.52	4764.52
PR_73321		scaffold_3	278390	279190	99 UNCLASSIFIED PROTEINS	GO:0003674_GO:0003676_GO:0003677_GO:0005488	NULL	NULL	NULL	2.5745	58.6797	Pr102_Up	NULL	3.62375	67.805	Pr1197_Up	673.369	694.415	824.323	788.143	3605.82	4438.06	5012.37	9184.38
PR_93596	predicted protein [Nematostella vectensis]	scaffold_3	279451	280188	99 UNCLASSIFIED PROTEINS	GO:0003674_GO:0003676_GO:0005488	NULL	NULL	NULL	0.240029	0.994506		NULL	0.575524	0.228111		969.477	1083.69	1242.72	1556.69	1410.02	1432.75	1162.78	1807.85
PR_73323		scaffold_3	280279	281889	99 UNCLASSIFIED PROTEINS	GO:0003674_GO:0003824_GO:0005488_GO:0005506_GO:0008150_GO:0008152_GO:0016491_GO:0016705_GO:0016706_GO:0019538_GO:0043167_GO:0043169_GO:0043170_GO:0043283_GO:0044238_GO:0046872_GO:0046914	NULL	NULL	NULL	-0.200015	1.08096		NULL	-0.499332	1.6161		3696.96	3024.95	4146.23	3291.93	3270.67	3081.73	2854.86	2504.33
PR_73324		scaffold_3	282290	283534	99 UNCLASSIFIED PROTEINS	GO:0005575_GO:0005623_GO:0016020_GO:0044464	NULL	NULL	NULL	-0.509302	2.88286		NULL	0.240938	0.270626		2635.52	2596.05	3214.45	3219.38	2799.46	2048.92	2834.92	3446.43
PR_73325		scaffold_3	283836	285086	99 UNCLASSIFIED PROTEINS	GO:0003674_GO:0005488_GO:0005529_GO:0005575_GO:0005623_GO:0016020_GO:0030246_GO:0044464	NULL	NULL	NULL	-0.212772	1.43626		NULL	-0.0595638	1.20267		3420.48	4115.67	3984.07	4483.93	3278.02	3452.41	4460.44	3839.21
PR_73326		scaffold_3	286842	289386	99 UNCLASSIFIED PROTEINS	GO:0003674_GO:0005488_GO:0005515	NULL	NULL	NULL	0.41438	2.09816		NULL	-0.0821197	2.23803		5345.71	5172.99	4577.46	3465.28	4805.06	6184.33	6287.25	4383.6
PR_73327	OSJNBa0064D20.9 [Oryza sativa (japonica cultivar-group)]	scaffold_3	289825	291774	99 UNCLASSIFIED PROTEINS	NULL	NULL	NULL	NULL	0.222785	1.26976		NULL	0.179588	1.5431		1626.26	1517.23	1981.8	1410.35	1743.27	1906.75	1965.48	1850.5
PR_73328	FLJ00180 protein [Homo sapiens]	scaffold_3	291966	293364	99 UNCLASSIFIED PROTEINS	GO:0003674_GO:0005488_GO:0005515	NULL	NULL	NULL	-3.24278	6.27793	Pr102_Down	NULL	-4.4843	5.24568	Pr1197_Down	1956.94	1798.98	1541.52	1340.56	273.814	175.309	419.348	74.143
PR_73329		scaffold_3	294909	295991	99 UNCLASSIFIED PROTEINS	NULL	NULL	NULL	NULL	-0.139361	0.801826		NULL	-0.089356	1.92099		1632.53	1395.73	1252.82	1666.66	1363.24	1350.02	1814.95	1397.63
PR_73330		scaffold_3	298854	299687	99 UNCLASSIFIED PROTEINS	GO:0003674_GO:0003676_GO:0003677_GO:0005488	NULL	NULL	NULL	0.570425	1.58698		NULL	1.1132	0.878361		59.9016	51.6217	72.9068	28.2877	69.8277	78.9694	38.9052	115.04
PR_73331	Os05g0395000 [Oryza sativa (japonica cultivar-group)]	scaffold_3	300541	302367	99 UNCLASSIFIED PROTEINS	NULL	NULL	NULL	NULL	-1.1248	3.6729	Pr102_Down	NULL	-0.51128	1.17465		1421.71	1414.13	1110.75	1008.98	1281.91	568.113	1024.37	869.205
PR_73332		scaffold_3	307567	308571	99 UNCLASSIFIED PROTEINS	NULL	NULL	NULL	NULL	-0.630444	2.14709		NULL	0.478089	0.628831		1727.27	2204.03	1570.69	2352.55	1670.86	1268.46	2167.23	2735.14
PR_73333	phosphoglycerate kinase [Phytophthora infestans]	scaffold_3	309880	342549	99 UNCLASSIFIED PROTEINS	GO:0003674_GO:0003824_GO:0004618_GO:0005975_GO:0005996_GO:0006006_GO:0006007_GO:0006066_GO:0006091_GO:0006096_GO:0008150_GO:0008152_GO:0009056_GO:0009057_GO:0009987_GO:0016052_GO:0016301_GO:0016740_GO:0016772_GO:0016774_GO:0019318_GO:0019320_GO:0043170_GO:0044237_GO:0044238_GO:0044248_GO:0044260_GO:0044262_GO:0044265_GO:0044275_GO:0046164_GO:0046365	NULL	NULL	NULL	-1.26195	5.77097	Pr102_Down	NULL	-1.46087	4.08604	Pr1197_Down	2487.06	2079.34	2114.49	2625.09	1124.11	970.103	1366.12	845.155
PR_73334		scaffold_3	343503	344363	99 UNCLASSIFIED PROTEINS	NULL	NULL	NULL	NULL	-0.759991	1.67103		NULL	-0.681038	0.520644		4751.78	3994.87	4384.77	7184.25	4576.01	2999.1	4430.91	3167.8
PR_73336		scaffold_3	346160	346579	99 UNCLASSIFIED PROTEINS	NULL	NULL	NULL	NULL	-1.09585	2.30601		NULL	-1.57415	2.02752		2088.36	1778.34	2618.9	3258.99	1745.27	1139.78	1296.34	818.158
PR_93598		scaffold_3	347463	349398	99 UNCLASSIFIED PROTEINS	GO:0001871_GO:0003674_GO:0003824_GO:0004553_GO:0005488_GO:0005575_GO:0005576_GO:0005975_GO:0008150_GO:0008152_GO:0016787_GO:0016798_GO:0030246_GO:0030247_GO:0030248_GO:0044238	NULL	NULL	NULL	-0.999241	4.30937		NULL	-1.16685	2.98238		1670.88	1359.89	1379.64	1770.83	910.394	773.061	1010.86	688.271
PR_73338		scaffold_3	350913	352403	99 UNCLASSIFIED PROTEINS	NULL	NULL	NULL	NULL	-0.127127	1.20071		NULL	-0.080583	0.122673		13176.5	14375.1	12695.2	11844.7	13291.2	11924.4	12910.6	12315.4
PR_73339		scaffold_3	353650	354792	99 UNCLASSIFIED PROTEINS	NULL	NULL	NULL	NULL	-0.373897	1.18276		NULL	0.072651	0.507005		1204.9	1029.51	1013.64	1593.68	1571.48	934.086	1091.97	1272.95
PR_73340		scaffold_3	355923	357335	99 UNCLASSIFIED PROTEINS	GO:0003674_GO:0003824_GO:0016740_GO:0016746_GO:0016747	NULL	NULL	NULL	-0.564739	1.7528		NULL	-0.26543	1.3272		11442.3	9614.11	14428.9	9188.97	10254.7	7550.83	8429.27	9291.71
PR_73341		scaffold_3	357394	358455	99 UNCLASSIFIED PROTEINS	NULL	NULL	NULL	NULL	-1.42599	3.69424	Pr102_Down	NULL	-1.21689	2.1172		2934.91	2629.92	4093.13	3192.45	1502.34	1195.62	2056.65	1382.09
PR_73342		scaffold_3	359038	367022	99 UNCLASSIFIED PROTEINS	GO:0003674_GO:0003824_GO:0004842_GO:0005488_GO:0008150_GO:0008152_GO:0008270_GO:0016491_GO:0016874_GO:0016879_GO:0016881_GO:0019787_GO:0043167_GO:0043169_GO:0046872_GO:0046914_GO:0055114	NULL	NULL	NULL	0.00656713	0.0519884		NULL	-0.468885	2.19773		3065.01	3402.74	3152.29	2654.57	2084.94	3082.66	3660.5	2217.17
PR_73348	bZIP family transcription factor [Phytophthora infestans]	scaffold_3	398129	399262	99 UNCLASSIFIED PROTEINS	NULL	NULL	NULL	NULL	0.448934	1.72182		NULL	0.360228	0.210812		2071.22	1445.41	1674.61	1151.31	1803.95	2164.44	1656.5	2035.37
PR_73352	Chain A, 4ank: A Designed Ankyrin Repeat Protein With Four Identical Consensus Repeats	scaffold_3	409531	416753	99 UNCLASSIFIED PROTEINS	GO:0002376_GO:0003674_GO:0003676_GO:0004871_GO:0004872_GO:0004888_GO:0005488_GO:0005509_GO:0005575_GO:0005623_GO:0006950_GO:0006952_GO:0006955_GO:0007154_GO:0007165_GO:0008150_GO:0009987_GO:0016020_GO:0031224_GO:0043167_GO:0043169_GO:0044425_GO:0044464_GO:0045087_GO:0046872_GO:0050789_GO:0050794_GO:0050896_GO:0060089_GO:0065007	NULL	NULL	NULL	0.191232	0.989111		NULL	-0.435793	0.00333153		1092.5	865.877	794.404	774.214	1205.7	1006.73	882.169	651.865
PR_73353		scaffold_3	416790	419010	99 UNCLASSIFIED PROTEINS	NULL	NULL	NULL	NULL	0.173653	0.586705		NULL	-0.376488	0.287415		810.362	776.864	433.499	746.218	430.013	780.216	648.391	532.851
PR_46689	long-chain acyl-CoA synthetase [Arabidopsis thaliana]	scaffold_3	419194	420939	01 METABOLISM	GO:0003674_GO:0003824_GO:0008150_GO:0008152	NULL	NULL	NULL	0.18719	0.991887		NULL	-0.458891	0.144648		1759.55	1469.93	1178.87	1471	980.456	1673.47	1440.14	1069.37
PR_73355	fungal cellulose binding domain protein [Aspergillus clavatus NRRL 1]	scaffold_3	421435	422283	01 METABOLISM	NULL	NULL	NULL	NULL	-0.582153	1.49862		NULL	1.11971	0.105732		956.854	908.759	1553.52	1257.24	1286.13	780.914	1196.48	2540.48
PR_71100	Os11g0147000 [Oryza sativa (japonica cultivar-group)]	scaffold_3	423564	425243	01 METABOLISM	GO:0003674_GO:0003824_GO:0005488_GO:0005509_GO:0008150_GO:0008152_GO:0043167_GO:0043169_GO:0046872	NULL	NULL	NULL	2.17037	13.8697	Pr102_Up	NULL	1.0323	1.30761		361.567	311.235	394.568	186.39	221.607	1410.91	209.972	641.074
PR_73357	K+ channel protein [Phytophthora infestans]	scaffold_3	425503	426561	01 METABOLISM__02 ENERGY__16 PROTEIN WITH BINDING FUNCTION OR COFACTOR REQUIREMENT (structural or catalytic)__20 CELLULAR TRANSPORT, TRANSPORT FACILITATION AND TRANSPORT ROUTES__34 INTERACTION WITH THE ENVIRONMENT__70 SUBCELLULAR LOCALIZATION__98 CLASSIFICATION NOT YET CLEAR-CUT	GO:0003674_GO:0003824_GO:0006810_GO:0006811_GO:0006812_GO:0006813_GO:0008150_GO:0008152_GO:0015672_GO:0016491_GO:0030001_GO:0051179_GO:0051234_GO:0055114	NULL	NULL	NULL	1.86687	5.38791	Pr102_Up	NULL	0.748178	2.0029		61.2183	32.8876	42.4888	112.02	71.5286	226.699	123.322	104.398
PR_46705	MGC80756 protein [Xenopus laevis]	scaffold_3	428772	429525	01 METABOLISM__70 SUBCELLULAR LOCALIZATION__98 CLASSIFICATION NOT YET CLEAR-CUT	GO:0003674_GO:0003824_GO:0016787	NULL	NULL	NULL	-0.479488	1.50005		NULL	-0.397884	0.0560473		1551.72	1309.87	2169.92	1634.88	1507	1195.34	1684.21	1264.9
PR_46722	K+ channel protein [Phytophthora infestans]	scaffold_3	431048	432046	99 UNCLASSIFIED PROTEINS	GO:0003674_GO:0003824_GO:0006810_GO:0006811_GO:0006812_GO:0006813_GO:0008150_GO:0008152_GO:0015672_GO:0016491_GO:0030001_GO:0051179_GO:0051234_GO:0055114	NULL	NULL	NULL	0.202841	0.429141		NULL	0.0566385	0.724037		57.4553	62.9913	43.4587	107.181	99.1939	78.0025	85.033	70.4851
PR_73360	K+ channel protein [Phytophthora infestans]	scaffold_3	432222	433268	01 METABOLISM__02 ENERGY__16 PROTEIN WITH BINDING FUNCTION OR COFACTOR REQUIREMENT (structural or catalytic)__20 CELLULAR TRANSPORT, TRANSPORT FACILITATION AND TRANSPORT ROUTES__34 INTERACTION WITH THE ENVIRONMENT__70 SUBCELLULAR LOCALIZATION__98 CLASSIFICATION NOT YET CLEAR-CUT	GO:0003674_GO:0003824_GO:0006810_GO:0006811_GO:0006812_GO:0006813_GO:0008150_GO:0008152_GO:0015672_GO:0016491_GO:0030001_GO:0051179_GO:0051234_GO:0055114	NULL	NULL	NULL	-0.493568	0.998241		NULL	0.668686	7.79537		149.109	157.859	74.732	97.4957	409.458	85.089	390.851	190.435
PR_46723	K+ channel protein [Phytophthora infestans]	scaffold_3	433598	434593	01 METABOLISM__02 ENERGY__16 PROTEIN WITH BINDING FUNCTION OR COFACTOR REQUIREMENT (structural or catalytic)__20 CELLULAR TRANSPORT, TRANSPORT FACILITATION AND TRANSPORT ROUTES__34 INTERACTION WITH THE ENVIRONMENT__70 SUBCELLULAR LOCALIZATION__98 CLASSIFICATION NOT YET CLEAR-CUT	GO:0003674_GO:0003824_GO:0006810_GO:0006811_GO:0006812_GO:0006813_GO:0008150_GO:0008152_GO:0015672_GO:0016491_GO:0030001_GO:0051179_GO:0051234_GO:0055114	NULL	NULL	NULL	-1.19978	2.62427		NULL	-0.20927	1.54531		163.013	99.7704	122.791	98.7336	214.923	52.71	80.8189	104.729
PR_46727	Asparagine-linked glycosylation 1 homolog (S. cerevisiae, beta-1,4-mannosyltransferase) [Homo sapiens]	scaffold_3	436985	438612	99 UNCLASSIFIED PROTEINS	GO:0003674_GO:0003676_GO:0003677_GO:0005488_GO:0008150_GO:0008152_GO:0009058	NULL	NULL	NULL	0.022387	0.179894		NULL	-0.281104	2.09173		2765.76	2992.83	2362.93	2577.01	2434.76	2716.46	2188.29	2201.12
PR_73363		scaffold_3	438844	439863	99 UNCLASSIFIED PROTEINS	GO:0003674_GO:0003676_GO:0003677_GO:0005488	NULL	NULL	NULL	-0.622251	1.64491		NULL	-0.455656	1.13104		529.644	543.778	801.882	847.514	439.564	442.224	516.726	496.355
PR_73364		scaffold_3	440904	441809	99 UNCLASSIFIED PROTEINS	NULL	NULL	NULL	NULL	-0.289052	1.02003		NULL	0.475312	1.26987		2386.12	2039.06	3249.39	2954.92	2068.77	2174.9	3258.02	3694.33
PR_73365		scaffold_3	442726	445716	99 UNCLASSIFIED PROTEINS	GO:0000166_GO:0003674_GO:0003774_GO:0003777_GO:0003824_GO:0005488_GO:0005524_GO:0005575_GO:0005622_GO:0005623_GO:0005856_GO:0005875_GO:0006810_GO:0007017_GO:0007018_GO:0008150_GO:0009987_GO:0015630_GO:0016462_GO:0016787_GO:0016817_GO:0016818_GO:0017076_GO:0017111_GO:0030554_GO:0030705_GO:0032553_GO:0032555_GO:0032559_GO:0032991_GO:0043226_GO:0043228_GO:0043229_GO:0043232_GO:0043234_GO:0044422_GO:…	NULL	NULL	NULL	0.0139091	0.0575982		NULL	0.532587	3.81925		109.156	121.755	74.8775	109.439	106.487	104.812	170.49	150.159
PR_73366		scaffold_3	445929	449894	99 UNCLASSIFIED PROTEINS	GO:0003674_GO:0003676_GO:0003723_GO:0005488	NULL	NULL	NULL	-0.156164	0.539913		NULL	-0.712387	0.125316		6995.1	9021.43	5498.06	8827.36	5329.56	6807.28	7404.86	4629.49
PR_73368	predicted protein [Physcomitrella patens subsp. patens]	scaffold_3	451755	452174	99 UNCLASSIFIED PROTEINS	GO:0000166_GO:0003674_GO:0005488_GO:0005524_GO:0017076_GO:0030554_GO:0032553_GO:0032555_GO:0032559	NULL	NULL	NULL	0.690455	1.64393		NULL	0.459157	0.0264364		119.387	91.0422	62.6279	41.5155	146.71	126.914	79.4193	108.114
PR_73369	K+ channel protein [Phytophthora infestans]	scaffold_3	452746	453810	99 UNCLASSIFIED PROTEINS	GO:0003674_GO:0003824_GO:0006810_GO:0006811_GO:0006812_GO:0006813_GO:0008150_GO:0008152_GO:0015672_GO:0016491_GO:0030001_GO:0051179_GO:0051234_GO:0055114	NULL	NULL	NULL	1.20633	8.13356	Pr102_Up	NULL	2.03828	17.0189	Pr1197_Up	243.336	196.979	310.638	257.998	200.566	582.039	942.322	1036.08
PR_71101	K+ channel protein [Phytophthora infestans]	scaffold_3	454005	455045	01 METABOLISM__02 ENERGY__16 PROTEIN WITH BINDING FUNCTION OR COFACTOR REQUIREMENT (structural or catalytic)__20 CELLULAR TRANSPORT, TRANSPORT FACILITATION AND TRANSPORT ROUTES__34 INTERACTION WITH THE ENVIRONMENT__70 SUBCELLULAR LOCALIZATION__98 CLASSIFICATION NOT YET CLEAR-CUT	GO:0003674_GO:0003824_GO:0006810_GO:0006811_GO:0006812_GO:0006813_GO:0008150_GO:0008152_GO:0015672_GO:0016491_GO:0030001_GO:0051179_GO:0051234_GO:0055114	NULL	NULL	NULL	-1.33457	2.47		NULL	0.797093	4.30313		4790.7	6356.81	6288.22	9294.58	11230.9	2649.71	13708.5	11611.6
PR_73371	K+ channel protein [Phytophthora infestans]	scaffold_3	455757	456696	20 CELLULAR TRANSPORT, TRANSPORT FACILITATION AND TRANSPORT ROUTES__34 INTERACTION WITH THE ENVIRONMENT	GO:0003674_GO:0003824_GO:0006810_GO:0006811_GO:0006812_GO:0006813_GO:0008150_GO:0008152_GO:0015672_GO:0016491_GO:0030001_GO:0051179_GO:0051234_GO:0055114	NULL	NULL	NULL	-0.606865	2.03337		NULL	0.569406	6.32279		68.2685	107.217	100.499	107.566	91.6895	62.9619	198.271	142.289
PR_73372		scaffold_3	457461	458825	99 UNCLASSIFIED PROTEINS	NULL	NULL	NULL	NULL	0.505721	4.0285		NULL	1.0661	4.48071	Pr1197_Up	192.508	193.655	172.753	148.323	260.997	251.04	259.373	370.197
PR_73373	predicted protein [Laccaria bicolor S238N-H82]	scaffold_3	459677	462088	99 UNCLASSIFIED PROTEINS	GO:0000166_GO:0003674_GO:0003824_GO:0005488_GO:0005524_GO:0016462_GO:0016787_GO:0016817_GO:0016818_GO:0017076_GO:0017111_GO:0030554_GO:0032553_GO:0032555_GO:0032559	NULL	NULL	NULL	1.01035	5.51554	Pr102_Up	NULL	0.351284	2.44962		1595.9	1395.28	1006.73	1100.61	1881.55	2567.62	1848.89	1626.04
PR_93604	PREDICTED: similar to GA15894-PA [Strongylocentrotus purpuratus]	scaffold_3	470088	470421	99 UNCLASSIFIED PROTEINS	NULL	NULL	NULL	NULL	0.613338	1.44967		NULL	0.0921504	1.48496		2414.36	2707.9	2035.91	799.655	1875.75	3043.46	3069.12	2120.68
PR_73374		scaffold_3	472404	473418	99 UNCLASSIFIED PROTEINS	NULL	NULL	NULL	NULL	0.643988	1.70184		NULL	-0.234109	0.883701		98.1246	106.486	98.0457	36.613	68.8657	132.539	109.598	72.1126
PR_71102		scaffold_3	473849	474385	99 UNCLASSIFIED PROTEINS	GO:0003674_GO:0003676_GO:0003723_GO:0003743_GO:0005488_GO:0006412_GO:0006413_GO:0008135_GO:0008150_GO:0008152_GO:0009058_GO:0009059_GO:0009987_GO:0010467_GO:0019538_GO:0034645_GO:0034960_GO:0034961_GO:0043170_GO:0043283_GO:0043284_GO:0044237_GO:0044238_GO:0044249_GO:0044260_GO:0044267_GO:0045182	NULL	NULL	NULL	-0.123313	0.405619		NULL	0.147884	0.323011		6709.55	7077.88	10629.6	10051.7	6729.3	7911.24	9179.35	9547.34
PR_73376		scaffold_3	474790	475296	99 UNCLASSIFIED PROTEINS	NULL	NULL	NULL	NULL	0.770617	11.2476		NULL	0.466447	6.04949		231.845	233.061	239.977	269.539	356.039	415.591	336.107	336.59
PR_73377		scaffold_3	479385	480650	99 UNCLASSIFIED PROTEINS	GO:0000166_GO:0003674_GO:0005488	NULL	NULL	NULL	0.932594	3.43479		NULL	0.50708	3.78207		1568.1	2307.32	1076.37	1674.33	2366.25	3161.83	3314.02	2354.21
PR_71103	proteasome (prosome, macropain) subunit, beta type, 6 [Xenopus tropicalis]	scaffold_3	480972	481628	99 UNCLASSIFIED PROTEINS	GO:0000502_GO:0003674_GO:0003824_GO:0004175_GO:0004298_GO:0005575_GO:0005622_GO:0005623_GO:0005839_GO:0006508_GO:0006511_GO:0008150_GO:0008152_GO:0008233_GO:0009056_GO:0009057_GO:0009987_GO:0016787_GO:0019538_GO:0019941_GO:0030163_GO:0032991_GO:0034960_GO:0034962_GO:0043170_GO:0043234_GO:0043283_GO:0043285_GO:0043632_GO:0044237_GO:0044238_GO:0044248_GO:0044257_GO:0044260_GO:0044265_GO:0044267_GO:…	NULL	NULL	NULL	-0.262846	0.582327		NULL	-0.0843765	0.0162696		3365.67	3560.73	6659.91	5341.8	3732.98	3943.87	4754.05	4463.21
PR_73379		scaffold_3	481832	485326	99 UNCLASSIFIED PROTEINS	GO:0000166_GO:0003674_GO:0003824_GO:0005488_GO:0005524_GO:0016462_GO:0016787_GO:0016817_GO:0016818_GO:0017076_GO:0017111_GO:0030554_GO:0032553_GO:0032555_GO:0032559	NULL	NULL	NULL	0.289002	2.53714		NULL	0.0573983	3.36578		3283.68	3120.1	2676.41	3391.33	3400.77	3809.41	4035.27	3244.43
PR_73380		scaffold_3	485899	486960	01 METABOLISM__02 ENERGY__16 PROTEIN WITH BINDING FUNCTION OR COFACTOR REQUIREMENT (structural or catalytic)__42 BIOGENESIS OF CELLULAR COMPONENTS__70 SUBCELLULAR LOCALIZATION	GO:0003674_GO:0003824_GO:0005488_GO:0008270_GO:0016491_GO:0043167_GO:0043169_GO:0046872_GO:0046914	NULL	NULL	NULL	0.457605	0.932838		NULL	-1.01976	1.47153		78.4565	54.5969	91.6866	157.78	109.268	131.325	151.938	47.1645
PR_73381		scaffold_3	487667	488143	99 UNCLASSIFIED PROTEINS	NULL	NULL	NULL	NULL	-0.869686	1.51468		NULL	0.370321	2.87016		90.4557	76.3791	161.867	140.401	68.723	64.1809	217.885	151.595
PR_73382		scaffold_3	489481	490666	99 UNCLASSIFIED PROTEINS	GO:0003674_GO:0003824_GO:0005575_GO:0005623_GO:0009055_GO:0016020_GO:0016491_GO:0044464	NULL	NULL	NULL	0.32453	2.26408		NULL	0.127522	0.0188735		2187.74	2450.38	1861.85	1918.73	2413.05	2635.59	2100.25	2299.18
PR_46768	ammonium transporter [Phytophthora infestans]	scaffold_3	491600	493018	99 UNCLASSIFIED PROTEINS	GO:0003674_GO:0005215_GO:0005575_GO:0005623_GO:0006810_GO:0008150_GO:0008324_GO:0008519_GO:0015075_GO:0015101_GO:0016020_GO:0022857_GO:0022890_GO:0022891_GO:0022892_GO:0044464_GO:0051179_GO:0051234	NULL	NULL	NULL	-0.680226	1.38485		NULL	-1.46467	1.27099		1623.06	1754.12	767.231	1575.33	2345.63	892.376	936.572	518.093
PR_73384	ammonium transporter [Phytophthora infestans]	scaffold_3	493848	495395	01 METABOLISM__20 CELLULAR TRANSPORT, TRANSPORT FACILITATION AND TRANSPORT ROUTES__34 INTERACTION WITH THE ENVIRONMENT__70 SUBCELLULAR LOCALIZATION	GO:0003674_GO:0005215_GO:0005575_GO:0005623_GO:0006810_GO:0008150_GO:0008324_GO:0008519_GO:0015075_GO:0015101_GO:0016020_GO:0022857_GO:0022890_GO:0022891_GO:0022892_GO:0044464_GO:0051179_GO:0051234	NULL	NULL	NULL	1.59138	6.66095	Pr102_Up	NULL	-0.776054	1.09959		97.9868	87.1906	70.3603	152.696	136.666	307.539	135.979	59.5982
PR_73385		scaffold_3	495657	496586	99 UNCLASSIFIED PROTEINS	NULL	NULL	NULL	NULL	1.18042	6.17122	Pr102_Up	NULL	-1.71726	1.14893		901.635	991.155	555.012	760.91	1439.08	1818.08	613.042	243.964
PR_73386		scaffold_3	497601	498343	99 UNCLASSIFIED PROTEINS	NULL	NULL	NULL	NULL	1.70841	10.92	Pr102_Up	NULL	-1.17197	0.456558		349.211	437.947	239.13	391.65	892.295	1158.46	388.098	157.325
PR_71104	peptidyl-prolyl cis-trans isomerase, FKBP-type [Chlamydomonas reinhardtii]	scaffold_3	498612	498938	99 UNCLASSIFIED PROTEINS	GO:0006457_GO:0008150_GO:0008152_GO:0009987_GO:0019538_GO:0034960_GO:0043170_GO:0043283_GO:0044237_GO:0044238_GO:0044260_GO:0044267	NULL	NULL	NULL	0.633165	1.7753		NULL	0.137547	0.794942		2162.79	2284.46	4534.25	3353.87	3149.86	4782.93	3844.66	3392.33
PR_73388		scaffold_3	499417	500657	99 UNCLASSIFIED PROTEINS	NULL	NULL	NULL	NULL	0.284668	2.03212		NULL	0.879925	5.71934		1444.38	1475.97	1123.23	1266.04	1139.01	1616.95	2142.32	2442.79
PR_73389	expressed protein [Oryza sativa (japonica cultivar-group)]	scaffold_3	500988	501657	99 UNCLASSIFIED PROTEINS	GO:0003674_GO:0003824_GO:0016491	NULL	NULL	NULL	0.401614	1.74002		NULL	0.640515	2.25012		1662.1	1184.36	1194.52	1040.07	1529.87	1678	1797.53	1980.19
PR_73390	COG0460: Homoserine dehydrogenase [Bacillus anthracis str. A2012]	scaffold_3	503108	504421	01 METABOLISM__70 SUBCELLULAR LOCALIZATION	GO:0003674_GO:0003824_GO:0004412_GO:0005488_GO:0006082_GO:0006519_GO:0006520_GO:0006807_GO:0008150_GO:0008152_GO:0008652_GO:0009058_GO:0009308_GO:0009309_GO:0009987_GO:0016491_GO:0016614_GO:0016616_GO:0019752_GO:0034641_GO:0044237_GO:0044238_GO:0044249_GO:0044271_GO:0048037_GO:0050661_GO:0050662	NULL	NULL	NULL	-0.168466	0.388116		NULL	-0.32687	0.328956		1180.06	1340.59	1456.92	2335.7	1533.39	1404.37	1725.75	1258.34
PR_93612		scaffold_3	509479	512060	99 UNCLASSIFIED PROTEINS	NULL	NULL	NULL	NULL	-1.53617	2.46078		NULL	-1.83677	2.62158		383.691	244.743	430.857	232.745	152.783	111.373	97.5436	90.4255
PR_73393		scaffold_3	514119	514649	99 UNCLASSIFIED PROTEINS	NULL	NULL	NULL	NULL	-0.464172	1.12618		NULL	-0.885709	0.364065		1057.04	801.605	1485.88	1499.44	959.22	877.831	1318.69	655.414
PR_73394	Peptidase M48, Ste24p [alpha proteobacterium BAL199]	scaffold_3	515414	517030	99 UNCLASSIFIED PROTEINS	GO:0003674_GO:0003824_GO:0004175_GO:0004222_GO:0005488_GO:0005575_GO:0005623_GO:0006508_GO:0008150_GO:0008152_GO:0008233_GO:0008237_GO:0008270_GO:0009987_GO:0016020_GO:0016787_GO:0019538_GO:0034960_GO:0043167_GO:0043169_GO:0043170_GO:0043283_GO:0044237_GO:0044238_GO:0044260_GO:0044267_GO:0044464_GO:0046872_GO:0046914_GO:0070011	NULL	NULL	NULL	1.14525	12.2124	Pr102_Up	NULL	1.5073	11.5674	Pr1197_Up	901.6	711.706	717.783	814.734	982.933	1739.52	1689.19	2235.72
PR_46774		scaffold_3	518450	518828	99 UNCLASSIFIED PROTEINS	NULL	NULL	NULL	NULL	-1.70084	0.840808		NULL	-0.25011	0.755986		2258.34	319.374	464.833	718.465	315.934	289.229	354.905	790.595
PR_73396	ammonium transporter [Phytophthora infestans]	scaffold_3	519835	521340	20 CELLULAR TRANSPORT, TRANSPORT FACILITATION AND TRANSPORT ROUTES__34 INTERACTION WITH THE ENVIRONMENT__70 SUBCELLULAR LOCALIZATION	GO:0003674_GO:0005215_GO:0005575_GO:0005623_GO:0006810_GO:0008150_GO:0008324_GO:0008519_GO:0015075_GO:0015101_GO:0016020_GO:0022857_GO:0022890_GO:0022891_GO:0022892_GO:0044464_GO:0051179_GO:0051234	NULL	NULL	NULL	-0.809048	0.910623		NULL	-3.88552	1.22787		851.612	352.14	251.163	474.647	465.754	275.329	203.192	32.6393
PR_73397	ammonium transporter [Phytophthora infestans]	scaffold_3	521889	523433	01 METABOLISM__20 CELLULAR TRANSPORT, TRANSPORT FACILITATION AND TRANSPORT ROUTES__34 INTERACTION WITH THE ENVIRONMENT__70 SUBCELLULAR LOCALIZATION	GO:0003674_GO:0005215_GO:0005575_GO:0005623_GO:0006810_GO:0008150_GO:0008324_GO:0008519_GO:0015075_GO:0015101_GO:0016020_GO:0022857_GO:0022890_GO:0022891_GO:0022892_GO:0044464_GO:0051179_GO:0051234	NULL	NULL	NULL	-0.0406814	0.0952635		NULL	-0.315296	0.142073		7740.36	9637.24	5579.28	12653.9	11580	8655.15	8533.52	7154.96
PR_46792	ammonium transporter [Phytophthora infestans]	scaffold_3	526967	527936	20 CELLULAR TRANSPORT, TRANSPORT FACILITATION AND TRANSPORT ROUTES	GO:0003674_GO:0005215_GO:0005575_GO:0005623_GO:0006810_GO:0008150_GO:0008324_GO:0008519_GO:0015075_GO:0015101_GO:0016020_GO:0022857_GO:0022890_GO:0022891_GO:0022892_GO:0044464_GO:0051179_GO:0051234	NULL	NULL	NULL	4.2702	36.7068	Pr102_Up	NULL	0.522457	1.28018		30.2977	33.1712	16.563	66.1751	25.4279	705.29	59.8746	52.5029
PR_73400		scaffold_3	536401	537156	99 UNCLASSIFIED PROTEINS	NULL	NULL	NULL	NULL	-1.97103	1.48024		NULL	-0.301789	1.66272		1479.37	1324.9	147.976	1220.71	590.003	266.1	170.3	846.323
PR_93613		scaffold_3	538477	541532	99 UNCLASSIFIED PROTEINS	NULL	NULL	NULL	NULL	0.501098	0.948435		NULL	0.22659	0.754444		1448.15	1491.57	876.987	373.205	1232.89	1482.48	1393.51	1225.62
PR_73402		scaffold_3	541681	542880	99 UNCLASSIFIED PROTEINS	NULL	NULL	NULL	NULL	-0.515678	2.01669		NULL	-0.0100289	1.36044		1257.36	1624.71	1368.99	1841.53	1078.57	1065.39	1831.95	1512.6
PR_73403	ATP-dependent protease ATP-binding subunit [Erythrobacter litoralis HTCC2594]	scaffold_3	543260	545935	10 CELL CYCLE AND DNA PROCESSING__14 PROTEIN FATE (folding, modification, destination)__16 PROTEIN WITH BINDING FUNCTION OR COFACTOR REQUIREMENT (structural or catalytic)__32 CELL RESCUE, DEFENSE AND VIRULENCE__43 CELL TYPE DIFFERENTIATION__70 SUBCELLULAR LOCALIZATION	GO:0000166_GO:0003674_GO:0003824_GO:0005488_GO:0005515_GO:0005524_GO:0006810_GO:0008104_GO:0008150_GO:0015031_GO:0016462_GO:0016787_GO:0016817_GO:0016818_GO:0016887_GO:0017076_GO:0017111_GO:0030554_GO:0032553_GO:0032555_GO:0032559_GO:0033036_GO:0045184_GO:0051179_GO:0051234	NULL	NULL	NULL	-0.220547	1.76848		NULL	-0.287371	1.02437		6174.36	6141.06	5408.62	5121.66	5098.5	4901.78	6180.41	4679.91
PR_73404		scaffold_3	548952	552389	99 UNCLASSIFIED PROTEINS	GO:0003674_GO:0005488_GO:0005515	NULL	NULL	NULL	-0.00361962	0.0599619		NULL	-0.275085	0.0634357		5755.49	5228.93	5806.28	5470.57	6060.83	5551.37	5580.07	4599.19
PR_73405		scaffold_3	553160	553786	99 UNCLASSIFIED PROTEINS	NULL	NULL	NULL	NULL	0.799176	3.70937		NULL	0.342471	1.53758		68.2155	65.3999	51.3113	89.5939	70.4098	119.424	89.6847	87.018
PR_73406		scaffold_3	554271	554861	99 UNCLASSIFIED PROTEINS	NULL	NULL	NULL	NULL	-0.673678	1.59514		NULL	-0.724981	1.20194		4520.01	3965.92	7234.05	5683.71	4618.8	3354.53	3846.63	3237.33
PR_73407	predicted protein [Ostreococcus lucimarinus CCE9901]	scaffold_3	576714	586460	99 UNCLASSIFIED PROTEINS	NULL	NULL	NULL	NULL	-1.5389	14.2291	Pr102_Down	NULL	-0.769719	6.91146		2544.27	2439.31	2767.41	2619.63	963.012	892.256	1766.73	1520.67
PR_73408	WD-repeat protein [Acaryochloris marina MBIC11017]	scaffold_3	586588	588445	99 UNCLASSIFIED PROTEINS	NULL	NULL	NULL	NULL	-0.178175	1.31516		NULL	-0.243239	1.74248		3022.07	2581.82	3013.43	2483.14	2465.95	2452.7	2347.95	2344.55
PR_71105	predicted protein [Chlamydomonas reinhardtii]	scaffold_3	588625	589299	99 UNCLASSIFIED PROTEINS	NULL	NULL	NULL	NULL	-0.657377	6.44699		NULL	0.401825	1.23774		720.277	674.117	631.788	729.557	788.546	436.806	640.53	910.206
PR_73410		scaffold_3	589699	591962	10 CELL CYCLE AND DNA PROCESSING__11 TRANSCRIPTION__14 PROTEIN FATE (folding, modification, destination)__16 PROTEIN WITH BINDING FUNCTION OR COFACTOR REQUIREMENT (structural or catalytic)__20 CELLULAR TRANSPORT, TRANSPORT FACILITATION AND TRANSPORT ROUTES__30 CELLULAR COMMUNICATION/SIGNAL TRANSDUCTION MECHANISM__40 CELL FATE __43 CELL TYPE DIFFERENTIATION__70 SUBCELLULAR LOCALIZATION	NULL	NULL	NULL	NULL	0.190247	3.07136		NULL	0.0535832	7.8457		7572.74	7084.88	8063.4	7514.42	7223.58	8624.35	10280.6	7844.88
PR_71106	predicted protein [Laccaria bicolor S238N-H82]	scaffold_3	592604	593998	99 UNCLASSIFIED PROTEINS	NULL	NULL	NULL	NULL	0.151332	1.61754		NULL	0.325645	4.2041		1069.76	1077.8	1153.31	950.304	881.499	1180.33	1368.28	1331.92
PR_73412		scaffold_3	594261	595100	99 UNCLASSIFIED PROTEINS	GO:0003674_GO:0003676_GO:0003677_GO:0005488	NULL	NULL	NULL	-0.609463	0.893685		NULL	-0.43085	0.755105		274.397	137.529	387.898	186.986	130.368	161.699	174.88	183.01
PR_73413		scaffold_3	597059	598057	99 UNCLASSIFIED PROTEINS	NULL	NULL	NULL	NULL	-0.295919	0.853235		NULL	-0.161694	1.35448		176.828	101.725	117.204	156.654	87.1488	112.492	97.4466	123.46
PR_73414		scaffold_3	598988	599875	99 UNCLASSIFIED PROTEINS	GO:0003674_GO:0003676_GO:0003677_GO:0005488	NULL	NULL	NULL	0.568476	4.03827		NULL	0.987162	2.09175		517.607	466.326	569.495	644.006	398.73	814.674	686.787	1088.98
PR_73415		scaffold_3	601342	604914	99 UNCLASSIFIED PROTEINS	NULL	NULL	NULL	NULL	0.51878	2.15429		NULL	0.259142	2.77529		3372.06	3782.01	2343.98	2482.61	3035.66	4291.3	4664.93	3584.52
PR_73416		scaffold_3	605064	609832	99 UNCLASSIFIED PROTEINS	GO:0003674_GO:0005488_GO:0005515	NULL	NULL	NULL	-0.0313487	0.118006		NULL	-0.0474914	0.256225		5422.42	5164.81	3945.59	3458.51	3881	4401.15	4287.91	4352.18
PR_73418		scaffold_3	615599	616027	99 UNCLASSIFIED PROTEINS	NULL	NULL	NULL	NULL	-0.510546	1.41899		NULL	-0.0330852	0.692181		3553.39	2653.99	4805.31	4216.32	2524.51	2672.53	3253.73	3720.93
PR_73419		scaffold_3	625632	627900	99 UNCLASSIFIED PROTEINS	NULL	NULL	NULL	NULL	0.00837854	0.0449884		NULL	-0.68873	0.42828		1780.68	1957.41	1377.56	1582.27	1697.67	1684.23	1581.64	1038.85
PR_73420	methionyl-tRNA synthetase [Dictyostelium discoideum AX4]	scaffold_3	628141	630123	99 UNCLASSIFIED PROTEINS	GO:0000166_GO:0003674_GO:0003824_GO:0004812_GO:0004825_GO:0005488_GO:0005524_GO:0005575_GO:0005622_GO:0005623_GO:0005737_GO:0006082_GO:0006139_GO:0006399_GO:0006412_GO:0006418_GO:0006431_GO:0006519_GO:0006520_GO:0006807_GO:0008150_GO:0008152_GO:0009058_GO:0009059_GO:0009308_GO:0009987_GO:0010467_GO:0016070_GO:0016874_GO:0016875_GO:0016876_GO:0017076_GO:0019538_GO:0019752_GO:0030554_GO:0032553_GO:…	NULL	NULL	NULL	0.614407	3.7145		NULL	0.311612	1.04107		1459.1	1276.95	1066.54	1030.54	1573.8	1849.79	1388.08	1499.59
PR_73421		scaffold_3	632107	634972	99 UNCLASSIFIED PROTEINS	GO:0000166_GO:0003674_GO:0003824_GO:0004553_GO:0004672_GO:0004674_GO:0004713_GO:0005488_GO:0005515_GO:0005524_GO:0005975_GO:0006464_GO:0006468_GO:0006793_GO:0006796_GO:0008150_GO:0008152_GO:0009987_GO:0016301_GO:0016310_GO:0016740_GO:0016772_GO:0016773_GO:0016787_GO:0016798_GO:0017076_GO:0019538_GO:0030554_GO:0032553_GO:0032555_GO:0032559_GO:0034960_GO:0043170_GO:0043283_GO:0043412_GO:0043687_GO:…	NULL	NULL	NULL	-0.209451	1.13945		NULL	-0.502179	0.0430377		9180.67	9047.32	11893.8	9380.69	8278.11	8541.08	9825.2	6972.57
PR_73422	glutamine-fructose-6-phosphate transaminase (isomerizing) [Dictyostelium discoideum AX4]	scaffold_3	637039	639138	01 METABOLISM__02 ENERGY__16 PROTEIN WITH BINDING FUNCTION OR COFACTOR REQUIREMENT (structural or catalytic)__34 INTERACTION WITH THE ENVIRONMENT__42 BIOGENESIS OF CELLULAR COMPONENTS__70 SUBCELLULAR LOCALIZATION	GO:0003674_GO:0005488_GO:0005529_GO:0005975_GO:0008150_GO:0008152_GO:0030246_GO:0044238	NULL	NULL	NULL	-0.219879	0.816632		NULL	-0.395358	0.937839		5089.26	5348.32	4120.13	6694.79	4457.88	4562.05	6175.68	4039.57
PR_73423		scaffold_3	640063	641865	99 UNCLASSIFIED PROTEINS	NULL	NULL	NULL	NULL	0.584367	1.54406		NULL	3.00169	0.924933		111.227	72.6604	98.3327	42.5892	90.8958	121.753	56.9113	650.382
PR_73424	serine/threonine protein kinase [Acanthamoeba polyphaga mimivirus]	scaffold_3	643354	644037	99 UNCLASSIFIED PROTEINS	GO:0000166_GO:0003674_GO:0003824_GO:0004672_GO:0004674_GO:0004713_GO:0005488_GO:0005524_GO:0006464_GO:0006468_GO:0006793_GO:0006796_GO:0008150_GO:0008152_GO:0009987_GO:0016301_GO:0016310_GO:0016740_GO:0016772_GO:0016773_GO:0017076_GO:0019538_GO:0030554_GO:0032553_GO:0032555_GO:0032559_GO:0034960_GO:0043170_GO:0043283_GO:0043412_GO:0043687_GO:0044237_GO:0044238_GO:0044260_GO:0044267	NULL	NULL	NULL	-3.39037	3.89369	Pr102_Down	NULL	-0.467101	1.61649		3543.98	2623.04	4365.65	2496.97	1052.83	310.649	2034.05	2356.46
PR_71107	carboxyl transferase [Acidovorax avenae subsp. citrulli AAC00-1]	scaffold_3	647007	648730	01 METABOLISM__70 SUBCELLULAR LOCALIZATION	GO:0003674_GO:0003824_GO:0003989_GO:0005575_GO:0005622_GO:0005623_GO:0005737_GO:0006082_GO:0006629_GO:0006631_GO:0006633_GO:0008150_GO:0008152_GO:0008610_GO:0009058_GO:0009317_GO:0009987_GO:0016053_GO:0016421_GO:0016874_GO:0016885_GO:0019752_GO:0032787_GO:0032991_GO:0043234_GO:0044237_GO:0044238_GO:0044249_GO:0044255_GO:0044424_GO:0044444_GO:0044464_GO:0046394	NULL	NULL	NULL	-0.46784	7.02472		NULL	0.131724	1.76589		10265.8	9439.78	9647.13	9255.23	8472.02	6978.83	10324	10574.7
PR_71108	predicted protein [Monosiga brevicollis MX1]	scaffold_3	648951	650339	99 UNCLASSIFIED PROTEINS	GO:0003674_GO:0003824_GO:0004177_GO:0005488_GO:0005575_GO:0005622_GO:0005623_GO:0005737_GO:0005773_GO:0006508_GO:0008150_GO:0008152_GO:0008233_GO:0008238_GO:0008270_GO:0009987_GO:0016787_GO:0019538_GO:0034960_GO:0043167_GO:0043169_GO:0043170_GO:0043226_GO:0043227_GO:0043229_GO:0043231_GO:0043283_GO:0044237_GO:0044238_GO:0044260_GO:0044267_GO:0044424_GO:0044444_GO:0044464_GO:0046872_GO:0046914_GO:…	NULL	NULL	NULL	-0.117062	1.14145		NULL	-0.291888	3.61436		8525.27	8662.64	8289.77	7240.11	7415.46	7541.97	10198	6681.23
PR_73427	mitochondrial 3-hydroxyisobutyryl-CoA hydrolase, putative [Aspergillus clavatus NRRL 1]	scaffold_3	653920	655437	01 METABOLISM__02 ENERGY__70 SUBCELLULAR LOCALIZATION	GO:0003674_GO:0003824_GO:0008150_GO:0008152	NULL	NULL	NULL	0.205214	3.07584		NULL	0.0939496	1.02615		7325.44	8383.75	8139.69	7856.78	8031.14	9138.03	8330.63	8459.77
PR_73428		scaffold_3	655590	656462	99 UNCLASSIFIED PROTEINS	NULL	NULL	NULL	NULL	0.0244982	0.148362		NULL	0.25502	2.74806		2644.42	3176.8	2525.11	2349.58	3190.96	2719.77	3522.21	3191
PR_73429	cAMP-dependent protein kinase [Dictyostelium discoideum AX4]	scaffold_3	656585	659552	99 UNCLASSIFIED PROTEINS	GO:0000166_GO:0001932_GO:0003674_GO:0003824_GO:0004672_GO:0004674_GO:0004713_GO:0005488_GO:0005524_GO:0005575_GO:0005622_GO:0005623_GO:0005952_GO:0006464_GO:0006468_GO:0006793_GO:0006796_GO:0008150_GO:0008152_GO:0008603_GO:0009987_GO:0016301_GO:0016310_GO:0016740_GO:0016772_GO:0016773_GO:0017076_GO:0019207_GO:0019220_GO:0019222_GO:0019538_GO:0019887_GO:0030234_GO:0030554_GO:0031323_GO:0031399_GO:…	NULL	NULL	NULL	-0.120621	0.365118		NULL	-0.138071	0.862089		3340.47	3189.34	1878.19	2406.65	2959.87	2486.81	3215.69	2456.91
PR_73430		scaffold_3	660566	661753	99 UNCLASSIFIED PROTEINS	NULL	NULL	NULL	NULL	-0.189007	0.919086		NULL	0.0995158	2.62545		2904.21	2933.31	2127.78	3063.78	2652.24	2418.71	3724.42	2954.18
PR_73431		scaffold_3	662411	663595	99 UNCLASSIFIED PROTEINS	NULL	NULL	NULL	NULL	-0.322343	1.96067		NULL	-0.379372	0.332812		4393.69	4291.62	5447.26	4392.32	4461.09	3703.91	4473.81	3560.35
PR_73432	flagellar inner arm dynein light chain Tctex1 [Chlamydomonas reinhardtii]	scaffold_3	663760	668469	99 UNCLASSIFIED PROTEINS	NULL	NULL	NULL	NULL	0.530196	1.6113		NULL	0.40326	0.747089		1173.53	1158.89	688.642	637.987	1142.53	1321.03	1103.13	1209.76
PR_46841	uracil phosphoribosyltransferase [Lachancea kluyveri]	scaffold_3	668800	670953	99 UNCLASSIFIED PROTEINS	NULL	NULL	NULL	NULL	0.316503	2.53798		NULL	-0.331214	1.26056		2411.02	2234.1	2893.07	2470.66	3343.36	3116.03	2197.34	1988.93
PR_73434		scaffold_3	671218	672859	99 UNCLASSIFIED PROTEINS	NULL	NULL	NULL	NULL	0.6991	6.04667		NULL	0.0834575	1.10071		1651.6	1424.92	1430.74	1233.59	1735.77	2330.06	1598.11	1520.69
PR_73435		scaffold_3	678438	679590	99 UNCLASSIFIED PROTEINS	NULL	NULL	NULL	NULL	1.22373	2.7993		NULL	0.48024	0.963801		523.528	602.028	350.338	109.31	510.392	925.559	578.525	552.83
PR_73436	predicted protein [Monosiga brevicollis MX1]	scaffold_3	679837	682260	01 METABOLISM__42 BIOGENESIS OF CELLULAR COMPONENTS__70 SUBCELLULAR LOCALIZATION	GO:0003674_GO:0003824_GO:0004553_GO:0005975_GO:0008150_GO:0008152_GO:0016787_GO:0016798_GO:0044238	NULL	NULL	NULL	0.302645	1.79189		NULL	-0.485942	0.944918		7935.99	7647.81	5661.36	6552.67	6942.1	8571.48	6094.11	4962.12
PR_73437		scaffold_3	683393	684189	99 UNCLASSIFIED PROTEINS	GO:0003674_GO:0003824_GO:0008150_GO:0008152_GO:0016491	NULL	NULL	NULL	-1.23509	2.42323		NULL	0.0511417	1.63761		4636.81	3982.24	7125.03	4589.88	4451.72	2159.55	7059.48	5266.93
PR_73438	predicted protein [Monosiga brevicollis MX1]	scaffold_3	686243	688318	01 METABOLISM__42 BIOGENESIS OF CELLULAR COMPONENTS__70 SUBCELLULAR LOCALIZATION	GO:0003674_GO:0003824_GO:0004553_GO:0005975_GO:0008150_GO:0008152_GO:0016787_GO:0016798_GO:0044238	NULL	NULL	NULL	-0.0877684	0.323106		NULL	-0.524217	1.37945		527.334	482.301	412.611	316.821	458.519	409.106	544.323	302.309
PR_73439	predicted protein [Monosiga brevicollis MX1]	scaffold_3	690622	693057	01 METABOLISM__42 BIOGENESIS OF CELLULAR COMPONENTS__70 SUBCELLULAR LOCALIZATION	GO:0003674_GO:0003824_GO:0004553_GO:0005975_GO:0008150_GO:0008152_GO:0016787_GO:0016798_GO:0044238	NULL	NULL	NULL	0.285037	0.636369		NULL	-0.873067	1.1169		238.025	153.514	280.029	110.151	166.376	238.12	120.504	106.702
PR_73440		scaffold_3	697216	697875	99 UNCLASSIFIED PROTEINS	NULL	NULL	NULL	NULL	2.69034	13.7433	Pr102_Up	NULL	1.82634	6.65233	Pr1197_Up	43.088	29.1067	30.555	72.3618	60.6676	282.571	159.364	155.252
PR_73443		scaffold_3	713537	713887	99 UNCLASSIFIED PROTEINS	NULL	NULL	NULL	NULL	1.5165	3.16734	Pr102_Up	NULL	-1.25781	0.986473		710.038	1028	2511.89	763.856	1914.08	3586.06	526.948	524.164
PR_73444	predicted protein [Monosiga brevicollis MX1]	scaffold_3	715506	716939	99 UNCLASSIFIED PROTEINS	GO:0003674_GO:0003824_GO:0004553_GO:0005975_GO:0008150_GO:0008152_GO:0016787_GO:0016798_GO:0044238	NULL	NULL	NULL	0.203329	1.20566		NULL	-0.139835	3.64228		171.955	213.905	208.956	158.526	158.957	216.84	274.449	170.938
PR_73447	EZ2_MAIZE Polycomb protein EZ2 (ISS) [Ostreococcus tauri]	scaffold_3	725586	728263	99 UNCLASSIFIED PROTEINS	NULL	NULL	NULL	NULL	-0.0293187	1.06141		NULL	-0.38971	3.6441		5749.83	5757.34	5948.59	5645.2	4723.71	5659.06	6174.12	4408.14
PR_73448		scaffold_3	728670	730578	99 UNCLASSIFIED PROTEINS	NULL	NULL	NULL	NULL	0.406587	1.72201		NULL	0.357058	1.03932		4645.69	5946.62	3803.65	3868.21	5544.43	6052.5	5463.2	5848.24
PR_71109	heat shock protein 40 [Ciona intestinalis]	scaffold_3	730963	731808	99 UNCLASSIFIED PROTEINS	GO:0003674_GO:0005488_GO:0005515_GO:0006457_GO:0008150_GO:0008152_GO:0009987_GO:0019538_GO:0031072_GO:0034960_GO:0043170_GO:0043283_GO:0044237_GO:0044238_GO:0044260_GO:0044267_GO:0051082	NULL	NULL	NULL	-1.26511	2.58852		NULL	-1.6424	3.29815	Pr1197_Down	217.919	159.023	177.407	113.118	61.519	69.4278	42.7152	53.4512
PR_71110	predicted protein [Monosiga brevicollis MX1]	scaffold_3	732046	733986	02 ENERGY__20 CELLULAR TRANSPORT, TRANSPORT FACILITATION AND TRANSPORT ROUTES__42 BIOGENESIS OF CELLULAR COMPONENTS__70 SUBCELLULAR LOCALIZATION	GO:0003674_GO:0003824_GO:0004174_GO:0016491_GO:0016645_GO:0016649	NULL	NULL	NULL	0.0281933	0.76861		NULL	-0.304311	3.44131		7929.75	7699.02	8190.79	7701.33	6868.01	8035.73	8576.49	6381.63
PR_46855	Zgc:56175 [Danio rerio]	scaffold_3	735755	736384	99 UNCLASSIFIED PROTEINS	NULL	NULL	NULL	NULL	0.279834	1.65998		NULL	0.521672	2.02648		494.786	429.617	583.589	595.36	672.76	638.397	663.248	754.903
PR_73452		scaffold_3	736699	737425	99 UNCLASSIFIED PROTEINS	GO:0003674_GO:0003676_GO:0005488	NULL	NULL	NULL	0.0697253	0.395513		NULL	0.0592562	1.36075		318.924	293.559	395.053	388.168	433.338	366.204	408.37	363.556
PR_73453		scaffold_3	737481	740628	99 UNCLASSIFIED PROTEINS	GO:0003674_GO:0003676_GO:0003677_GO:0005488	NULL	NULL	NULL	0.297935	1.0881		NULL	0.565646	2.45441		2282.86	2461.14	1546.1	1562.05	2157.64	2413.33	2978.75	2905.39
PR_73454	Adenosylcobalamin-dependent ribonucleoside-triphosphate reductase (RTPR)	scaffold_3	741166	743049	99 UNCLASSIFIED PROTEINS	NULL	NULL	NULL	NULL	1.34169	3.24519	Pr102_Up	NULL	3.65042	13.7495	Pr1197_Up	730.34	1711.38	470.864	1003.01	1188.03	2481	7343.11	12292
PR_73455	pleiotropic drug resistance transporter [Phytophthora sojae]	scaffold_3	744022	748020	20 CELLULAR TRANSPORT, TRANSPORT FACILITATION AND TRANSPORT ROUTES	GO:0000166_GO:0003674_GO:0003824_GO:0005488_GO:0005524_GO:0016462_GO:0016787_GO:0016817_GO:0016818_GO:0016887_GO:0017076_GO:0017111_GO:0030554_GO:0032553_GO:0032555_GO:0032559	NULL	NULL	NULL	0.182287	1.05521		NULL	0.200844	6.88214		3789.69	4643.12	4463.7	3353.34	8049.53	4609.6	7630.93	4669.28
PR_73456	pleiotropic drug resistance transporter [Phytophthora sojae]	scaffold_3	748807	752925	20 CELLULAR TRANSPORT, TRANSPORT FACILITATION AND TRANSPORT ROUTES	GO:0000166_GO:0003674_GO:0003824_GO:0005488_GO:0005524_GO:0016462_GO:0016787_GO:0016817_GO:0016818_GO:0016887_GO:0017076_GO:0017111_GO:0030554_GO:0032553_GO:0032555_GO:0032559	NULL	NULL	NULL	0.0482833	0.20144		NULL	0.403085	5.71239		6900.39	8402.59	8519.53	5490.97	16386.1	7577.78	14401.1	9690.54
PR_93616	Hypothetical protein CBG01545 [Caenorhabditis briggsae AF16]	scaffold_3	753394	754453	99 UNCLASSIFIED PROTEINS	GO:0003674_GO:0005488_GO:0005515	NULL	NULL	NULL	-0.421692	2.85706		NULL	-0.216833	0.0156374		869.344	834.658	1048.94	939.886	685.667	689.219	921.926	794.376
PR_73458		scaffold_3	756525	757610	99 UNCLASSIFIED PROTEINS	GO:0000166_GO:0003674_GO:0003824_GO:0004672_GO:0004674_GO:0004713_GO:0005488_GO:0005524_GO:0006464_GO:0006468_GO:0006793_GO:0006796_GO:0008150_GO:0008152_GO:0009987_GO:0016301_GO:0016310_GO:0016740_GO:0016772_GO:0016773_GO:0017076_GO:0019538_GO:0030554_GO:0032553_GO:0032555_GO:0032559_GO:0034960_GO:0043170_GO:0043283_GO:0043412_GO:0043687_GO:0044237_GO:0044238_GO:0044260_GO:0044267	NULL	NULL	NULL	-1.51514	2.05701		NULL	-0.602581	1.69614		516.392	407.929	889.819	508.611	337.346	203.161	269.39	382.426
PR_73460	serine/threonine protein kinase [Arabidopsis thaliana]	scaffold_3	759996	761048	99 UNCLASSIFIED PROTEINS	GO:0000166_GO:0003674_GO:0003824_GO:0004672_GO:0004674_GO:0004713_GO:0005488_GO:0005524_GO:0006464_GO:0006468_GO:0006793_GO:0006796_GO:0008150_GO:0008152_GO:0009987_GO:0016301_GO:0016310_GO:0016740_GO:0016772_GO:0016773_GO:0017076_GO:0019538_GO:0030554_GO:0032553_GO:0032555_GO:0032559_GO:0034960_GO:0043170_GO:0043283_GO:0043412_GO:0043687_GO:0044237_GO:0044238_GO:0044260_GO:0044267	NULL	NULL	NULL	-0.756602	3.75109		NULL	-0.847202	4.5675		125.264	123.72	144.831	160.292	141.705	81.9925	69.6879	77.0018
PR_73461		scaffold_3	761150	761518	99 UNCLASSIFIED PROTEINS	NULL	NULL	NULL	NULL	-0.279459	0.680363		NULL	-0.0262128	0.695121		885.988	1162.21	1655.65	1741.28	986.598	1121.56	1116.36	1336.77
PR_46868	PREDICTED: similar to serine/threonine protein kinase [Nasonia vitripennis]	scaffold_3	764880	765425	99 UNCLASSIFIED PROTEINS	GO:0000166_GO:0003674_GO:0003824_GO:0004672_GO:0004674_GO:0004713_GO:0005488_GO:0005524_GO:0006464_GO:0006468_GO:0006793_GO:0006796_GO:0008150_GO:0008152_GO:0009987_GO:0016301_GO:0016310_GO:0016740_GO:0016772_GO:0016773_GO:0017076_GO:0019538_GO:0030554_GO:0032553_GO:0032555_GO:0032559_GO:0034960_GO:0043170_GO:0043283_GO:0043412_GO:0043687_GO:0044237_GO:0044238_GO:0044260_GO:0044267	NULL	NULL	NULL	0.00368569	0.0285922		NULL	-0.0451418	5.13125		443.466	547.129	484.259	441.375	521.549	480.282	698.976	464.299
PR_73462		scaffold_3	765787	766494	99 UNCLASSIFIED PROTEINS	NULL	NULL	NULL	NULL	-0.896754	0.77656		NULL	-0.581521	0.972452		107.726	109.924	90.4968	317.248	81.45	83.974	246.981	104.481
PR_73463		scaffold_3	769197	770605	99 UNCLASSIFIED PROTEINS	GO:0003674_GO:0003824_GO:0008150_GO:0008152_GO:0008415_GO:0016740_GO:0016746_GO:0016747	NULL	NULL	NULL	0.00924887	0.0865492		NULL	0.713015	4.35209		3468.19	3876.91	4224.97	4122.47	4286.39	3948.37	5191.88	6430.91
PR_73464		scaffold_3	770929	771892	99 UNCLASSIFIED PROTEINS	GO:0003674_GO:0005488_GO:0005509_GO:0043167_GO:0043169_GO:0046872	NULL	NULL	NULL	-0.0669255	0.193844		NULL	-0.262136	0.843066		222.128	208.368	325.256	360.72	351.722	266.466	334.145	232.743
PR_73465		scaffold_3	787446	789411	99 UNCLASSIFIED PROTEINS	GO:0000166_GO:0003674_GO:0003824_GO:0004672_GO:0004674_GO:0004713_GO:0005488_GO:0005524_GO:0006464_GO:0006468_GO:0006793_GO:0006796_GO:0008150_GO:0008152_GO:0009987_GO:0016301_GO:0016310_GO:0016740_GO:0016772_GO:0016773_GO:0017076_GO:0019538_GO:0030554_GO:0032553_GO:0032555_GO:0032559_GO:0034960_GO:0043170_GO:0043283_GO:0043412_GO:0043687_GO:0044237_GO:0044238_GO:0044260_GO:0044267	NULL	NULL	NULL	-0.0794241	0.323458		NULL	-0.37921	1.13347		5671.25	4488.97	4930.63	3539.91	3693.88	4408.2	3783.43	3581.1
PR_73466	PREDICTED: similar to ELL complex EAP30 subunit [Gallus gallus]	scaffold_3	790080	790880	01 METABOLISM__11 TRANSCRIPTION__70 SUBCELLULAR LOCALIZATION	NULL	NULL	NULL	NULL	-0.200441	0.703892		NULL	0.277786	1.16991		1515.02	1448.95	2068.05	2211.95	1280.28	1576.08	2201.43	2195.53
PR_71111	GTP binding protein [Phytophthora infestans]	scaffold_3	791134	791922	99 UNCLASSIFIED PROTEINS	GO:0000166_GO:0003674_GO:0005488_GO:0005525_GO:0005575_GO:0005622_GO:0005623_GO:0006810_GO:0006886_GO:0007154_GO:0007165_GO:0007242_GO:0007264_GO:0008104_GO:0008150_GO:0009987_GO:0015031_GO:0017076_GO:0019001_GO:0032553_GO:0032555_GO:0032561_GO:0033036_GO:0034613_GO:0044464_GO:0045184_GO:0046907_GO:0050789_GO:0050794_GO:0051179_GO:0051234_GO:0051641_GO:0051649_GO:0065007	NULL	NULL	NULL	-0.223987	0.536101		NULL	-0.00878434	0.385974		3944.71	5166.43	7242.09	8079.11	5370.33	5229.72	6740.48	6071.01
PR_73468	cell cycle control protein cwf2 [Entamoeba histolytica HM-1:IMSS]	scaffold_3	792358	793765	99 UNCLASSIFIED PROTEINS	GO:0003674_GO:0003676_GO:0005488_GO:0005515_GO:0005575_GO:0005622_GO:0005623_GO:0008270_GO:0043167_GO:0043169_GO:0044464_GO:0046872_GO:0046914	NULL	NULL	NULL	0.24387	3.26641		NULL	-0.095966	0.0321063		1972.63	1871.11	2182.96	1985.29	1910.84	2371.88	1999.37	1874.1
PR_73471		scaffold_3	797355	799138	99 UNCLASSIFIED PROTEINS	NULL	NULL	NULL	NULL	0.371865	0.95544		NULL	-0.812712	0.800662		730.937	685.738	432.425	331.607	897.984	705.472	679.505	310.375
PR_73472	predicted protein [Monosiga brevicollis MX1]	scaffold_3	800946	801905	99 UNCLASSIFIED PROTEINS	GO:0003674_GO:0003824_GO:0005575_GO:0005622_GO:0005623_GO:0005737_GO:0006629_GO:0008150_GO:0008152_GO:0016020_GO:0016021_GO:0016491_GO:0016627_GO:0031224_GO:0044238_GO:0044424_GO:0044425_GO:0044464	NULL	NULL	NULL	0.970461	9.8693		NULL	0.00267457	3.49042		5339.25	5275.98	4370.94	4365.16	6686.12	9479.57	6479.45	4846.81
PR_73473	Sodium/hydrogen exchanger [Anabaena variabilis ATCC 29413]	scaffold_3	802429	804607	99 UNCLASSIFIED PROTEINS	NULL	NULL	NULL	NULL	0.267294	1.422		NULL	-0.164471	1.78082		4563.31	4351.8	3708.34	3128.1	4646.44	4739.43	2934.08	3513.6
PR_73474	Protein kinase domain containing protein [Tetrahymena thermophila SB210]	scaffold_3	804720	809996	99 UNCLASSIFIED PROTEINS	GO:0000166_GO:0003674_GO:0003824_GO:0004672_GO:0004674_GO:0004713_GO:0005488_GO:0005524_GO:0006464_GO:0006468_GO:0006793_GO:0006796_GO:0008150_GO:0008152_GO:0009987_GO:0016301_GO:0016310_GO:0016740_GO:0016772_GO:0016773_GO:0017076_GO:0019538_GO:0030554_GO:0032553_GO:0032555_GO:0032559_GO:0034960_GO:0043170_GO:0043283_GO:0043412_GO:0043687_GO:0044237_GO:0044238_GO:0044260_GO:0044267	NULL	NULL	NULL	0.632028	2.18103		NULL	-0.762122	0.853952		1354.65	1147.73	658.706	933.435	825.8	1586.36	803.301	603.562
PR_46877	predicted protein [Ostreococcus lucimarinus CCE9901]	scaffold_3	813129	814091	99 UNCLASSIFIED PROTEINS	GO:0000166_GO:0003674_GO:0003774_GO:0003777_GO:0003824_GO:0005488_GO:0005524_GO:0005575_GO:0005622_GO:0005623_GO:0005856_GO:0005875_GO:0006810_GO:0007017_GO:0007018_GO:0008150_GO:0009987_GO:0015630_GO:0016462_GO:0016787_GO:0016817_GO:0016818_GO:0017076_GO:0017111_GO:0030554_GO:0030705_GO:0032553_GO:0032555_GO:0032559_GO:0032991_GO:0043226_GO:0043228_GO:0043229_GO:0043232_GO:0043234_GO:0044422_GO:…	NULL	NULL	NULL	0.65267	1.34391		NULL	0.265495	1.73267		1682.97	2037.42	1246.37	482.911	1464.71	2141.82	2367.28	1637.69
PR_73477		scaffold_3	814314	816181	99 UNCLASSIFIED PROTEINS	NULL	NULL	NULL	NULL	0.183278	1.1694		NULL	0.0306476	1.24546		5773.43	6195.23	4473.07	5476.5	4346.37	6221.82	6270.1	5597.21
PR_73478		scaffold_3	820035	821271	99 UNCLASSIFIED PROTEINS	GO:0003674_GO:0005488_GO:0005509_GO:0043167_GO:0043169_GO:0046872	NULL	NULL	NULL	0.170632	0.324853		NULL	-0.270071	0.869972		1253.2	1367.58	1126.13	355.147	973.352	1154.27	1370.32	850.437
PR_93619		scaffold_3	821955	822819	99 UNCLASSIFIED PROTEINS	NULL	NULL	NULL	NULL	-0.677855	2.3211		NULL	-0.642598	0.160826		2214.22	1974.61	1585.64	1488.5	1421.8	1135.01	1768.58	1163.09
PR_73480		scaffold_3	828405	829478	99 UNCLASSIFIED PROTEINS	NULL	NULL	NULL	NULL	-1.31602	14.232	Pr102_Down	NULL	-0.729749	4.05881		1307.79	1225.14	1161.78	1237.9	662.199	495.285	1022.72	743.602
PR_93621		scaffold_3	829840	831764	99 UNCLASSIFIED PROTEINS	NULL	NULL	NULL	NULL	0.0925995	0.360564		NULL	0.0569533	0.286461		6092.89	5636.77	8236.58	8682.34	6011.11	7636.92	7539.35	7450.54
PR_73482		scaffold_3	833942	834481	99 UNCLASSIFIED PROTEINS	NULL	NULL	NULL	NULL	-1.39999	1.97987		NULL	-4.02992	1.38034		2672.36	1678.53	1281.37	2881.75	4479.23	806.554	1206.86	130.301
PR_93622	prolyl 4-hydroxylase [Dianthus caryophyllus]	scaffold_3	836627	838726	99 UNCLASSIFIED PROTEINS	GO:0003674_GO:0003824_GO:0005488_GO:0005506_GO:0008150_GO:0008152_GO:0016491_GO:0016705_GO:0016706_GO:0019538_GO:0043167_GO:0043169_GO:0043170_GO:0043283_GO:0044238_GO:0046872_GO:0046914	NULL	NULL	NULL	-0.0475625	0.350293		NULL	-0.248687	0.575496		6651.16	6044.13	7587.46	6142.05	6015.49	6391.96	6958.18	5560.19
PR_73484	retrotransposon element [Hyaloperonospora parasitica]	scaffold_3	841786	843085	99 UNCLASSIFIED PROTEINS	GO:0003674_GO:0003676_GO:0005488_GO:0008270_GO:0043167_GO:0043169_GO:0046872_GO:0046914	TPSI_3445	TY1_Copia	NULL	-0.304566	0.222715		NULL	0.0273807	0.709874		41.4286	67.9837	20.4386	202.637	88.3458	67.3027	133.544	84.7146
PR_71113	retrotransposon protein, putative, Ty1-copia subclass [Oryza sativa (japonica cultivar-group)]	scaffold_3	843197	845812	38 TRANSPOSABLE ELEMENTS, VIRAL AND PLASMID PROTEINS	GO:0003674_GO:0003676_GO:0003677_GO:0005488_GO:0006139_GO:0006259_GO:0008150_GO:0008152_GO:0009987_GO:0015074_GO:0034960_GO:0043170_GO:0043283_GO:0044237_GO:0044238_GO:0044260	TPSI_3446	TY1_Copia	NULL	0.0529192	0.0587418		NULL	0.597352	1.09078		139.777	56.3566	49.2489	25.6724	89.0298	70.2954	20.7511	102.522
PR_46887		scaffold_3	867727	868105	99 UNCLASSIFIED PROTEINS	NULL	NULL	NULL	NULL	-1.4261	0.984794		NULL	0.556631	0.344689		2112.92	574.995	496.087	887.449	404.879	378.782	794.177	1497.1
PR_93623		scaffold_3	869641	871660	99 UNCLASSIFIED PROTEINS	NULL	NULL	NULL	NULL	-0.733246	4.15696		NULL	-0.120508	1.39444		10690.9	10706.1	9912.21	8369.54	9301.3	5967.18	8593.83	9124.76
PR_73490	predicted protein [Nematostella vectensis]	scaffold_3	871913	872375	99 UNCLASSIFIED PROTEINS	NULL	NULL	NULL	NULL	-0.514948	1.2382		NULL	-0.410828	1.02845		1759.21	1478.99	2711.47	1757.83	2611.11	1348.46	1446.45	1449.38
PR_73491		scaffold_3	872968	873765	99 UNCLASSIFIED PROTEINS	GO:0003674_GO:0005488_GO:0005509_GO:0043167_GO:0043169_GO:0046872	NULL	NULL	NULL	-0.907942	1.68758		NULL	-0.376412	0.8858		102.332	104.059	120.308	50.7955	75.9872	50.2959	71.2375	72.7008
PR_73492		scaffold_3	880043	882112	99 UNCLASSIFIED PROTEINS	GO:0003674_GO:0003824_GO:0005488_GO:0005506_GO:0008150_GO:0008152_GO:0016491_GO:0016705_GO:0016706_GO:0019538_GO:0043167_GO:0043169_GO:0043170_GO:0043283_GO:0044238_GO:0046872_GO:0046914	NULL	NULL	NULL	0.253184	0.512012		NULL	-0.0191947	0.0764927		1142.13	1478.07	868.159	467.514	1024.31	1178.69	960.625	975.897
PR_73493	prolyl 4-hydroxylase [Dianthus caryophyllus]	scaffold_3	882907	885051	99 UNCLASSIFIED PROTEINS	GO:0003674_GO:0003824_GO:0005488_GO:0005506_GO:0008150_GO:0008152_GO:0016491_GO:0016705_GO:0016706_GO:0019538_GO:0043167_GO:0043169_GO:0043170_GO:0043283_GO:0044238_GO:0046872_GO:0046914	NULL	NULL	NULL	-0.729953	5.08076		NULL	-1.1599	5.24198	Pr1197_Down	12189.2	10908.3	11379.6	9797.7	9905.3	6673.57	6534.11	4953.72
PR_73494		scaffold_3	885142	886086	99 UNCLASSIFIED PROTEINS	NULL	NULL	NULL	NULL	-2.21383	2.04788		NULL	-1.74244	1.58102		414.115	419.025	258.518	740.707	103.312	98.7469	180.666	136.907
PR_73495		scaffold_3	887146	889185	99 UNCLASSIFIED PROTEINS	GO:0003674_GO:0005488_GO:0008270_GO:0043167_GO:0043169_GO:0046872_GO:0046914	NULL	NULL	NULL	-0.268587	3.27095		NULL	-0.340904	0.838144		3547.22	3340.57	3863.4	3595.96	2821.71	2977.51	3742.91	2831.94
PR_73496		scaffold_3	889517	891715	99 UNCLASSIFIED PROTEINS	GO:0003674_GO:0005488_GO:0007154_GO:0007165_GO:0007242_GO:0008150_GO:0008270_GO:0009987_GO:0043167_GO:0043169_GO:0046872_GO:0046914_GO:0050789_GO:0050794_GO:0065007	NULL	NULL	NULL	-2.80069	5.07292	Pr102_Down	NULL	-1.1616	3.99367	Pr1197_Down	5472.4	4976.52	7114.81	7471.69	3392.19	898.26	2038.71	2797.81
PR_73497		scaffold_3	893495	895912	99 UNCLASSIFIED PROTEINS	NULL	NULL	NULL	NULL	0.506715	2.41129		NULL	0.476037	1.52756		678.534	711.719	597.74	941.922	822.26	1040.71	927.747	1018.82
PR_73498		scaffold_3	896034	897570	99 UNCLASSIFIED PROTEINS	NULL	NULL	NULL	NULL	0.208892	0.845651		NULL	-0.0573252	1.139		6410.09	5541.21	5765.25	3744.81	6998.08	6201.26	4239.45	5156.33
PR_46892	mitogen-activated protein kinase 7 [Chlamydomonas reinhardtii]	scaffold_3	897805	898832	99 UNCLASSIFIED PROTEINS	GO:0000166_GO:0003674_GO:0003824_GO:0004672_GO:0004674_GO:0004713_GO:0005488_GO:0005524_GO:0006464_GO:0006468_GO:0006793_GO:0006796_GO:0008150_GO:0008152_GO:0009987_GO:0016301_GO:0016310_GO:0016740_GO:0016772_GO:0016773_GO:0017076_GO:0019538_GO:0030554_GO:0032553_GO:0032555_GO:0032559_GO:0034960_GO:0043170_GO:0043283_GO:0043412_GO:0043687_GO:0044237_GO:0044238_GO:0044260_GO:0044267	NULL	NULL	NULL	0.652564	2.85723		NULL	0.231952	0.320073		667.925	739.521	441.606	515.417	445.929	929.212	553.243	694.222
PR_73500		scaffold_3	899639	899953	14 PROTEIN FATE (folding, modification, destination)__20 CELLULAR TRANSPORT, TRANSPORT FACILITATION AND TRANSPORT ROUTES__42 BIOGENESIS OF CELLULAR COMPONENTS__70 SUBCELLULAR LOCALIZATION	GO:0005575_GO:0005622_GO:0005623_GO:0005737_GO:0005739_GO:0005740_GO:0005758_GO:0006605_GO:0006626_GO:0006810_GO:0006839_GO:0006886_GO:0006996_GO:0007005_GO:0007006_GO:0007007_GO:0008104_GO:0008150_GO:0009987_GO:0015031_GO:0016043_GO:0016044_GO:0017038_GO:0031967_GO:0031970_GO:0031974_GO:0031975_GO:0032991_GO:0033036_GO:0033365_GO:0034613_GO:0042719_GO:0043226_GO:0043227_GO:0043229_GO:0043231_GO:…	NULL	NULL	NULL	0.0871648	0.144716		NULL	0.430276	0.0878484		1399.76	1244.66	3573.96	2600.54	2092.76	2342.04	2288.08	2970.85
PR_73501		scaffold_3	902348	903310	99 UNCLASSIFIED PROTEINS	NULL	NULL	NULL	NULL	-2.75785	9.52642	Pr102_Down	NULL	-2.94207	9.74374	Pr1197_Down	927.768	863.95	918.646	734.697	170.446	127.333	110.59	112.069
PR_73502	AAA-type ATPase family protein [Arabidopsis thaliana]	scaffold_3	905531	907639	98 CLASSIFICATION NOT YET CLEAR-CUT	GO:0000166_GO:0003674_GO:0003824_GO:0005488_GO:0005524_GO:0016462_GO:0016787_GO:0016817_GO:0016818_GO:0017076_GO:0017111_GO:0030554_GO:0032553_GO:0032555_GO:0032559	NULL	NULL	NULL	-1.17877	3.48863	Pr102_Down	NULL	-3.18546	2.35375		4803.12	3939.54	3032.42	4238.52	2003.11	1768.41	2495.47	440.058
PR_73503	cystatin-like cysteine protease inhibitor EPIC4 [Phytophthora infestans]	scaffold_3	907949	909125	99 UNCLASSIFIED PROTEINS	GO:0003674_GO:0004857_GO:0004866_GO:0004869_GO:0030234_GO:0030414	NULL	NULL	NULL	0.0442674	0.166522		NULL	0.146693	1.5012		2547.15	2592.3	2277.06	3632.97	3269.88	2848.45	3538.33	3058.02
PR_73504		scaffold_3	909538	910743	99 UNCLASSIFIED PROTEINS	NULL	NULL	NULL	NULL	-0.313324	2.893		NULL	-0.966098	0.280644		1703.83	1727.37	1509.54	1489.9	1539.14	1293.82	1638.11	822.945
PR_73505	PREDICTED: similar to Tetratricopeptide repeat domain 1 [Gallus gallus]	scaffold_3	910999	911890	99 UNCLASSIFIED PROTEINS	NULL	NULL	NULL	NULL	-0.0843372	0.281117		NULL	-0.204265	1.22594		4273.7	3760.94	5648.39	6253.79	4451.65	4701.19	6218.42	4326.19
PR_73506	WD repeat domain 5B [Rattus norvegicus]	scaffold_3	911990	913162	16 PROTEIN WITH BINDING FUNCTION OR COFACTOR REQUIREMENT (structural or catalytic)__30 CELLULAR COMMUNICATION/SIGNAL TRANSDUCTION MECHANISM__70 SUBCELLULAR LOCALIZATION	NULL	NULL	NULL	NULL	-0.289844	1.86637		NULL	-0.24912	0.728665		795.846	644.047	820.47	830.537	877.654	632.082	827.635	650.178
PR_73507	transducin family protein / WD-40 repeat family protein [Arabidopsis thaliana]	scaffold_3	913331	916196	10 CELL CYCLE AND DNA PROCESSING__43 CELL TYPE DIFFERENTIATION__70 SUBCELLULAR LOCALIZATION	NULL	NULL	NULL	NULL	0.833643	2.99611		NULL	1.00353	1.88824		1491.03	1255.09	701.285	1023.33	2051.08	1991.91	1668.65	2240.85
PR_93629	polymerase (RNA) III (DNA directed) polypeptide F, 39 kDa [Xenopus tropicalis]	scaffold_3	916387	917692	99 UNCLASSIFIED PROTEINS	GO:0003674_GO:0003676_GO:0003677_GO:0003824_GO:0003899_GO:0005488_GO:0005575_GO:0005622_GO:0005623_GO:0005634_GO:0006139_GO:0006350_GO:0008150_GO:0008152_GO:0009058_GO:0009059_GO:0009987_GO:0010467_GO:0016740_GO:0016772_GO:0016779_GO:0034062_GO:0034645_GO:0034960_GO:0034961_GO:0043170_GO:0043226_GO:0043227_GO:0043229_GO:0043231_GO:0043283_GO:0043284_GO:0044237_GO:0044238_GO:0044249_GO:0044260_GO:…	NULL	NULL	NULL	0.359971	3.12076		NULL	0.757597	4.01377		2625.86	2734.99	2674.5	3264.12	3098.94	3625.44	3854.52	4775.93
PR_73509		scaffold_3	919797	921834	99 UNCLASSIFIED PROTEINS	NULL	NULL	NULL	NULL	-0.157751	0.853194		NULL	0.368655	1.32406		6405.06	7341.75	5281.82	5882.39	7564.53	5582.69	7228.82	8040.96
PR_73510	putative endonuclease/exonuclease/phosphatase family protein [Bacteroides fragilis NCTC 9343]	scaffold_3	922015	923255	99 UNCLASSIFIED PROTEINS	NULL	NULL	NULL	NULL	0.234334	1.97597		NULL	0.325389	4.03247		2203.78	2047.03	2501.71	2546.43	2397.74	2734.74	3161.45	2912.9
PR_73511		scaffold_3	923404	926585	99 UNCLASSIFIED PROTEINS	GO:0005575_GO:0005576_GO:0007155_GO:0008150_GO:0009987_GO:0022610_GO:0031012_GO:0044421	NULL	NULL	NULL	-0.44891	1.99901		NULL	-1.7614	2.54142		498.485	384.63	360.388	469.269	392.55	313.692	282.624	126.301
PR_46899	sexually induced protein 3 [Thalassiosira weissflogii]	scaffold_3	926721	928065	99 UNCLASSIFIED PROTEINS	NULL	NULL	NULL	NULL	-1.21564	6.1124	Pr102_Down	NULL	-2.69837	4.03999	Pr1197_Down	289.93	247.126	224.626	249.239	92.3867	108.821	157.613	38.9373
PR_73512	unconventional myosin heavy chain [Zea mays]	scaffold_3	929535	933762	70 SUBCELLULAR LOCALIZATION	GO:0000166_GO:0003674_GO:0003774_GO:0003824_GO:0005488_GO:0005524_GO:0005575_GO:0005622_GO:0005623_GO:0005856_GO:0008270_GO:0015629_GO:0016459_GO:0016462_GO:0016787_GO:0016817_GO:0016818_GO:0017076_GO:0017111_GO:0030554_GO:0032553_GO:0032555_GO:0032559_GO:0032991_GO:0043167_GO:0043169_GO:0043226_GO:0043228_GO:0043229_GO:0043232_GO:0043234_GO:0044422_GO:0044424_GO:0044430_GO:0044446_GO:0044464_GO:…	NULL	NULL	NULL	-0.320048	4.75381		NULL	-0.352716	0.950949		9380.19	10062	9121.26	9076.82	7929.17	7537.88	9035.56	7369.11
PR_93634		scaffold_3	934729	934984	99 UNCLASSIFIED PROTEINS	NULL	NULL	NULL	NULL	-1.31547	1.8353		NULL	-0.604778	1.08305		289.425	323.647	556.471	631.971	216.879	180.96	291.389	296.156
PR_93635		scaffold_3	935286	938612	99 UNCLASSIFIED PROTEINS	NULL	NULL	NULL	NULL	-0.0914312	0.429167		NULL	-1.02257	1.3169		5068.94	5426.47	3626.17	4719.09	2967.42	4420.92	3822.61	2318.53
PR_93636		scaffold_3	939326	939571	99 UNCLASSIFIED PROTEINS	NULL	NULL	NULL	NULL	-0.222499	0.344467		NULL	0.324156	0.579867		249.283	237.114	607.472	343.232	310.394	307.927	272.838	449.788
PR_46906	Cbp20 [Bombyx mori]	scaffold_3	940159	940521	10 CELL CYCLE AND DNA PROCESSING__11 TRANSCRIPTION__20 CELLULAR TRANSPORT, TRANSPORT FACILITATION AND TRANSPORT ROUTES__70 SUBCELLULAR LOCALIZATION	GO:0003674_GO:0003676_GO:0005488	NULL	NULL	NULL	-0.000777045	0.00228838		NULL	-0.227575	0.486311		1395.15	1148.55	2072.3	1977.04	1493.91	1647.37	1836.87	1407.73
PR_73516		scaffold_4	37263	38270	99 UNCLASSIFIED PROTEINS	GO:0005575_GO:0005623_GO:0016020_GO:0016021_GO:0031224_GO:0044425_GO:0044464	NULL	NULL	NULL	-1.12282	3.20552	Pr102_Down	NULL	-0.49049	2.99129		1104.09	856.657	1332.34	1324.3	1112.99	530.072	571.793	821.645
PR_73517		scaffold_4	38606	39400	99 UNCLASSIFIED PROTEINS	GO:0005575_GO:0005623_GO:0016020_GO:0016021_GO:0031224_GO:0044425_GO:0044464	NULL	NULL	NULL	-1.6579	4.20545	Pr102_Down	NULL	-1.64935	0.476069		1023.29	675.633	1050.86	1000.73	414.564	297.135	865.122	298.9
PR_73518		scaffold_4	39533	43509	99 UNCLASSIFIED PROTEINS	GO:0005575_GO:0005623_GO:0016020_GO:0016021_GO:0031224_GO:0044425_GO:0044464	NULL	NULL	NULL	-1.00036	4.71875	Pr102_Down	NULL	-1.10052	2.17941		584.257	496.098	647.538	651.997	414.601	297.411	457.541	277.464
PR_73519		scaffold_4	43797	44606	99 UNCLASSIFIED PROTEINS	NULL	NULL	NULL	NULL	-0.210305	0.597352		NULL	-0.643044	0.165141		290.275	253.75	407.328	233.63	207.548	256.061	307.355	189.704
PR_73520		scaffold_4	45360	46160	99 UNCLASSIFIED PROTEINS	NULL	NULL	NULL	NULL	0.478423	0.9338		NULL	-2.15962	0.971539		73.3805	95.3088	168.009	59.7958	184.814	138.101	58.5709	22.1853
PR_73522		scaffold_4	48040	48871	99 UNCLASSIFIED PROTEINS	GO:0005575_GO:0005623_GO:0016020_GO:0016021_GO:0031224_GO:0044425_GO:0044464	NULL	NULL	NULL	-0.378365	0.54204		NULL	-0.686567	0.178542		274.946	194.901	507.219	205.989	174.527	227.534	273.29	183.767
PR_73523		scaffold_4	49073	49948	99 UNCLASSIFIED PROTEINS	GO:0005575_GO:0005623_GO:0016020_GO:0016021_GO:0031224_GO:0044425_GO:0044464	NULL	NULL	NULL	-0.609432	1.36617		NULL	0.622949	1.03732		618.237	441.048	901.729	645.684	693.34	427.143	822.159	1003.59
PR_73526		scaffold_4	53445	54062	99 UNCLASSIFIED PROTEINS	GO:0005575_GO:0005623_GO:0016020_GO:0016021_GO:0031224_GO:0044425_GO:0044464	NULL	NULL	NULL	0.108952	0.49323		NULL	-0.86392	0.33118		144.162	137.651	134.607	194.317	148.449	164.662	160.727	83.8937
PR_73527	predicted protein [Physcomitrella patens subsp. patens]	scaffold_4	55881	57617	99 UNCLASSIFIED PROTEINS	GO:0005575_GO:0005623_GO:0016020_GO:0016021_GO:0031224_GO:0044425_GO:0044464	NULL	NULL	NULL	0.324194	1.80706		NULL	0.71376	2.02909		2783.44	2057.63	2025.28	2109.71	3146.57	2809.43	2878.9	3680.35
PR_73528		scaffold_4	58259	59668	99 UNCLASSIFIED PROTEINS	GO:0003674_GO:0003824_GO:0003993_GO:0016787_GO:0016788_GO:0016791_GO:0042578	NULL	NULL	NULL	-1.29548	5.0989	Pr102_Down	NULL	-3.07255	3.53101	Pr1197_Down	1986.55	1442.72	1712.77	1620.56	1040.92	688.771	996.844	200.967
PR_73529	PREDICTED: similar to CHIP CG5203-PA isoform 1 [Apis mellifera]	scaffold_4	60189	61196	99 UNCLASSIFIED PROTEINS	GO:0000151_GO:0003674_GO:0003824_GO:0004842_GO:0005575_GO:0005622_GO:0005623_GO:0006464_GO:0008150_GO:0008152_GO:0009987_GO:0016567_GO:0016874_GO:0016879_GO:0016881_GO:0019538_GO:0019787_GO:0032446_GO:0032991_GO:0034960_GO:0043170_GO:0043234_GO:0043283_GO:0043412_GO:0043687_GO:0044237_GO:0044238_GO:0044260_GO:0044267_GO:0044424_GO:0044464	NULL	NULL	NULL	-0.070768	0.612477		NULL	0.282426	1.81718		4123.85	3654.66	4527.63	4336.5	4081.31	3961.49	4751.58	5060.36
PR_73530		scaffold_4	63117	64148	99 UNCLASSIFIED PROTEINS	NULL	NULL	NULL	NULL	-0.597054	1.64239		NULL	-1.35957	0.33346		1361.53	1169.15	1396.99	1984.51	1226.34	977.139	1376.34	575.99
PR_73531	RabGAP/TBC domain containing protein (XD144) [Xenopus tropicalis]	scaffold_4	66656	70699	32 CELL RESCUE, DEFENSE AND VIRULENCE	GO:0003674_GO:0005083_GO:0005096_GO:0005097_GO:0005099_GO:0005575_GO:0005622_GO:0005623_GO:0008047_GO:0008150_GO:0009966_GO:0010646_GO:0030234_GO:0030695_GO:0032313_GO:0032318_GO:0032483_GO:0043087_GO:0044464_GO:0046578_GO:0050789_GO:0050790_GO:0050794_GO:0051056_GO:0051336_GO:0060589_GO:0065007_GO:0065009	NULL	NULL	NULL	-0.252767	0.751543		NULL	-0.0115555	1.23811		4691.92	3817.21	3670.36	2489.31	4440.98	3077.83	2696.25	3637.95
PR_73532		scaffold_4	70867	74532	99 UNCLASSIFIED PROTEINS	NULL	NULL	NULL	NULL	-0.0343347	0.0998312		NULL	0.369408	0.191264		4383.66	4661.86	3046.96	2612.22	3168.88	3589.72	3841.82	4748.97
PR_73533		scaffold_4	75093	77414	99 UNCLASSIFIED PROTEINS	NULL	NULL	NULL	NULL	-0.355586	2.10054		NULL	0.158633	0.496357		4403.25	3791.35	3310.7	3662.54	3642.55	2963.61	3596.22	4232.7
PR_73535		scaffold_4	84116	86848	99 UNCLASSIFIED PROTEINS	NULL	NULL	NULL	NULL	-0.278599	1.38178		NULL	0.137207	1.73016		2249.69	3006.05	2210.29	2538.16	1964.65	2061.84	3050.99	2750.59
PR_73536	PREDICTED: similar to clones 23667 and 23775 zinc finger protein isoform 3 [Canis familiaris]	scaffold_4	90017	90712	99 UNCLASSIFIED PROTEINS	GO:0003674_GO:0005488_GO:0005575_GO:0005622_GO:0005623_GO:0008270_GO:0043167_GO:0043169_GO:0044464_GO:0046872_GO:0046914	NULL	NULL	NULL	-1.4256	1.62198		NULL	-0.167835	0.142237		334.188	208.024	394.796	624.675	162.909	145.339	411.913	347.544
PR_73537		scaffold_4	91144	92981	99 UNCLASSIFIED PROTEINS	NULL	NULL	NULL	NULL	0.110186	0.41054		NULL	0.411283	2.96691		886.988	786.327	507.165	821.945	642.512	810.18	1181.14	998.208
PR_73538		scaffold_4	96693	98257	99 UNCLASSIFIED PROTEINS	NULL	NULL	NULL	NULL	-0.274294	1.14844		NULL	0.442515	2.72898		490	499.546	499.994	685.625	600.146	449.636	767.526	738.997
PR_73539	cell 5A endo-1,4-betaglucanase [Phytophthora infestans]	scaffold_4	98508	100215	99 UNCLASSIFIED PROTEINS	NULL	NULL	NULL	NULL	0.000264165	0.00313407		NULL	0.249304	0.878643		10406.2	11727.1	12239.8	11428.6	11731.6	11452.5	12038.3	13610.4
PR_71115	COG3161: 4-hydroxybenzoate synthetase (chorismate lyase) [Nostoc punctiforme PCC 73102]	scaffold_4	103153	103644	99 UNCLASSIFIED PROTEINS	NULL	NULL	NULL	NULL	-0.451221	1.93281		NULL	-0.354983	1.88222		409.353	346.583	493.021	487.059	302.962	317.441	320.492	339.339
PR_73541		scaffold_4	103836	104379	12 PROTEIN SYNTHESIS__70 SUBCELLULAR LOCALIZATION	GO:0003674_GO:0003735_GO:0005198_GO:0005575_GO:0005622_GO:0005623_GO:0005737_GO:0005840_GO:0006412_GO:0008150_GO:0008152_GO:0009058_GO:0009059_GO:0009987_GO:0010467_GO:0019538_GO:0030529_GO:0032991_GO:0034645_GO:0034960_GO:0034961_GO:0043170_GO:0043226_GO:0043228_GO:0043229_GO:0043232_GO:0043283_GO:0043284_GO:0044237_GO:0044238_GO:0044249_GO:0044260_GO:0044267_GO:0044424_GO:0044444_GO:0044464	NULL	NULL	NULL	-0.0658643	0.118908		NULL	0.667431	0.270266		767.505	914.369	1875.67	1806.03	1368.44	1281.05	1476.9	2129.66
PR_73542		scaffold_4	104778	105278	99 UNCLASSIFIED PROTEINS	NULL	NULL	NULL	NULL	-0.842981	2.72731		NULL	-0.183302	0.361483		1081.98	924.735	1409.22	1034.33	1010.22	620.245	1047.31	979.821
PR_73543	glutamine-tRNA ligase (ISS) [Ostreococcus tauri]	scaffold_4	105422	106806	99 UNCLASSIFIED PROTEINS	GO:0000166_GO:0003674_GO:0003824_GO:0004812_GO:0005488_GO:0005524_GO:0005575_GO:0005622_GO:0005623_GO:0005737_GO:0006082_GO:0006139_GO:0006399_GO:0006412_GO:0006418_GO:0006424_GO:0006519_GO:0006520_GO:0006807_GO:0008150_GO:0008152_GO:0009058_GO:0009059_GO:0009308_GO:0009987_GO:0010467_GO:0016070_GO:0016874_GO:0016875_GO:0016876_GO:0017076_GO:0019538_GO:0019752_GO:0030554_GO:0032553_GO:0032555_GO:…	NULL	NULL	NULL	-0.174913	0.521667		NULL	-0.0729439	2.45837		492.745	592.512	885.163	666.326	514.548	583.921	1013.88	626.686
PR_93644	U1 small nuclear ribonucleoprotein A [Culex pipiens quinquefasciatus]	scaffold_4	107006	107762	99 UNCLASSIFIED PROTEINS	GO:0003674_GO:0003676_GO:0005488	NULL	NULL	NULL	-0.647971	1.14129		NULL	-0.34023	0.166775		846.749	781.08	1585.49	1548.05	833.046	759.649	1253.28	940.269
PR_73545		scaffold_4	107908	109749	99 UNCLASSIFIED PROTEINS	GO:0003674_GO:0005488_GO:0008270_GO:0043167_GO:0043169_GO:0046872_GO:0046914	NULL	NULL	NULL	-0.593625	7.42924		NULL	-0.124771	0.037383		1706.05	1721.6	1636.53	1531.77	1632.01	1092.74	1646.19	1512.37
PR_73546		scaffold_4	109880	111178	99 UNCLASSIFIED PROTEINS	GO:0003674_GO:0003824_GO:0004175_GO:0004190_GO:0006508_GO:0008150_GO:0008152_GO:0008233_GO:0009987_GO:0016787_GO:0019538_GO:0034960_GO:0043170_GO:0043283_GO:0044237_GO:0044238_GO:0044260_GO:0044267_GO:0070001_GO:0070011	NULL	NULL	NULL	0.0220482	0.12951		NULL	-0.156348	1.39134		1714.97	1756.36	1580.95	1276.24	1835.68	1606.5	1843.89	1419.64
PR_73547	cell wall galactomannoprotein Mp2/allergen F17-like [Aspergillus fumigatus Af293]	scaffold_4	111979	113985	99 UNCLASSIFIED PROTEINS	NULL	TPSI_3282	Crypton	NULL	0.0191359	0.136908		NULL	-0.0931177	2.47915		24483	23955.6	19057.1	24160.6	20748.5	23220	28454.4	21481.8
PR_73548		scaffold_4	114052	114873	99 UNCLASSIFIED PROTEINS	GO:0005575_GO:0005623_GO:0016020_GO:0016021_GO:0031224_GO:0044425_GO:0044464	NULL	NULL	NULL	-2.54174	3.04979	Pr102_Down	NULL	-0.416907	0.550209		889.253	431.249	848.202	997.027	203.597	135.917	909.693	592.806
PR_73549		scaffold_4	115376	116170	99 UNCLASSIFIED PROTEINS	GO:0005575_GO:0005623_GO:0016020_GO:0016021_GO:0031224_GO:0044425_GO:0044464	NULL	NULL	NULL	-2.51619	1.9794		NULL	-1.82764	0.563364		216.67	51.6241	139.582	170.537	27.0009	25.2772	110.641	40.7383
PR_73552		scaffold_4	120072	120920	99 UNCLASSIFIED PROTEINS	GO:0005575_GO:0005623_GO:0016020_GO:0016021_GO:0031224_GO:0044425_GO:0044464	NULL	NULL	NULL	-0.955858	2.44341		NULL	-0.385939	1.88366		374.658	253.34	450.976	347.069	421	183.794	223.361	272.831
PR_73553		scaffold_4	121640	122407	99 UNCLASSIFIED PROTEINS	GO:0005575_GO:0005623_GO:0016020_GO:0016021_GO:0031224_GO:0044425_GO:0044464	NULL	NULL	NULL	-2.02257	3.52774	Pr102_Down	NULL	-1.14381	2.86259		339.327	290.913	187.491	338.116	105.125	71.1191	112.193	130.773
PR_73554		scaffold_4	125604	127848	99 UNCLASSIFIED PROTEINS	NULL	NULL	NULL	NULL	-1.35856	3.52558	Pr102_Down	NULL	0.652756	0.876183		2621.5	3476.77	2180.11	3135.07	1645.18	1112.73	2420.78	4485.97
PR_73555		scaffold_4	128199	129802	99 UNCLASSIFIED PROTEINS	GO:0005575_GO:0005623_GO:0016020_GO:0016021_GO:0031224_GO:0044425_GO:0044464	NULL	NULL	NULL	-0.544459	0.722973		NULL	-0.179113	0.365258		276.256	279.361	352.452	700.242	362.941	275.684	465.934	355.133
PR_73556		scaffold_4	130457	132064	99 UNCLASSIFIED PROTEINS	GO:0003674_GO:0005215_GO:0005575_GO:0005623_GO:0006810_GO:0008150_GO:0009987_GO:0016020_GO:0016021_GO:0022857_GO:0022891_GO:0022892_GO:0031224_GO:0044425_GO:0044464_GO:0051179_GO:0051234_GO:0055085	NULL	NULL	NULL	-0.0365078	0.115493		NULL	-0.30767	0.976932		2928.1	2471.83	1580.76	2123.9	2809.37	2219.27	2757.25	1839
PR_73557	arginyl-tRNA synthetase [Culex pipiens quinquefasciatus]	scaffold_4	132996	134909	12 PROTEIN SYNTHESIS	GO:0000166_GO:0003674_GO:0003824_GO:0004812_GO:0004814_GO:0005488_GO:0005524_GO:0005575_GO:0005622_GO:0005623_GO:0005737_GO:0006082_GO:0006139_GO:0006399_GO:0006412_GO:0006418_GO:0006420_GO:0006519_GO:0006520_GO:0006807_GO:0008150_GO:0008152_GO:0009058_GO:0009059_GO:0009308_GO:0009987_GO:0010467_GO:0016070_GO:0016874_GO:0016875_GO:0016876_GO:0017076_GO:0019538_GO:0019752_GO:0030554_GO:0032553_GO:…	NULL	NULL	NULL	0.432329	2.46132		NULL	0.591754	2.77044		731.479	837.713	619.923	587.688	908.863	936.761	967.224	1046.21
PR_73558		scaffold_4	135042	137891	99 UNCLASSIFIED PROTEINS	GO:0003674_GO:0005488_GO:0005515_GO:0008270_GO:0043167_GO:0043169_GO:0046872_GO:0046914	NULL	NULL	NULL	0.0288508	0.245745		NULL	-0.334349	2.87529		2858.93	3090.24	2467.75	2688.45	3224.64	2832.42	3432.49	2202.03
PR_93645		scaffold_4	163619	164838	99 UNCLASSIFIED PROTEINS	NULL	NULL	NULL	NULL	-0.649789	1.92776		NULL	-0.377865	0.39134		245.073	257.713	382.591	344.443	258.652	195.964	284.822	236.61
PR_73563		scaffold_4	165174	168640	99 UNCLASSIFIED PROTEINS	NULL	NULL	NULL	NULL	0.0569136	0.430018		NULL	-0.420337	0.870051		10738.3	10010.5	11279.7	12867.4	13136.7	11675.6	10310.2	8387.12
PR_73565		scaffold_4	173566	175356	99 UNCLASSIFIED PROTEINS	GO:0003674_GO:0003735_GO:0003824_GO:0004175_GO:0004190_GO:0005198_GO:0005575_GO:0005622_GO:0005623_GO:0005737_GO:0005840_GO:0006412_GO:0006508_GO:0008150_GO:0008152_GO:0008233_GO:0009058_GO:0009059_GO:0009987_GO:0010467_GO:0016787_GO:0019538_GO:0030529_GO:0032991_GO:0034645_GO:0034960_GO:0034961_GO:0043170_GO:0043226_GO:0043228_GO:0043229_GO:0043232_GO:0043283_GO:0043284_GO:0044237_GO:0044238_GO:…	NULL	NULL	NULL	-0.400735	1.83454		NULL	-0.353639	0.577652		206.224	151.875	174.386	212.813	168.529	141.136	172.096	145.819
PR_73566		scaffold_4	178509	180257	99 UNCLASSIFIED PROTEINS	GO:0003674_GO:0003735_GO:0003824_GO:0004175_GO:0004190_GO:0005198_GO:0005575_GO:0005622_GO:0005623_GO:0005737_GO:0005840_GO:0006412_GO:0006508_GO:0008150_GO:0008152_GO:0008233_GO:0009058_GO:0009059_GO:0009987_GO:0010467_GO:0016787_GO:0019538_GO:0030529_GO:0032991_GO:0034645_GO:0034960_GO:0034961_GO:0043170_GO:0043226_GO:0043228_GO:0043229_GO:0043232_GO:0043283_GO:0043284_GO:0044237_GO:0044238_GO:…	NULL	NULL	NULL	-0.174702	0.621664		NULL	0.045014	0.856254		188.072	158.454	117.223	192.786	188.31	145.415	138.351	169.336
PR_73567		scaffold_4	180548	181612	99 UNCLASSIFIED PROTEINS	NULL	NULL	NULL	NULL	-0.733913	2.59503		NULL	-0.634661	0.695081		988.584	783.48	1194.01	911.453	1028	582.861	865.851	624.371
PR_73568	predicted protein [Ostreococcus lucimarinus CCE9901]	scaffold_4	181693	183131	99 UNCLASSIFIED PROTEINS	GO:0003674_GO:0003824_GO:0005488_GO:0005506_GO:0008150_GO:0008152_GO:0016491_GO:0016705_GO:0016706_GO:0019538_GO:0043167_GO:0043169_GO:0043170_GO:0043283_GO:0044238_GO:0046872_GO:0046914	NULL	NULL	NULL	-0.912807	1.67157		NULL	-1.56162	0.413894		817.35	764.195	635.727	1285.43	1269.07	465.116	774.018	296.653
PR_73569		scaffold_4	185074	185622	99 UNCLASSIFIED PROTEINS	NULL	NULL	NULL	NULL	-0.255132	0.642114		NULL	-0.00234476	0.39164		64.9499	53.0196	91.9552	101.601	91.1231	65.2576	85.5809	77.7549
PR_93648		scaffold_4	186605	194610	99 UNCLASSIFIED PROTEINS	GO:0000166_GO:0003674_GO:0003824_GO:0004672_GO:0004713_GO:0005488_GO:0005515_GO:0005524_GO:0006464_GO:0006468_GO:0006793_GO:0006796_GO:0008150_GO:0008152_GO:0009987_GO:0016301_GO:0016310_GO:0016740_GO:0016772_GO:0016773_GO:0017076_GO:0019538_GO:0030554_GO:0032553_GO:0032555_GO:0032559_GO:0034960_GO:0043170_GO:0043283_GO:0043412_GO:0043687_GO:0044237_GO:0044238_GO:0044260_GO:0044267	NULL	NULL	NULL	-0.682364	3.54035		NULL	-0.747149	1.23082		2431.19	2463.5	1927.42	2038.38	3302.78	1380.34	2505.34	1319.72
PR_73571		scaffold_4	194760	196568	99 UNCLASSIFIED PROTEINS	GO:0003674_GO:0005488_GO:0043167_GO:0046872	NULL	NULL	NULL	-1.1743	2.30062		NULL	-0.857712	1.06639		80.7181	90.7801	127.321	147.415	87.0489	49.4314	140.356	61.5609
PR_73573		scaffold_4	198541	200559	99 UNCLASSIFIED PROTEINS	GO:0003674_GO:0005488_GO:0008270_GO:0043167_GO:0043169_GO:0046872_GO:0046914	NULL	NULL	NULL	-0.862413	0.832751		NULL	0.0169036	0.968952		62.6414	59.9536	34.0237	141.584	37.8797	41.0052	113.582	75.4292
PR_73574	predicted protein [Chlamydomonas reinhardtii]	scaffold_4	204153	205083	99 UNCLASSIFIED PROTEINS	GO:0003674_GO:0003779_GO:0005488_GO:0005515_GO:0005575_GO:0005622_GO:0005623_GO:0005856_GO:0006996_GO:0007010_GO:0008092_GO:0008150_GO:0009987_GO:0015629_GO:0016043_GO:0043226_GO:0043228_GO:0043229_GO:0043232_GO:0044424_GO:0044464	NULL	NULL	NULL	-0.253275	0.803422		NULL	0.531823	0.203712		2492.09	2397.48	3746.86	3573.75	3123.29	2561.05	3177.17	4413.23
PR_48363	predicted protein [Nematostella vectensis]	scaffold_4	206352	208853	99 UNCLASSIFIED PROTEINS	GO:0003674_GO:0005198_GO:0005488_GO:0005515_GO:0005575_GO:0005622_GO:0005623_GO:0005737_GO:0006810_GO:0006886_GO:0008104_GO:0008150_GO:0009987_GO:0015031_GO:0016020_GO:0016192_GO:0030117_GO:0032991_GO:0033036_GO:0034613_GO:0043234_GO:0044424_GO:0044425_GO:0044444_GO:0044464_GO:0045184_GO:0046907_GO:0048475_GO:0051179_GO:0051234_GO:0051641_GO:0051649	NULL	NULL	NULL	0.214905	1.14761		NULL	-0.154834	0.215558		9967.47	8927.25	7629.36	6930.97	8538.28	9707.21	8616.1	7512.63
PR_73576	predicted protein [Ostreococcus lucimarinus CCE9901]	scaffold_4	217423	218009	14 PROTEIN FATE (folding, modification, destination)__20 CELLULAR TRANSPORT, TRANSPORT FACILITATION AND TRANSPORT ROUTES__30 CELLULAR COMMUNICATION/SIGNAL TRANSDUCTION MECHANISM__34 INTERACTION WITH THE ENVIRONMENT__42 BIOGENESIS OF CELLULAR COMPONENTS__70 SUBCELLULAR LOCALIZATION__98 CLASSIFICATION NOT YET CLEAR-CUT	GO:0003674_GO:0005488_GO:0005515_GO:0005575_GO:0005622_GO:0005623_GO:0005737_GO:0006810_GO:0006886_GO:0008104_GO:0008150_GO:0009987_GO:0015031_GO:0016020_GO:0016192_GO:0030117_GO:0032991_GO:0033036_GO:0034613_GO:0043234_GO:0044424_GO:0044425_GO:0044444_GO:0044464_GO:0045184_GO:0046907_GO:0048475_GO:0051179_GO:0051234_GO:0051641_GO:0051649	NULL	NULL	NULL	-2.3238	1.90144		NULL	-2.76758	1.45573		1220.6	542.454	1676.97	2126.85	378.735	277.984	539.051	204.374
PR_73577		scaffold_4	218175	221030	99 UNCLASSIFIED PROTEINS	GO:0003674_GO:0003676_GO:0005488_GO:0005575_GO:0005622_GO:0005623_GO:0008270_GO:0043167_GO:0043169_GO:0044464_GO:0046872_GO:0046914	NULL	NULL	NULL	0.622442	2.53706		NULL	0.582575	0.736621		853.843	563.241	998.48	686.734	905.819	1193.98	897.056	1161.44
PR_73578		scaffold_4	221977	224634	99 UNCLASSIFIED PROTEINS	GO:0000166_GO:0003674_GO:0003824_GO:0004672_GO:0004674_GO:0004713_GO:0005488_GO:0005524_GO:0006464_GO:0006468_GO:0006793_GO:0006796_GO:0008150_GO:0008152_GO:0009987_GO:0016301_GO:0016310_GO:0016740_GO:0016772_GO:0016773_GO:0017076_GO:0019538_GO:0030554_GO:0032553_GO:0032555_GO:0032559_GO:0034960_GO:0043170_GO:0043283_GO:0043412_GO:0043687_GO:0044237_GO:0044238_GO:0044260_GO:0044267	NULL	NULL	NULL	0.0622296	0.225594		NULL	0.416015	2.10354		3900.46	2634.7	2682.78	3994.19	3417.67	3448.62	4660.59	4407.03
PR_73579		scaffold_4	225796	227283	99 UNCLASSIFIED PROTEINS	NULL	NULL	NULL	NULL	-1.20119	1.82748		NULL	-0.616722	0.185892		368.196	166.993	293.351	198.474	162.417	111.666	241.995	167.442
PR_93650		scaffold_4	227931	228912	99 UNCLASSIFIED PROTEINS	NULL	NULL	NULL	NULL	-2.32108	1.09979		NULL	-1.02163	0.362368		212.373	241.599	97.6686	690.424	139.604	62.1399	228.679	152.948
PR_73582		scaffold_4	234948	235928	99 UNCLASSIFIED PROTEINS	NULL	NULL	NULL	NULL	-1.09398	1.04961		NULL	-0.726791	1.34508		2542.08	418.443	1694.88	2910.31	2059.17	886.073	603.066	1142.89
PR_73583	PREDICTED: similar to LOC494751 protein [Strongylocentrotus purpuratus]	scaffold_4	236411	239017	99 UNCLASSIFIED PROTEINS	NULL	NULL	NULL	NULL	-0.349368	0.630475		NULL	-0.65572	1.63872		3034.9	1016.07	2144.79	2557.32	2961.51	1717.63	965.003	1389.02
PR_73584		scaffold_4	239576	240439	99 UNCLASSIFIED PROTEINS	NULL	NULL	NULL	NULL	-1.86801	1.93983		NULL	-2.66048	1.4175		1536.08	930.854	1037.64	2308.14	1960.47	398.098	682.196	229.845
PR_73587		scaffold_4	255770	257163	99 UNCLASSIFIED PROTEINS	NULL	NULL	NULL	NULL	-0.834043	1.44482		NULL	0.726329	2.34638		1178.37	554.71	1216.02	1464.38	1088.91	618.941	1890.08	1825.44
PR_73588	Ssu72-like family protein [Arabidopsis thaliana]	scaffold_4	259380	259971	99 UNCLASSIFIED PROTEINS	GO:0003674_GO:0003824_GO:0004721_GO:0005575_GO:0005622_GO:0005623_GO:0005634_GO:0006139_GO:0006396_GO:0006397_GO:0008150_GO:0008152_GO:0009987_GO:0010467_GO:0016070_GO:0016071_GO:0016787_GO:0016788_GO:0016791_GO:0034960_GO:0042578_GO:0043170_GO:0043226_GO:0043227_GO:0043229_GO:0043231_GO:0043283_GO:0044237_GO:0044238_GO:0044260_GO:0044424_GO:0044464	NULL	NULL	NULL	-0.758286	1.56466		NULL	0.163086	0.654378		688.82	782.867	1262.18	1238.17	789.447	587.066	1162.78	1111.85
PR_73589	MCM family protein [Dictyostelium discoideum AX4]	scaffold_4	260216	264409	99 UNCLASSIFIED PROTEINS	GO:0000166_GO:0003674_GO:0003676_GO:0003677_GO:0003824_GO:0005488_GO:0005524_GO:0006139_GO:0006259_GO:0006260_GO:0008150_GO:0008152_GO:0009058_GO:0009059_GO:0009987_GO:0016462_GO:0016787_GO:0016817_GO:0016818_GO:0017076_GO:0017111_GO:0030554_GO:0032553_GO:0032555_GO:0032559_GO:0034645_GO:0034960_GO:0034961_GO:0043170_GO:0043283_GO:0043284_GO:0044237_GO:0044238_GO:0044249_GO:0044260	NULL	NULL	NULL	0.00183595	0.00559761		NULL	-0.0396789	1.67561		2717.18	2931.28	1529.9	2261.08	2029.1	2362.87	3259.4	2295.84
PR_73590		scaffold_4	264982	265362	99 UNCLASSIFIED PROTEINS	NULL	NULL	NULL	NULL	-1.76381	2.39541		NULL	-0.990866	0.101664		75.8122	94.0316	110.525	163.387	97.2167	32.6681	107.617	55.8218
PR_73591		scaffold_4	266333	268315	99 UNCLASSIFIED PROTEINS	GO:0003674_GO:0005215_GO:0005310_GO:0005342_GO:0005343_GO:0005575_GO:0005623_GO:0006810_GO:0006835_GO:0008150_GO:0008324_GO:0008509_GO:0015075_GO:0015291_GO:0015293_GO:0015294_GO:0015296_GO:0015370_GO:0015849_GO:0016020_GO:0017153_GO:0022804_GO:0022857_GO:0022891_GO:0022892_GO:0044464_GO:0046942_GO:0046943_GO:0051179_GO:0051234	NULL	NULL	NULL	1.85609	5.22311	Pr102_Up	NULL	-0.349019	0.614444		132.406	144.892	49.1332	43.5627	95.3685	334.867	63.9865	72.6223
PR_97462	PrAvh_267	scaffold_4	285330	285847	NULL	NULL	NULL	NULL	NULL	-2.95341	1.28875		NULL	-2.33509	1.09069		88.0482	78.3401	265.027	59.107	38.8678	15.8319	32.2457	24.3034
PR_48385	calcium/calmodulin-dependent protein kinase IV [Xenopus laevis]	scaffold_4	288734	289543	99 UNCLASSIFIED PROTEINS	GO:0000166_GO:0003674_GO:0003824_GO:0004672_GO:0004674_GO:0004713_GO:0005488_GO:0005524_GO:0006464_GO:0006468_GO:0006793_GO:0006796_GO:0008150_GO:0008152_GO:0009987_GO:0016301_GO:0016310_GO:0016740_GO:0016772_GO:0016773_GO:0017076_GO:0019538_GO:0030554_GO:0032553_GO:0032555_GO:0032559_GO:0034960_GO:0043170_GO:0043283_GO:0043412_GO:0043687_GO:0044237_GO:0044238_GO:0044260_GO:0044267	NULL	NULL	NULL	-0.147791	0.626557		NULL	0.145165	0.746438		1258.56	1522.09	970.498	1296.98	1456.94	1139.15	1408.43	1395.63
PR_48386	Os04g0555800 [Oryza sativa (japonica cultivar-group)]	scaffold_4	290939	291310	99 UNCLASSIFIED PROTEINS	GO:0003674_GO:0003676_GO:0005488_GO:0008270_GO:0043167_GO:0043169_GO:0046872_GO:0046914	TPSI_4041	TY1_Copia	NULL	0.0684465	0.318585		NULL	0.994078	3.24585		387.397	344.712	453.661	515.24	533.781	445.914	635.761	847.021
PR_93653	metallophosphoesterase domain containing 1 [Mus musculus]	scaffold_4	291641	293521	99 UNCLASSIFIED PROTEINS	GO:0003674_GO:0003824_GO:0016787	NULL	NULL	NULL	-0.000709204	0.00337529		NULL	0.790483	1.71792		487.696	443.747	591.49	403.36	438.169	481.337	602.034	832.955
PR_93654	peroxisomal delta3, delta2-enoyl-Coenzyme A isomerase [Rattus norvegicus]	scaffold_4	293706	294849	99 UNCLASSIFIED PROTEINS	GO:0000062_GO:0003674_GO:0003824_GO:0005488_GO:0005504_GO:0008150_GO:0008152_GO:0008289_GO:0048037_GO:0050662	NULL	NULL	NULL	-0.565456	2.14579		NULL	-0.471723	0.166617		2118.17	2379.73	2878.42	3123.07	2116.29	1773.72	2558.76	1892.78
PR_73598		scaffold_4	296436	298349	99 UNCLASSIFIED PROTEINS	NULL	NULL	NULL	NULL	-0.054994	0.288334		NULL	-0.63819	1.18811		555.269	475.215	392.841	537.486	753.832	471.868	565.751	314.964
PR_73599		scaffold_4	299260	301017	99 UNCLASSIFIED PROTEINS	GO:0003674_GO:0005488_GO:0008270_GO:0043167_GO:0043169_GO:0046872_GO:0046914	NULL	NULL	NULL	-0.50447	1.23591		NULL	-1.88249	1.91466		555.733	627.249	320.247	635.697	486.666	376.942	290.287	145.027
PR_73600		scaffold_4	301129	302410	99 UNCLASSIFIED PROTEINS	GO:0003674_GO:0005488_GO:0008270_GO:0043167_GO:0043169_GO:0046872_GO:0046914	NULL	NULL	NULL	-1.04423	3.4842	Pr102_Down	NULL	0.120166	1.76016		581.952	443.283	678.441	559.835	569.737	274.396	418.626	615.03
PR_73602		scaffold_4	321099	322131	99 UNCLASSIFIED PROTEINS	NULL	NULL	NULL	NULL	-1.3182	1.75888		NULL	-0.205958	0.610991		60.8383	75.8754	102.635	147.538	43.9708	38.7888	76.5972	83.8541
PR_73603	CBEL protein, formerly GP34 [Phytophthora parasitica]	scaffold_4	322586	326642	99 UNCLASSIFIED PROTEINS	GO:0001871_GO:0003674_GO:0003824_GO:0004175_GO:0004252_GO:0004553_GO:0005488_GO:0005575_GO:0005576_GO:0005975_GO:0006508_GO:0006950_GO:0007596_GO:0007599_GO:0008150_GO:0008152_GO:0008233_GO:0008236_GO:0008270_GO:0009605_GO:0009611_GO:0009987_GO:0016787_GO:0016798_GO:0017171_GO:0019538_GO:0030246_GO:0030247_GO:0030248_GO:0032501_GO:0034960_GO:0042060_GO:0043167_GO:0043169_GO:0043170_GO:0043283_GO:…	NULL	NULL	NULL	0.0828668	0.542936		NULL	-0.295519	2.1565		416.587	488.818	520.594	400.438	398.256	483.604	563.831	372.036
PR_73604		scaffold_4	327681	328535	99 UNCLASSIFIED PROTEINS	GO:0003674_GO:0005488_GO:0008270_GO:0043167_GO:0043169_GO:0046872_GO:0046914	NULL	NULL	NULL	-0.247436	3.70731		NULL	-0.543618	0.269843		1962.72	1816.94	2028.82	1871.4	2427.77	1617.37	1942	1317.19
PR_73605		scaffold_4	329256	330491	99 UNCLASSIFIED PROTEINS	GO:0000166_GO:0003674_GO:0003824_GO:0004672_GO:0004674_GO:0004713_GO:0005488_GO:0005524_GO:0006464_GO:0006468_GO:0006793_GO:0006796_GO:0008150_GO:0008152_GO:0009987_GO:0016301_GO:0016310_GO:0016740_GO:0016772_GO:0016773_GO:0017076_GO:0019538_GO:0030554_GO:0032553_GO:0032555_GO:0032559_GO:0034960_GO:0043170_GO:0043283_GO:0043412_GO:0043687_GO:0044237_GO:0044238_GO:0044260_GO:0044267	NULL	NULL	NULL	-0.0556832	0.163785		NULL	-0.158851	1.10258		350.721	447.822	440.315	236.863	416.925	354.962	462.962	330.465
PR_73606		scaffold_4	331161	332261	99 UNCLASSIFIED PROTEINS	NULL	NULL	NULL	NULL	-0.112	0.823774		NULL	-1.25034	1.02955		11107.6	9722.08	9628.43	8617.99	13194	9039.32	8857.04	4106.39
PR_73607		scaffold_4	332916	333947	99 UNCLASSIFIED PROTEINS	NULL	NULL	NULL	NULL	-1.67383	3.38695	Pr102_Down	NULL	-2.2188	2.55812		5627.37	4760.79	3788.62	6644.36	4159.47	1631.45	2506.01	1118.2
PR_73608		scaffold_4	334075	336207	99 UNCLASSIFIED PROTEINS	GO:0000166_GO:0003674_GO:0003824_GO:0004672_GO:0004674_GO:0004713_GO:0005488_GO:0005524_GO:0006464_GO:0006468_GO:0006793_GO:0006796_GO:0008150_GO:0008152_GO:0009987_GO:0016301_GO:0016310_GO:0016740_GO:0016772_GO:0016773_GO:0017076_GO:0019538_GO:0030554_GO:0032553_GO:0032555_GO:0032559_GO:0034960_GO:0043170_GO:0043283_GO:0043412_GO:0043687_GO:0044237_GO:0044238_GO:0044260_GO:0044267	NULL	NULL	NULL	-0.1229	0.445857		NULL	0.369733	1.85493		1070.9	991.491	658.581	801.525	1155.09	808.713	1179.81	1137.87
PR_73610		scaffold_4	338102	339151	99 UNCLASSIFIED PROTEINS	NULL	NULL	NULL	NULL	-0.310544	1.51878		NULL	-0.471236	2.16436		403.411	370.703	485.397	507.037	364.011	356.109	563.52	318.573
PR_73611		scaffold_4	339683	342328	99 UNCLASSIFIED PROTEINS	NULL	NULL	NULL	NULL	-0.127929	0.803997		NULL	0.427644	1.90464		1803.74	1996.46	1877.37	2355.54	1854.3	1837.86	2411.98	2701.2
PR_73612		scaffold_4	342484	343584	99 UNCLASSIFIED PROTEINS	NULL	NULL	NULL	NULL	-0.533792	1.09461		NULL	-0.451913	0.238709		752.102	529.572	1182.93	879.961	721.681	577.554	892.534	611.281
PR_73613		scaffold_4	343995	346008	99 UNCLASSIFIED PROTEINS	NULL	NULL	NULL	NULL	-0.781006	2.46466		NULL	-0.0932623	1.76062		344.073	420.493	296.276	462.12	319.18	221.576	494.439	356.907
PR_73614		scaffold_4	346318	348276	99 UNCLASSIFIED PROTEINS	NULL	NULL	NULL	NULL	-0.0731969	0.280471		NULL	0.165075	1.35921		1065.78	889.846	677.931	744.55	986.516	802.748	1047	946.904
PR_73615		scaffold_4	348536	350776	99 UNCLASSIFIED PROTEINS	GO:0003674_GO:0005215_GO:0005575_GO:0005623_GO:0006810_GO:0008150_GO:0030288_GO:0030312_GO:0030313_GO:0031975_GO:0042597_GO:0044462_GO:0044464_GO:0051179_GO:0051234	NULL	NULL	NULL	0.0455859	0.132794		NULL	0.174444	1.05131		665.314	604.371	342.321	463.821	563.013	535.617	650.849	585.658
PR_73616	predicted protein [Physcomitrella patens subsp. patens]	scaffold_4	351392	356764	99 UNCLASSIFIED PROTEINS	GO:0003674_GO:0003676_GO:0003824_GO:0004175_GO:0004252_GO:0005488_GO:0006508_GO:0008150_GO:0008152_GO:0008233_GO:0008236_GO:0008907_GO:0009987_GO:0016787_GO:0017171_GO:0019538_GO:0034960_GO:0043170_GO:0043283_GO:0044237_GO:0044238_GO:0044260_GO:0044267_GO:0070011	NULL	NULL	NULL	-0.361896	1.20288		NULL	-0.141955	1.89413		2492.02	2804.17	1799.69	1903.2	2404.67	1750.64	3035.73	2038.94
PR_73617		scaffold_4	359446	359763	99 UNCLASSIFIED PROTEINS	NULL	NULL	NULL	NULL	-0.600863	0.348391		NULL	0.520388	0.688063		47.8327	52.4419	46.8043	303.118	61.303	74.2104	188.267	161.434
PR_73619		scaffold_4	366525	372789	99 UNCLASSIFIED PROTEINS	GO:0003674_GO:0003824_GO:0004659_GO:0005215_GO:0005351_GO:0005402_GO:0006464_GO:0006497_GO:0006810_GO:0007154_GO:0007165_GO:0008150_GO:0008152_GO:0008318_GO:0008324_GO:0008643_GO:0009058_GO:0009059_GO:0009401_GO:0009987_GO:0015075_GO:0015144_GO:0015291_GO:0015293_GO:0015294_GO:0015295_GO:0016740_GO:0016765_GO:0018342_GO:0018346_GO:0019538_GO:0022804_GO:0022857_GO:0022891_GO:0022892_GO:0034645_GO:…	NULL	NULL	NULL	0.377577	1.79238		NULL	-0.634966	0.581611		549.773	504.497	386.214	623.474	477.878	670.352	465.9	332.275
PR_93659		scaffold_4	372893	374683	99 UNCLASSIFIED PROTEINS	NULL	NULL	NULL	NULL	0.376445	0.958167		NULL	-0.402269	0.437672		475.656	378.321	178.406	434.87	513.124	476.175	316.859	277.555
PR_73622		scaffold_4	379093	380574	99 UNCLASSIFIED PROTEINS	NULL	NULL	NULL	NULL	0.902969	5.1232		NULL	0.344621	5.34288		66.8482	59.4045	46.8599	75.6672	94.1278	116.299	118.619	78.9762
PR_73623		scaffold_4	380935	382398	99 UNCLASSIFIED PROTEINS	GO:0003674_GO:0005488_GO:0005515	NULL	NULL	NULL	0.350769	2.41596		NULL	0.601085	2.86101		5040.46	4987.75	3773.37	4361.66	5449.87	5790.62	6020.85	6887.76
PR_73624		scaffold_4	382858	383551	99 UNCLASSIFIED PROTEINS	NULL	NULL	NULL	NULL	1.31297	2.7055		NULL	0.793901	0.778847		173.819	243.135	78.7254	54.6495	269.163	341.827	196.379	238.534
PR_73625		scaffold_4	385124	386927	99 UNCLASSIFIED PROTEINS	NULL	NULL	NULL	NULL	1.12989	4.18779	Pr102_Up	NULL	1.20145	3.58327	Pr1197_Up	388.284	539.796	387.916	229.671	1227.49	845.645	779.354	888.643
PR_73626		scaffold_4	387219	388880	99 UNCLASSIFIED PROTEINS	NULL	NULL	NULL	NULL	0.17564	0.965789		NULL	-0.172014	2.2177		517.68	531.368	670.162	473.915	721.125	619.265	711.278	486.656
PR_73627		scaffold_4	389196	391031	99 UNCLASSIFIED PROTEINS	NULL	NULL	NULL	NULL	0.103812	0.640269		NULL	0.220769	2.14313		1465.17	1217.25	1301.3	1058.32	1537.05	1354.55	1575.3	1468.94
PR_73629		scaffold_4	395294	397039	99 UNCLASSIFIED PROTEINS	NULL	NULL	NULL	NULL	0.302867	1.21029		NULL	0.431546	5.10067		1156.65	1885.47	1266.85	1449.35	1992.59	1775.86	2856.79	1941.53
PR_73630	predicted protein [Chlamydomonas reinhardtii]	scaffold_4	397304	399139	99 UNCLASSIFIED PROTEINS	NULL	NULL	NULL	NULL	0.186272	0.688329		NULL	-0.172678	1.00177		1420.94	1353.33	846.368	1041.23	1266.41	1326.09	1399.23	1033.99
PR_93660		scaffold_4	402066	403203	99 UNCLASSIFIED PROTEINS	NULL	NULL	NULL	NULL	0.0527282	0.0788348		NULL	-0.0389721	0.495367		286.94	249.659	77.0185	122.167	164.571	190.793	140.92	179.044
PR_73632		scaffold_4	403792	405162	99 UNCLASSIFIED PROTEINS	NULL	NULL	NULL	NULL	-0.319989	0.999373		NULL	-0.245983	1.2036		77.189	92.6382	58.7442	102.214	84.5783	66.246	62.8843	69.7329
PR_73633		scaffold_4	406173	406838	99 UNCLASSIFIED PROTEINS	NULL	NULL	NULL	NULL	-1.70943	2.69325		NULL	-0.958982	2.28579		2335.56	1867.39	3512.37	3506.29	1281.35	857.836	1152.48	1443.15
PR_71116	Protein chain release factor A [alpha proteobacterium BAL199]	scaffold_4	407171	408070	99 UNCLASSIFIED PROTEINS	GO:0003674_GO:0003676_GO:0003747_GO:0005488_GO:0005575_GO:0005622_GO:0005623_GO:0005737_GO:0006412_GO:0006415_GO:0008079_GO:0008135_GO:0008150_GO:0008152_GO:0009058_GO:0009059_GO:0009987_GO:0010467_GO:0016043_GO:0016149_GO:0019538_GO:0022411_GO:0032984_GO:0034621_GO:0034623_GO:0034645_GO:0034960_GO:0034961_GO:0043170_GO:0043241_GO:0043283_GO:0043284_GO:0043624_GO:0043933_GO:0044237_GO:0044238_GO:…	NULL	NULL	NULL	0.0180091	0.243932		NULL	0.394991	2.98227		1220.19	1155.21	1285.16	1125.38	1383.86	1211.51	1380.23	1573.3
PR_93663		scaffold_4	408080	412395	99 UNCLASSIFIED PROTEINS	NULL	NULL	NULL	NULL	0.00794476	0.0287691		NULL	-0.372096	2.0247		3772.76	4361.51	2596.21	3125.68	3034.06	3483.17	4810.27	2676.52
PR_71117	acetate kinase [Clostridium novyi NT]	scaffold_4	413776	415071	01 METABOLISM__02 ENERGY__14 PROTEIN FATE (folding, modification, destination)__20 CELLULAR TRANSPORT, TRANSPORT FACILITATION AND TRANSPORT ROUTES__70 SUBCELLULAR LOCALIZATION	GO:0003674_GO:0003824_GO:0005575_GO:0005622_GO:0005623_GO:0006082_GO:0006793_GO:0006796_GO:0008150_GO:0008152_GO:0009987_GO:0016301_GO:0016310_GO:0016740_GO:0016772_GO:0016774_GO:0044237_GO:0044464	NULL	NULL	NULL	0.0535569	0.371068		NULL	0.210165	2.72622		2426.67	2648.3	2956.6	3173.02	3066.28	2907.09	3579.49	3240.43
PR_73638	predicted protein [Laccaria bicolor S238N-H82]	scaffold_4	416111	416980	99 UNCLASSIFIED PROTEINS	NULL	NULL	NULL	NULL	-0.0788443	0.258449		NULL	0.563086	1.30062		1109.78	1187.74	1846.78	1465.44	1539.15	1327.85	1777.79	2072
PR_73639	predicted protein [Nematostella vectensis]	scaffold_4	417325	420183	99 UNCLASSIFIED PROTEINS	NULL	NULL	NULL	NULL	0.631139	3.23365		NULL	0.791005	4.25169		2604.01	1999.28	1827.54	1705.48	2896.85	3150.35	3501.79	3519.52
PR_73640		scaffold_4	420347	424776	99 UNCLASSIFIED PROTEINS	NULL	NULL	NULL	NULL	-0.128355	0.569553		NULL	0.0393977	0.234068		2226.3	1823.53	2233.87	1538.96	1891.82	1789.19	2024.08	2009.81
PR_73641		scaffold_4	425364	425909	99 UNCLASSIFIED PROTEINS	NULL	NULL	NULL	NULL	-0.719054	1.51918		NULL	-0.664782	1.26983		3406.31	3737.63	4548.8	6423.76	2814.58	2751.42	3043.2	2856.9
PR_73642	predicted protein [Laccaria bicolor S238N-H82]	scaffold_4	426456	428473	99 UNCLASSIFIED PROTEINS	NULL	NULL	NULL	NULL	-0.121018	0.974837		NULL	-0.0856039	1.19119		3691.48	3441.09	2943.71	3232.63	2773.7	3059.52	3654.36	3135.55
PR_71118	Beta-glucosidase [Victivallis vadensis ATCC BAA-548]	scaffold_4	429397	430851	99 UNCLASSIFIED PROTEINS	GO:0003674_GO:0003824_GO:0004553_GO:0005975_GO:0008150_GO:0008152_GO:0016787_GO:0016798_GO:0044238	NULL	NULL	NULL	-1.17647	1.60712		NULL	-0.988076	2.06582		2736.83	2184.53	1157.75	3402.95	2704.33	1048.79	4069.49	1195.1
PR_73644		scaffold_4	431020	431941	99 UNCLASSIFIED PROTEINS	NULL	NULL	NULL	NULL	0.148277	0.364427		NULL	0.334913	1.99031		188.644	175.104	149.438	75.4911	186.306	163.1	234.173	185.625
PR_71119	replication factor C (activator 1) 2, 40kDa [Gallus gallus]	scaffold_4	432102	433085	99 UNCLASSIFIED PROTEINS	GO:0000166_GO:0003674_GO:0003676_GO:0003677_GO:0003824_GO:0005488_GO:0005524_GO:0006139_GO:0006259_GO:0006260_GO:0008150_GO:0008152_GO:0009058_GO:0009059_GO:0009987_GO:0016462_GO:0016787_GO:0016817_GO:0016818_GO:0017076_GO:0017111_GO:0019842_GO:0030554_GO:0031177_GO:0032553_GO:0032555_GO:0032559_GO:0034645_GO:0034960_GO:0034961_GO:0043170_GO:0043283_GO:0043284_GO:0044237_GO:0044238_GO:0044249_GO:…	NULL	NULL	NULL	-0.070348	0.433309		NULL	0.806617	2.87121		695.296	631.575	850.951	746.646	833.046	696.322	961.678	1278.8
PR_73646		scaffold_4	433225	434655	99 UNCLASSIFIED PROTEINS	NULL	NULL	NULL	NULL	0.171354	1.0975		NULL	-0.271079	0.477461		7083.06	5663.66	5261.26	5782.16	6481.15	6697.61	6273.85	4928.72
PR_73647		scaffold_4	434906	437683	99 UNCLASSIFIED PROTEINS	NULL	NULL	NULL	NULL	0.0796215	0.329745		NULL	1.06134	2.74117		580.459	788.418	580.653	846.738	859.903	738.732	1028.81	1458.86
PR_48414		scaffold_4	438057	438438	99 UNCLASSIFIED PROTEINS	NULL	NULL	NULL	NULL	-0.997273	1.615		NULL	0.115123	0.380921		3750.73	4138.55	6619.06	7929.02	6181.55	2809.97	6269.61	6075.29
PR_48417	ribosomal protein L4, component of cytosolic 80S ribosome and 60S large subunit [Chlamydomonas reinhardtii]	scaffold_4	444320	445423	99 UNCLASSIFIED PROTEINS	GO:0003674_GO:0003735_GO:0005198_GO:0005575_GO:0005622_GO:0005623_GO:0005737_GO:0005840_GO:0006412_GO:0008150_GO:0008152_GO:0009058_GO:0009059_GO:0009987_GO:0010467_GO:0019538_GO:0030529_GO:0032991_GO:0034645_GO:0034960_GO:0034961_GO:0043170_GO:0043226_GO:0043228_GO:0043229_GO:0043232_GO:0043283_GO:0043284_GO:0044237_GO:0044238_GO:0044249_GO:0044260_GO:0044267_GO:0044424_GO:0044444_GO:0044464	NULL	NULL	NULL	-0.170128	2.05646		NULL	-0.0840821	0.558929		15278.7	14661.6	13498.1	15582.7	14135.7	13114	14309.2	13919.9
PR_73652		scaffold_4	445722	447035	99 UNCLASSIFIED PROTEINS	NULL	NULL	NULL	NULL	-0.47	4.41629		NULL	0.286486	0.2169		739.558	799.357	822.708	882.057	682.461	585.456	821.994	989.052
PR_73653	predicted protein [Physcomitrella patens subsp. patens]	scaffold_4	451751	453178	99 UNCLASSIFIED PROTEINS	GO:0003674_GO:0003824_GO:0004553_GO:0005975_GO:0008150_GO:0008152_GO:0016787_GO:0016798_GO:0044238	NULL	NULL	NULL	-0.312803	1.42763		NULL	-1.81137	1.59706		4354.35	3879.67	5253.38	3754.65	3275.7	3470.29	3370.57	1228.15
PR_71121	TonB-like [Saccharophagus degradans 2-40]	scaffold_4	453573	455000	01 METABOLISM__02 ENERGY__32 CELL RESCUE, DEFENSE AND VIRULENCE__70 SUBCELLULAR LOCALIZATION	GO:0003674_GO:0003824_GO:0004553_GO:0005975_GO:0008150_GO:0008152_GO:0016787_GO:0016798_GO:0044238	NULL	NULL	NULL	-0.373916	3.89112		NULL	-0.201238	2.7578		7998.93	7534.79	8397.92	8834.24	6248.59	6321.23	9516.98	7124.97
PR_73655	Alcohol dehydrogenase GroES domain protein [Delftia acidovorans SPH-1]	scaffold_4	455350	456405	01 METABOLISM__16 PROTEIN WITH BINDING FUNCTION OR COFACTOR REQUIREMENT (structural or catalytic)__70 SUBCELLULAR LOCALIZATION	GO:0003674_GO:0003824_GO:0005488_GO:0008270_GO:0016491_GO:0043167_GO:0043169_GO:0046872_GO:0046914	NULL	NULL	NULL	-0.11308	0.587434		NULL	0.00482438	2.23419		1172.33	1381.2	1107.43	1525.45	1192.56	1198.85	1668.37	1300.95
PR_73656		scaffold_4	456738	458160	99 UNCLASSIFIED PROTEINS	NULL	NULL	NULL	NULL	-0.202285	1.1876		NULL	0.219204	1.02899		516.158	481.804	580.986	428.647	497.647	436.237	558.792	584.256
PR_48430	polyadenylate-binding protein 2 [Culex pipiens quinquefasciatus]	scaffold_4	458440	458871	99 UNCLASSIFIED PROTEINS	GO:0003674_GO:0003676_GO:0005488	NULL	NULL	NULL	-0.0598129	0.401257		NULL	0.336615	0.575399		3361.14	3328.84	4110.45	4084.97	3883.88	3570.22	3938.07	4699.29
PR_73658		scaffold_4	459440	462112	99 UNCLASSIFIED PROTEINS	GO:0003674_GO:0003676_GO:0003677_GO:0005488	NULL	NULL	NULL	-0.0106217	0.168428		NULL	0.08546	0.998663		3048.72	2924.04	2760.73	2744.8	2491.4	2848.52	2994.38	3044.69
PR_71123	predicted protein [Physcomitrella patens subsp. patens]	scaffold_4	462515	464416	99 UNCLASSIFIED PROTEINS	GO:0000166_GO:0003674_GO:0005488_GO:0005524_GO:0017076_GO:0030554_GO:0032553_GO:0032555_GO:0032559	NULL	NULL	NULL	0.420065	3.41953		NULL	0.46614	2.81932		6666.98	5965.48	6253.32	7698.78	5981.84	8892.45	8498.17	9181.03
PR_73660	predicted protein [Physcomitrella patens subsp. patens]	scaffold_4	465606	467852	99 UNCLASSIFIED PROTEINS	GO:0003674_GO:0005488_GO:0008270_GO:0043167_GO:0043169_GO:0046872_GO:0046914	NULL	NULL	NULL	0.212704	3.10668		NULL	0.227611	4.57597		4821.86	5029.64	5542.62	5171.14	5334.79	5958.05	6344.33	6019.94
PR_73661	ER-located HSP110/SSE-like protein [Chlamydomonas reinhardtii]	scaffold_4	470581	473235	01 METABOLISM__10 CELL CYCLE AND DNA PROCESSING__11 TRANSCRIPTION__12 PROTEIN SYNTHESIS__14 PROTEIN FATE (folding, modification, destination)__16 PROTEIN WITH BINDING FUNCTION OR COFACTOR REQUIREMENT (structural or catalytic)__20 CELLULAR TRANSPORT, TRANSPORT FACILITATION AND TRANSPORT ROUTES__32 CELL RESCUE, DEFENSE AND VIRULENCE__34 INTERACTION WITH THE ENVIRONMENT__36 SYSTEMIC INTERACTION WITH…	GO:0000166_GO:0003674_GO:0005488_GO:0005524_GO:0017076_GO:0030554_GO:0032553_GO:0032555_GO:0032559	NULL	NULL	NULL	0.243362	2.47831		NULL	-0.159589	2.25694		11648	12100.1	10925.1	9912.76	10939.1	13194.6	13011.7	9979.21
PR_73662		scaffold_4	473383	475926	99 UNCLASSIFIED PROTEINS	NULL	NULL	NULL	NULL	-0.453224	2.34325		NULL	-0.2332	1.17391		1020.09	952.747	1030.63	1276.98	1216.71	781.621	1214.64	910.396
PR_73663		scaffold_4	476961	478855	20 CELLULAR TRANSPORT, TRANSPORT FACILITATION AND TRANSPORT ROUTES__34 INTERACTION WITH THE ENVIRONMENT__70 SUBCELLULAR LOCALIZATION	GO:0003674_GO:0005215_GO:0005488_GO:0005509_GO:0005575_GO:0005623_GO:0006810_GO:0006811_GO:0006812_GO:0008150_GO:0015075_GO:0016020_GO:0022857_GO:0022891_GO:0022892_GO:0030001_GO:0043167_GO:0043169_GO:0044464_GO:0046872_GO:0046873_GO:0051179_GO:0051234	NULL	NULL	NULL	0.445148	7.63452		NULL	0.655439	7.09187		2203.11	2150	2356.73	2413.99	2778.95	3105.42	3046.82	3592.73
PR_73664		scaffold_4	481003	481842	99 UNCLASSIFIED PROTEINS	GO:0000166_GO:0003674_GO:0003824_GO:0004672_GO:0004674_GO:0004713_GO:0005488_GO:0005524_GO:0006464_GO:0006468_GO:0006793_GO:0006796_GO:0008150_GO:0008152_GO:0009987_GO:0016301_GO:0016310_GO:0016740_GO:0016772_GO:0016773_GO:0017076_GO:0019538_GO:0030554_GO:0032553_GO:0032555_GO:0032559_GO:0034960_GO:0043170_GO:0043283_GO:0043412_GO:0043687_GO:0044237_GO:0044238_GO:0044260_GO:0044267	NULL	NULL	NULL	-0.580192	1.27084		NULL	-0.728359	0.901138		671.75	579.49	1112.59	978.601	633.876	558.917	639.41	504.364
PR_73665		scaffold_4	483795	484640	99 UNCLASSIFIED PROTEINS	GO:0000166_GO:0003674_GO:0003824_GO:0004672_GO:0004674_GO:0004713_GO:0005488_GO:0005524_GO:0006464_GO:0006468_GO:0006793_GO:0006796_GO:0008150_GO:0008152_GO:0009987_GO:0016301_GO:0016310_GO:0016740_GO:0016772_GO:0016773_GO:0017076_GO:0019538_GO:0030554_GO:0032553_GO:0032555_GO:0032559_GO:0034960_GO:0043170_GO:0043283_GO:0043412_GO:0043687_GO:0044237_GO:0044238_GO:0044260_GO:0044267	NULL	NULL	NULL	-0.569574	1.12595		NULL	-0.556013	1.33268		1197.67	1287.18	2397.54	1644.26	1417.67	1099.44	1001.72	1109.82
PR_73666	uridine monophosphate synthetase (ISS) [Ostreococcus tauri]	scaffold_4	486943	487773	99 UNCLASSIFIED PROTEINS	GO:0000166_GO:0003674_GO:0003824_GO:0004672_GO:0004674_GO:0004713_GO:0005488_GO:0005524_GO:0006464_GO:0006468_GO:0006793_GO:0006796_GO:0008150_GO:0008152_GO:0009987_GO:0016301_GO:0016310_GO:0016740_GO:0016772_GO:0016773_GO:0017076_GO:0019538_GO:0030554_GO:0032553_GO:0032555_GO:0032559_GO:0034960_GO:0043170_GO:0043283_GO:0043412_GO:0043687_GO:0044237_GO:0044238_GO:0044260_GO:0044267	NULL	NULL	NULL	-0.139917	0.950659		NULL	-0.421211	1.6751		97.6624	100.06	85.4776	112.58	145.28	89.7998	115.06	73.892
PR_73667		scaffold_4	488550	489425	99 UNCLASSIFIED PROTEINS	GO:0000166_GO:0003674_GO:0003824_GO:0004672_GO:0004674_GO:0004713_GO:0005488_GO:0005524_GO:0006464_GO:0006468_GO:0006793_GO:0006796_GO:0008150_GO:0008152_GO:0009987_GO:0016301_GO:0016310_GO:0016740_GO:0016772_GO:0016773_GO:0017076_GO:0019538_GO:0030554_GO:0032553_GO:0032555_GO:0032559_GO:0034960_GO:0043170_GO:0043283_GO:0043412_GO:0043687_GO:0044237_GO:0044238_GO:0044260_GO:0044267	NULL	NULL	NULL	-2.5737	5.44182	Pr102_Down	NULL	-0.308137	0.332128		1143.42	811.164	1107.1	846.146	653.724	164.103	1026.57	789.075
PR_93670	PREDICTED: similar to Diphosphomevalonate decarboxylase (Mevalonate pyrophosphate decarboxylase) (Mevalonate (diphospho)decarboxylase) [Canis familiaris]	scaffold_4	503582	504931	99 UNCLASSIFIED PROTEINS	GO:0000166_GO:0003674_GO:0003824_GO:0004163_GO:0005488_GO:0005524_GO:0006629_GO:0006720_GO:0006793_GO:0006796_GO:0008150_GO:0008152_GO:0008299_GO:0008610_GO:0009058_GO:0009987_GO:0016301_GO:0016310_GO:0016740_GO:0016772_GO:0016829_GO:0016830_GO:0016831_GO:0017076_GO:0030554_GO:0032553_GO:0032555_GO:0032559_GO:0044237_GO:0044238_GO:0044255	NULL	NULL	NULL	-0.605497	4.43424		NULL	-0.283567	1.16217		1002.3	1199.02	1014.77	1146.51	990.242	716.825	1188.63	896.032
PR_93673		scaffold_4	505122	510997	99 UNCLASSIFIED PROTEINS	GO:0003674_GO:0003676_GO:0003723_GO:0005488_GO:0005509_GO:0005515_GO:0007154_GO:0007165_GO:0008150_GO:0008603_GO:0009987_GO:0019207_GO:0019887_GO:0030234_GO:0031072_GO:0043167_GO:0043169_GO:0046872_GO:0050789_GO:0050794_GO:0065007	NULL	NULL	NULL	-0.239471	1.02415		NULL	-0.319933	0.534937		3511.71	3687.25	2513.51	2900.22	2871.85	2670.91	3405.07	2526.03
PR_48450	transducin family protein / WD-40 repeat family protein [Arabidopsis thaliana]	scaffold_4	511972	512945	99 UNCLASSIFIED PROTEINS	NULL	NULL	NULL	NULL	-0.0478177	1.10974		NULL	0.276544	5.64495		1881.79	1963.11	1942.28	1820.01	2238.79	1839.8	2217.18	2303.63
PR_73674		scaffold_4	513282	514157	99 UNCLASSIFIED PROTEINS	GO:0000166_GO:0003674_GO:0003824_GO:0004672_GO:0004674_GO:0004713_GO:0005488_GO:0005524_GO:0006464_GO:0006468_GO:0006793_GO:0006796_GO:0008150_GO:0008152_GO:0009987_GO:0016301_GO:0016310_GO:0016740_GO:0016772_GO:0016773_GO:0017076_GO:0019538_GO:0030554_GO:0032553_GO:0032555_GO:0032559_GO:0034960_GO:0043170_GO:0043283_GO:0043412_GO:0043687_GO:0044237_GO:0044238_GO:0044260_GO:0044267	NULL	NULL	NULL	-4.47315	7.57991	Pr102_Down	NULL	-0.744637	3.64832		8239.59	7982.33	10803.9	8553.24	6663.43	400.48	4806.35	5308.56
PR_73675		scaffold_4	515279	518038	99 UNCLASSIFIED PROTEINS	NULL	NULL	NULL	NULL	-0.496898	4.1934		NULL	0.0867282	2.31189		5301.25	5470.91	5785.55	6345.77	4707.36	4057.52	6645.66	6080.64
PR_73676		scaffold_4	518171	519122	99 UNCLASSIFIED PROTEINS	GO:0005575_GO:0005622_GO:0005623_GO:0005737_GO:0005783_GO:0006810_GO:0006886_GO:0008104_GO:0008150_GO:0009987_GO:0015031_GO:0016020_GO:0016021_GO:0031224_GO:0033036_GO:0034613_GO:0043226_GO:0043227_GO:0043229_GO:0043231_GO:0044424_GO:0044425_GO:0044444_GO:0044464_GO:0045184_GO:0046907_GO:0051179_GO:0051234_GO:0051641_GO:0051649	NULL	NULL	NULL	-0.531108	1.87365		NULL	-0.136333	0.502412		9162.62	6830.17	10883.5	8484.47	7639.87	6117.62	8110.14	8043.06
PR_73677		scaffold_4	520598	521479	99 UNCLASSIFIED PROTEINS	GO:0000166_GO:0003674_GO:0003824_GO:0004672_GO:0004674_GO:0004713_GO:0005488_GO:0005524_GO:0006464_GO:0006468_GO:0006793_GO:0006796_GO:0008150_GO:0008152_GO:0009987_GO:0016301_GO:0016310_GO:0016740_GO:0016772_GO:0016773_GO:0017076_GO:0019538_GO:0030554_GO:0032553_GO:0032555_GO:0032559_GO:0034960_GO:0043170_GO:0043283_GO:0043412_GO:0043687_GO:0044237_GO:0044238_GO:0044260_GO:0044267	NULL	NULL	NULL	-6.91658	6.77782	Pr102_Down	NULL	-0.583878	2.64243		10717.5	11192.2	15301.4	11891.3	7181.1	101.611	7529.38	8189.87
PR_73678	LOC443663 protein [Xenopus laevis]	scaffold_4	524066	527365	98 CLASSIFICATION NOT YET CLEAR-CUT	GO:0003674_GO:0005488_GO:0005515_GO:0005575_GO:0005622_GO:0005623_GO:0005737_GO:0006810_GO:0006886_GO:0008104_GO:0008150_GO:0009987_GO:0015031_GO:0016020_GO:0016192_GO:0030117_GO:0032991_GO:0033036_GO:0034613_GO:0043234_GO:0044424_GO:0044425_GO:0044444_GO:0044464_GO:0045184_GO:0046907_GO:0048475_GO:0051179_GO:0051234_GO:0051641_GO:0051649	NULL	NULL	NULL	-0.173248	2.00609		NULL	-0.297426	5.75003		2765.63	3175.79	2798.09	2851.21	2268.22	2569.79	3837.51	2357.85
PR_73679		scaffold_4	533825	535090	99 UNCLASSIFIED PROTEINS	NULL	TPSI_4053	TY1_Copia	NULL	0.589054	3.06549		NULL	1.0347	2.21987		465.537	323.199	421.729	516.276	432.284	649.367	589.319	884.388
PR_73680		scaffold_4	535244	536294	99 UNCLASSIFIED PROTEINS	NULL	NULL	NULL	NULL	-0.368451	3.09205		NULL	0.276449	1.11062		3685.86	4491.69	4327.14	4296.87	5228.31	3253.68	4540.43	5087.55
PR_73681	alpha-ketoglutarate-dependent taurine dioxygenase [Aspergillus clavatus NRRL 1]	scaffold_4	536499	537690	99 UNCLASSIFIED PROTEINS	GO:0003674_GO:0003824_GO:0009055_GO:0016491	NULL	NULL	NULL	-0.16341	0.262182		NULL	1.91509	2.77065		27.5577	26.7519	57.181	68.9128	46.3186	40.2711	96.1399	170.092
PR_73682	predicted protein [Laccaria bicolor S238N-H82]	scaffold_4	538228	539458	01 METABOLISM__32 CELL RESCUE, DEFENSE AND VIRULENCE	GO:0003674_GO:0003824_GO:0009055_GO:0016491	NULL	NULL	NULL	2.92433	27.9765	Pr102_Up	NULL	4.27704	20.1252	Pr1197_Up	71.6615	80.1416	110.147	58.8012	70.532	608.724	460.395	1554.63
PR_73683		scaffold_4	540697	542526	99 UNCLASSIFIED PROTEINS	GO:0003674_GO:0005215_GO:0005575_GO:0005623_GO:0006810_GO:0006857_GO:0008150_GO:0015833_GO:0016020_GO:0044464_GO:0051179_GO:0051234	NULL	NULL	NULL	1.93479	9.08913	Pr102_Up	NULL	4.14115	0.725419		43.3987	21.9019	35.6902	20.9413	18.9054	116.543	23.6144	537.859
PR_73684		scaffold_4	542978	544180	32 CELL RESCUE, DEFENSE AND VIRULENCE	GO:0005575_GO:0005576	NULL	NULL	NULL	3.88201	70.012	Pr102_Up	NULL	2.34968	1.89694		21.0884	35.7772	25.0155	29.654	108.048	411.106	38.267	142.127
PR_73685		scaffold_4	545092	546522	32 CELL RESCUE, DEFENSE AND VIRULENCE	GO:0005575_GO:0005576	NULL	NULL	NULL	-1.03903	3.47036	Pr102_Down	NULL	-0.663525	1.52475		1924.33	1346.51	1947.31	2007.18	2108.5	879.06	1398.92	1140.4
PR_73687	predicted protein [Nematostella vectensis]	scaffold_4	551030	552618	99 UNCLASSIFIED PROTEINS	GO:0003674_GO:0003676_GO:0003723_GO:0005488	NULL	NULL	NULL	1.06827	6.21439	Pr102_Up	NULL	2.83917	11.031	Pr1197_Up	311.687	290.679	334.471	201.882	500.736	596.949	838.98	2037.19
PR_73688		scaffold_4	552834	553628	99 UNCLASSIFIED PROTEINS	NULL	NULL	NULL	NULL	4.34962	53.372	Pr102_Up	NULL	6.23382	81.1786	Pr1197_Up	83.4888	165.266	77.8264	79.4311	1029.04	2069.4	3094.67	7639.17
PR_71125	predicted protein [Nematostella vectensis]	scaffold_4	554478	555569	99 UNCLASSIFIED PROTEINS	NULL	NULL	NULL	NULL	-0.0498655	0.317608		NULL	0.798343	2.96124		1615.12	2128.73	1823.67	2066.39	2142.52	1843.64	2513	3319.04
PR_93678		scaffold_4	555763	556763	99 UNCLASSIFIED PROTEINS	NULL	NULL	NULL	NULL	0.000744772	0.00399658		NULL	0.0790641	0.142925		5708.56	5804.37	7451.23	5450.9	5849.22	6106.92	6216.48	6447.61
PR_93679		scaffold_4	556981	557502	99 UNCLASSIFIED PROTEINS	NULL	NULL	NULL	NULL	0.16292	0.319376		NULL	0.60351	0.202078		71.3118	196.398	253.513	184.773	100.425	197.6	163.148	268.174
PR_71126	PREDICTED: similar to putative N5-methyl-Gln methyltransferase [Equus caballus]	scaffold_4	557624	558536	99 UNCLASSIFIED PROTEINS	GO:0003674_GO:0003676_GO:0003824_GO:0005488_GO:0006730_GO:0008150_GO:0008152_GO:0008168_GO:0009987_GO:0016740_GO:0016741_GO:0032259_GO:0044237	NULL	NULL	NULL	0.474387	1.50589		NULL	0.834781	2.4303		1933.94	1438.92	981.382	1175.58	2031.3	1920.68	2251.08	2465.73
PR_73694	cAMP-dependent protein kinase [Karlodinium micrum]	scaffold_4	561513	564278	11 TRANSCRIPTION__14 PROTEIN FATE (folding, modification, destination)__30 CELLULAR COMMUNICATION/SIGNAL TRANSDUCTION MECHANISM__34 INTERACTION WITH THE ENVIRONMENT__70 SUBCELLULAR LOCALIZATION	GO:0000166_GO:0003674_GO:0003824_GO:0004672_GO:0004674_GO:0004713_GO:0005488_GO:0005524_GO:0006464_GO:0006468_GO:0006793_GO:0006796_GO:0008150_GO:0008152_GO:0009987_GO:0016301_GO:0016310_GO:0016740_GO:0016772_GO:0016773_GO:0017076_GO:0019538_GO:0030554_GO:0032553_GO:0032555_GO:0032559_GO:0034960_GO:0043170_GO:0043283_GO:0043412_GO:0043687_GO:0044237_GO:0044238_GO:0044260_GO:0044267	NULL	NULL	NULL	-0.0600039	0.436607		NULL	-0.0508477	0.15331		14142.2	15388.8	13500.4	11838.1	14758.9	13158.5	13521.1	13242.3
PR_73695		scaffold_4	564699	565587	99 UNCLASSIFIED PROTEINS	GO:0005575_GO:0005623_GO:0016020_GO:0016021_GO:0031224_GO:0044425_GO:0044464	NULL	NULL	NULL	0.555352	1.47307		NULL	0.0789049	0.310516		150.976	109.504	121.801	54.8861	278.606	160.607	98.4748	115.436
PR_73697	predicted protein [Physcomitrella patens subsp. patens]	scaffold_4	570271	570802	12 PROTEIN SYNTHESIS__70 SUBCELLULAR LOCALIZATION	GO:0003674_GO:0003735_GO:0005198_GO:0005575_GO:0005622_GO:0005623_GO:0005737_GO:0005840_GO:0006412_GO:0008150_GO:0008152_GO:0009058_GO:0009059_GO:0009987_GO:0010467_GO:0019538_GO:0030529_GO:0032991_GO:0034645_GO:0034960_GO:0034961_GO:0043170_GO:0043226_GO:0043228_GO:0043229_GO:0043232_GO:0043283_GO:0043284_GO:0044237_GO:0044238_GO:0044249_GO:0044260_GO:0044267_GO:0044424_GO:0044444_GO:0044464	NULL	NULL	NULL	-0.31067	1.2338		NULL	0.0554612	0.271785		11991.4	13865.9	18190.8	16450.3	14807	12194.5	15770	15717.3
PR_71127	60S ribosomal protein L5e [Theileria parva strain Muguga]	scaffold_4	571143	572045	99 UNCLASSIFIED PROTEINS	GO:0003674_GO:0003676_GO:0003723_GO:0003735_GO:0005198_GO:0005488_GO:0005575_GO:0005622_GO:0005623_GO:0005737_GO:0005840_GO:0006412_GO:0008097_GO:0008150_GO:0008152_GO:0009058_GO:0009059_GO:0009987_GO:0010467_GO:0019538_GO:0019843_GO:0030529_GO:0032991_GO:0034645_GO:0034960_GO:0034961_GO:0043170_GO:0043226_GO:0043228_GO:0043229_GO:0043232_GO:0043283_GO:0043284_GO:0044237_GO:0044238_GO:0044249_GO:…	NULL	NULL	NULL	-0.222925	2.48001		NULL	-0.0653872	0.609453		12759.5	12919.1	14721.5	13774	13606.3	11604.4	14020	12943.4
PR_73699		scaffold_4	572308	573422	99 UNCLASSIFIED PROTEINS	NULL	NULL	NULL	NULL	-0.221457	0.964487		NULL	0.0451052	1.25353		1314.7	1185.05	1551.67	1739.25	1437.73	1241.66	1715.41	1493.64
PR_73700		scaffold_4	573567	574478	99 UNCLASSIFIED PROTEINS	GO:0003674_GO:0003676_GO:0003677_GO:0003700_GO:0005488_GO:0005575_GO:0005622_GO:0005623_GO:0005634_GO:0006355_GO:0008150_GO:0009889_GO:0010468_GO:0010556_GO:0019219_GO:0019222_GO:0030528_GO:0031323_GO:0031326_GO:0043226_GO:0043227_GO:0043229_GO:0043231_GO:0043565_GO:0044424_GO:0044464_GO:0045449_GO:0050789_GO:0050794_GO:0051252_GO:0060255_GO:0065007_GO:0080090	NULL	NULL	NULL	-2.39994	3.26168	Pr102_Down	NULL	-0.582101	1.30005		728.305	643.38	844.166	1200.27	371.279	161.816	578.124	570.484
PR_48487	Os04g0394200 [Oryza sativa (japonica cultivar-group)]	scaffold_4	580225	581610	01 METABOLISM__02 ENERGY__70 SUBCELLULAR LOCALIZATION	GO:0003674_GO:0003824_GO:0004149_GO:0005575_GO:0005622_GO:0005623_GO:0006084_GO:0006091_GO:0006099_GO:0006732_GO:0008150_GO:0008152_GO:0008415_GO:0009056_GO:0009060_GO:0009109_GO:0009987_GO:0015980_GO:0016417_GO:0016740_GO:0016746_GO:0016747_GO:0016748_GO:0016751_GO:0032991_GO:0043234_GO:0044237_GO:0044248_GO:0044424_GO:0044464_GO:0045252_GO:0045333_GO:0046356_GO:0051186_GO:0051187	NULL	NULL	NULL	-0.00787736	0.0666186		NULL	0.383901	1.74138		1368.9	1701.87	1664	1573.91	1474.64	1568.58	1801.66	2058
PR_71128	putative polyprotein [Oryza sativa (japonica cultivar-group)]	scaffold_4	594044	594808	38 TRANSPOSABLE ELEMENTS, VIRAL AND PLASMID PROTEINS	NULL	TPSI_4054	TY1_Copia	NULL	-0.181692	0.31204		NULL	0.333389	0.62798		183.133	69.5636	110.414	89.4907	206.397	99.7611	86.2045	142.566
PR_71129	dihydroorotase [Dechloromonas aromatica RCB]	scaffold_4	644774	645909	99 UNCLASSIFIED PROTEINS	GO:0003674_GO:0003824_GO:0004151_GO:0006139_GO:0006206_GO:0006725_GO:0008150_GO:0008152_GO:0009058_GO:0009112_GO:0009987_GO:0016787_GO:0016810_GO:0016812_GO:0019856_GO:0034404_GO:0034654_GO:0044237_GO:0044238_GO:0044249_GO:0046112_GO:0046483_GO:0055086	NULL	NULL	NULL	-0.665264	2.42578		NULL	-0.521079	0.0845592		2243.68	2568.55	2535	3342.55	1716.13	1685.17	2706.86	1862.29
PR_73709		scaffold_4	646255	648539	99 UNCLASSIFIED PROTEINS	NULL	NULL	NULL	NULL	-0.0174292	0.0341633		NULL	0.0305835	1.13755		1061.49	1138.31	699.144	413.807	871.688	818.243	1159.34	845.933
PR_71130	predicted protein [Physcomitrella patens subsp. patens]	scaffold_4	648765	651168	99 UNCLASSIFIED PROTEINS	GO:0000166_GO:0003674_GO:0003676_GO:0003677_GO:0003678_GO:0003824_GO:0004003_GO:0004386_GO:0005488_GO:0005524_GO:0005575_GO:0005622_GO:0005623_GO:0005634_GO:0006139_GO:0006259_GO:0006281_GO:0006289_GO:0006950_GO:0006974_GO:0008026_GO:0008094_GO:0008150_GO:0008152_GO:0009987_GO:0016462_GO:0016787_GO:0016817_GO:0016818_GO:0016887_GO:0017076_GO:0017111_GO:0030554_GO:0032553_GO:0032555_GO:0032559_GO:…	NULL	NULL	NULL	-0.00911417	0.0370014		NULL	0.128799	0.293987		3172.66	2320.42	2704.62	2011.08	2618.13	2536.12	2679.9	2790.53
PR_71131	ribosomal protein L11-like protein [Capsicum annuum]	scaffold_4	651273	652173	99 UNCLASSIFIED PROTEINS	GO:0000166_GO:0003674_GO:0003735_GO:0005198_GO:0005488_GO:0005525_GO:0005575_GO:0005622_GO:0005623_GO:0005737_GO:0005840_GO:0005856_GO:0005874_GO:0006412_GO:0006810_GO:0007017_GO:0007018_GO:0008150_GO:0008152_GO:0009058_GO:0009059_GO:0009987_GO:0010467_GO:0015630_GO:0017076_GO:0019001_GO:0019538_GO:0030529_GO:0030705_GO:0032553_GO:0032555_GO:0032561_GO:0032991_GO:0034645_GO:0034960_GO:0034961_GO:…	NULL	NULL	NULL	-0.0727334	0.471514		NULL	0.0998535	1.03071		13884.3	15029.9	15443.6	18321.2	16641.6	14899.4	13985.7	16792.7
PR_73712		scaffold_4	652685	654199	99 UNCLASSIFIED PROTEINS	NULL	NULL	NULL	NULL	-0.676767	1.10375		NULL	0.95412	0.518483		496.282	445.85	178.572	324.637	376.003	226.039	297.78	700.05
PR_93683		scaffold_4	657868	666687	99 UNCLASSIFIED PROTEINS	NULL	NULL	NULL	NULL	-0.955203	3.21352		NULL	-1.24374	3.39031	Pr1197_Down	130.494	133.782	162.557	105.962	117.72	68.6999	65.1515	56.2469
PR_73715		scaffold_4	668327	671422	99 UNCLASSIFIED PROTEINS	NULL	TPSI_4060	gypsy	NULL	-0.377549	5.02187		NULL	-0.352845	2.03718		6845.17	6175.1	6154.96	6626.38	6532.4	4965.16	7052.91	5050.91
PR_73716		scaffold_4	671914	672800	99 UNCLASSIFIED PROTEINS	GO:0005575_GO:0005623_GO:0016020_GO:0016021_GO:0031224_GO:0044425_GO:0044464	NULL	NULL	NULL	0.63992	1.83345		NULL	0.940813	0.364398		190.72	228.571	152.755	91.764	286.16	258.594	184.365	318.564
PR_73717		scaffold_4	672975	673905	99 UNCLASSIFIED PROTEINS	NULL	NULL	NULL	NULL	0.254835	1.1421		NULL	0.803382	2.38112		1959.41	2214.7	3059.4	2613.99	2953.62	2937.51	3453.5	4296.43
PR_73718		scaffold_4	676007	677196	99 UNCLASSIFIED PROTEINS	GO:0003674_GO:0005488_GO:0008270_GO:0043167_GO:0043169_GO:0046872_GO:0046914	NULL	NULL	NULL	-1.2393	1.90195		NULL	-1.98717	2.37475		503.293	470.977	742.321	976.524	415.642	285.186	188.71	169.823
PR_73719		scaffold_4	678660	679919	99 UNCLASSIFIED PROTEINS	GO:0003674_GO:0005488_GO:0008270_GO:0043167_GO:0043169_GO:0046872_GO:0046914	NULL	NULL	NULL	-0.119264	0.22793		NULL	-1.24049	0.220045		249.316	254.752	333.518	546.512	341.741	318.57	319.52	146.448
PR_73720		scaffold_4	681361	682581	99 UNCLASSIFIED PROTEINS	GO:0003674_GO:0005488_GO:0008270_GO:0043167_GO:0043169_GO:0046872_GO:0046914	NULL	NULL	NULL	-0.411989	1.89629		NULL	-1.69887	2.38726		1267.75	1206.13	1222.11	1631.53	1842.92	1001.02	915.359	410.255
PR_73721		scaffold_4	682929	685043	99 UNCLASSIFIED PROTEINS	NULL	NULL	NULL	NULL	-0.416748	0.808661		NULL	-1.49974	0.765187		763.423	860.673	362.01	531.516	1046.87	471.495	479.984	222.569
PR_73727		scaffold_4	717018	718364	99 UNCLASSIFIED PROTEINS	GO:0003674_GO:0005488_GO:0008270_GO:0043167_GO:0043169_GO:0046872_GO:0046914	NULL	NULL	NULL	-0.515375	2.36678		NULL	-0.870935	1.25908		837.222	610.137	638.048	681.063	663.733	483.863	581.096	378.171
PR_73728	LOC100036980 protein [Xenopus laevis]	scaffold_4	718505	719716	01 METABOLISM	NULL	NULL	NULL	NULL	0.765072	3.55505		NULL	0.282235	2.06207		1131.51	1108.44	753.413	750.636	1055.74	1590.69	556.254	1138.25
PR_73731		scaffold_4	724363	725676	99 UNCLASSIFIED PROTEINS	GO:0003674_GO:0005488_GO:0008270_GO:0043167_GO:0043169_GO:0046872_GO:0046914	NULL	NULL	NULL	-1.07622	3.33655	Pr102_Down	NULL	-0.763347	2.05706		464.854	461.594	545.221	669.304	583.643	253.849	361.758	315.327
PR_73732		scaffold_4	727134	728459	99 UNCLASSIFIED PROTEINS	GO:0003674_GO:0003824_GO:0005488_GO:0008270_GO:0043167_GO:0043169_GO:0046872_GO:0046914	NULL	NULL	NULL	-0.301681	1.1787		NULL	-1.26665	0.0599899		941.002	706.155	978.049	1124.31	929.248	760.501	946.381	389.598
PR_73733		scaffold_4	729459	730742	99 UNCLASSIFIED PROTEINS	GO:0003674_GO:0005488_GO:0008270_GO:0043167_GO:0043169_GO:0046872_GO:0046914	NULL	NULL	NULL	-0.213573	1.04877		NULL	-0.767085	1.67998		3790.55	3380.99	3522.93	4678.71	4997.18	3314.45	4690.42	2258.33
PR_73734		scaffold_4	731387	732685	99 UNCLASSIFIED PROTEINS	GO:0003674_GO:0005488_GO:0008270_GO:0043167_GO:0043169_GO:0046872_GO:0046914	NULL	NULL	NULL	-0.65406	1.4136		NULL	-0.228138	0.557522		73.7781	49.0105	68.6734	101.921	55.3726	46.6105	62.8015	62.618
PR_73735		scaffold_4	733629	734996	99 UNCLASSIFIED PROTEINS	GO:0003674_GO:0005488_GO:0008270_GO:0043167_GO:0043169_GO:0046872_GO:0046914	NULL	NULL	NULL	0.0706583	0.142463		NULL	-0.328251	1.13022		400.601	236.978	517.965	224.769	192.18	362.4	207.66	274.855
PR_73736		scaffold_4	736254	737537	99 UNCLASSIFIED PROTEINS	GO:0003674_GO:0005488_GO:0008270_GO:0043167_GO:0043169_GO:0046872_GO:0046914	NULL	NULL	NULL	0.722936	3.60403		NULL	1.13255	3.68799	Pr1197_Up	1040.66	934.84	825.489	1326.26	944.102	1703.05	1718.68	2262.21
PR_73737		scaffold_4	740049	741719	99 UNCLASSIFIED PROTEINS	GO:0003674_GO:0005488_GO:0008270_GO:0043167_GO:0043169_GO:0046872_GO:0046914	NULL	NULL	NULL	-2.03191	7.40963	Pr102_Down	NULL	-1.27515	6.20928	Pr1197_Down	4184.4	3781.26	4497.83	4998.59	1794.61	1067.51	1601.78	1803.75
PR_73739		scaffold_4	744079	745371	99 UNCLASSIFIED PROTEINS	GO:0003674_GO:0005488_GO:0008270_GO:0043167_GO:0043169_GO:0046872_GO:0046914	NULL	NULL	NULL	-2.37675	2.10954		NULL	-0.930889	1.02021		132.304	177.533	299.204	123.435	150.586	35.2582	111.611	96.0523
PR_73742		scaffold_4	757459	757830	99 UNCLASSIFIED PROTEINS	NULL	NULL	NULL	NULL	0.161119	0.305921		NULL	0.0450531	0.607124		230.49	169.366	348.638	124.138	251.833	243.934	167.003	225.078
PR_73747		scaffold_4	801837	802712	99 UNCLASSIFIED PROTEINS	GO:0000785_GO:0003674_GO:0003682_GO:0005488_GO:0005575_GO:0005622_GO:0005623_GO:0005634_GO:0005694_GO:0006325_GO:0006333_GO:0006996_GO:0008150_GO:0009987_GO:0016043_GO:0043226_GO:0043227_GO:0043228_GO:0043229_GO:0043231_GO:0043232_GO:0044422_GO:0044424_GO:0044427_GO:0044446_GO:0044464_GO:0051276	TPSI_4072	gypsy	NULL	2.09592	4.31935	Pr102_Up	NULL	0.387045	1.2062		2191.46	4542.41	7513.31	177.044	14535.6	15415.9	308.114	4715.68
PR_73749		scaffold_4	847641	848846	99 UNCLASSIFIED PROTEINS	NULL	NULL	NULL	NULL	-2.05178	9.97919	Pr102_Down	NULL	-1.26226	0.13871		630.356	632.694	683.463	756.933	545.881	163.008	668.733	281.76
PR_73750		scaffold_4	849779	851086	99 UNCLASSIFIED PROTEINS	NULL	NULL	NULL	NULL	-0.831186	2.84523		NULL	-0.612241	1.80492		219.612	194.14	238.743	293.175	262.446	132.882	170.738	154.66
PR_73751		scaffold_4	851430	852803	99 UNCLASSIFIED PROTEINS	GO:0003674_GO:0003676_GO:0005488	NULL	NULL	NULL	-0.253615	0.764437		NULL	-0.28576	2.12637		272.7	300.324	174.732	322.498	318.103	224.43	387.544	219.485
PR_73752		scaffold_4	854038	855396	99 UNCLASSIFIED PROTEINS	NULL	NULL	NULL	NULL	0.157591	2.40121		NULL	0.0207324	2.52462		938.652	1020.78	1015.25	1075.31	1095.03	1129.37	1135.37	1027.16
PR_73754		scaffold_4	863227	864150	99 UNCLASSIFIED PROTEINS	NULL	NULL	NULL	NULL	-0.161831	0.72152		NULL	-0.72027	0.357973		321.811	260.13	257.205	213.134	249.507	235.156	249.221	159.679
PR_73755	PREDICTED: similar to RAD54-like 2 [Tribolium castaneum]	scaffold_4	865341	871479	99 UNCLASSIFIED PROTEINS	GO:0000166_GO:0003674_GO:0003676_GO:0003677_GO:0003824_GO:0004386_GO:0005488_GO:0005524_GO:0016462_GO:0016787_GO:0016817_GO:0016818_GO:0017076_GO:0017111_GO:0030554_GO:0032553_GO:0032555_GO:0032559	NULL	NULL	NULL	-0.381225	1.02857		NULL	-0.161693	0.243184		4281.21	4639.88	3560.57	2435.73	3590.28	2863.34	3934.1	3333.95
PR_73756		scaffold_4	872052	873809	99 UNCLASSIFIED PROTEINS	GO:0003674_GO:0005215_GO:0005488_GO:0005575_GO:0005623_GO:0006810_GO:0006855_GO:0008150_GO:0009987_GO:0015238_GO:0015291_GO:0015297_GO:0015893_GO:0016020_GO:0022804_GO:0022857_GO:0042221_GO:0042493_GO:0044464_GO:0050896_GO:0051179_GO:0051234_GO:0055085	NULL	NULL	NULL	-0.136504	0.516129		NULL	-0.513452	1.13767		457.273	402.863	274.608	405.307	211.299	350.254	308.397	269.718
PR_73757		scaffold_4	874238	875989	99 UNCLASSIFIED PROTEINS	GO:0003674_GO:0005215_GO:0005488_GO:0005575_GO:0005623_GO:0006810_GO:0006855_GO:0008150_GO:0009987_GO:0015238_GO:0015291_GO:0015297_GO:0015893_GO:0016020_GO:0022804_GO:0022857_GO:0042221_GO:0042493_GO:0044464_GO:0050896_GO:0051179_GO:0051234_GO:0055085	NULL	NULL	NULL	-0.44044	6.08913		NULL	0.00977976	1.86739		1173.78	1302.23	1173.93	1229.62	1059.8	898.949	1121.47	1228.19
PR_73758	OSJNBb0079B02.5 [Oryza sativa (japonica cultivar-group)]	scaffold_4	876443	877132	99 UNCLASSIFIED PROTEINS	NULL	NULL	NULL	NULL	-0.881967	1.67099		NULL	0.16011	1.54861		147.507	95.5606	67.7045	109.344	220.293	56.9916	60.5099	117.356
PR_73759	predicted protein [Physcomitrella patens subsp. patens]	scaffold_4	878771	879517	99 UNCLASSIFIED PROTEINS	NULL	NULL	NULL	NULL	-0.0935178	0.234248		NULL	0.76413	0.83161		118.763	111.743	145.322	211.39	111.66	137.59	179.517	249.325
PR_73760		scaffold_4	881312	883279	99 UNCLASSIFIED PROTEINS	NULL	NULL	NULL	NULL	-1.08138	1.0828		NULL	-0.192067	2.26856		65.3033	52.3284	46.2593	138.041	65.3279	35.6715	158.892	66.0742
PR_73761	nonribosomal peptide synthetase [Streptomyces atroolivaceus]	scaffold_4	883526	887308	99 UNCLASSIFIED PROTEINS	GO:0000036_GO:0003674_GO:0003824_GO:0005215_GO:0005488_GO:0005496_GO:0008150_GO:0008152_GO:0008289_GO:0009058_GO:0016740_GO:0016769_GO:0019842_GO:0022892_GO:0030170_GO:0031177_GO:0048037_GO:0070279	NULL	NULL	NULL	0.13465	1.28941		NULL	0.0307914	1.72203		6202.52	6322.29	6983.29	5641.26	6280.69	6902.41	5465.9	6422.98
PR_73767		scaffold_4	907296	908279	99 UNCLASSIFIED PROTEINS	NULL	NULL	NULL	NULL	0.557377	3.57179		NULL	1.58138	4.08086	Pr1197_Up	1416.31	1593.75	1318.55	1097.63	1094.33	1996.3	2087.48	4059.57
PR_73768	protein-l-isoaspartate o-methyltransferase [Aedes aegypti]	scaffold_4	909878	910652	14 PROTEIN FATE (folding, modification, destination)__70 SUBCELLULAR LOCALIZATION	GO:0003674_GO:0003676_GO:0003677_GO:0003700_GO:0003824_GO:0004719_GO:0005488_GO:0006355_GO:0006464_GO:0008150_GO:0008152_GO:0008168_GO:0008171_GO:0008276_GO:0008757_GO:0009889_GO:0009987_GO:0010468_GO:0010556_GO:0016740_GO:0016741_GO:0019219_GO:0019222_GO:0019538_GO:0030528_GO:0031323_GO:0031326_GO:0034960_GO:0043170_GO:0043283_GO:0043412_GO:0044237_GO:0044238_GO:0044260_GO:0044267_GO:0045449_GO:…	NULL	NULL	NULL	-0.683536	2.81694		NULL	-0.552545	1.33579		5504.47	6165.07	7503.6	7628.14	6327.77	4171.87	5501.33	4568.39
PR_73769		scaffold_4	910826	911815	99 UNCLASSIFIED PROTEINS	NULL	NULL	NULL	NULL	0.677937	9.61258		NULL	0.994101	3.55929		448.176	460.993	518.798	447.837	625.362	750.251	573.109	934.074
PR_73770		scaffold_4	911985	913314	99 UNCLASSIFIED PROTEINS	NULL	NULL	NULL	NULL	-0.335661	1.76877		NULL	0.375901	1.92738		506.945	474.013	590.72	430.369	530.391	396.616	613.724	649.489
PR_93699		scaffold_4	913544	913860	99 UNCLASSIFIED PROTEINS	NULL	NULL	NULL	NULL	0.0238379	0.0893815		NULL	0.104671	0.595723		4830.47	4688.39	6749.49	7091.98	5176.35	5937.38	6488.57	6279.55
PR_93700		scaffold_4	914024	914572	99 UNCLASSIFIED PROTEINS	GO:0003674_GO:0005488_GO:0005509_GO:0043167_GO:0043169_GO:0046872	NULL	NULL	NULL	-0.131521	0.300983		NULL	0.979007	0.182708		193.06	194.575	377.001	290.641	274.262	240.833	277.773	520.016
PR_73772		scaffold_4	914768	916095	99 UNCLASSIFIED PROTEINS	NULL	NULL	NULL	NULL	0.0527329	0.199511		NULL	0.440462	1.4191		3077.33	2555.14	1823.31	2923.68	3654.82	2691.47	3281.98	3521.33
PR_73773	predicted protein [Nematostella vectensis]	scaffold_4	916163	917143	01 METABOLISM__16 PROTEIN WITH BINDING FUNCTION OR COFACTOR REQUIREMENT (structural or catalytic)__20 CELLULAR TRANSPORT, TRANSPORT FACILITATION AND TRANSPORT ROUTES__70 SUBCELLULAR LOCALIZATION	GO:0003674_GO:0005215_GO:0005488_GO:0005575_GO:0005622_GO:0005623_GO:0005737_GO:0005739_GO:0005740_GO:0005743_GO:0006810_GO:0008150_GO:0016020_GO:0019866_GO:0031090_GO:0031966_GO:0031967_GO:0031975_GO:0043226_GO:0043227_GO:0043229_GO:0043231_GO:0044422_GO:0044424_GO:0044429_GO:0044444_GO:0044446_GO:0044464_GO:0051179_GO:0051234	NULL	NULL	NULL	-0.303173	0.596727		NULL	0.199639	0.158557		248.464	236.295	279.825	480.152	334.522	252.205	295.512	357.367
PR_73774	aminotransferase, class V [Myxococcus xanthus DK 1622]	scaffold_4	917515	918969	01 METABOLISM__02 ENERGY__70 SUBCELLULAR LOCALIZATION	GO:0008150_GO:0008152	NULL	NULL	NULL	-0.0863251	1.04811		NULL	-0.0794457	0.538086		8346.3	7652.15	7557.76	7165.31	8376.65	7234.3	7451.37	7268.87
PR_73775		scaffold_4	919176	921221	20 CELLULAR TRANSPORT, TRANSPORT FACILITATION AND TRANSPORT ROUTES__70 SUBCELLULAR LOCALIZATION	GO:0003674_GO:0005215_GO:0005275_GO:0005342_GO:0005575_GO:0005623_GO:0006810_GO:0006865_GO:0008150_GO:0015171_GO:0015837_GO:0015849_GO:0016020_GO:0022804_GO:0022857_GO:0022891_GO:0022892_GO:0044464_GO:0046942_GO:0046943_GO:0051179_GO:0051234	NULL	NULL	NULL	-0.229266	0.799053		NULL	0.0186162	0.313721		2993.02	2416.39	2651.51	1758.26	2387.25	2094.11	2313.19	2486.68
PR_93703		scaffold_4	921353	926334	99 UNCLASSIFIED PROTEINS	NULL	NULL	NULL	NULL	-2.49563	4.46725	Pr102_Down	NULL	-2.65165	2.77491		1573.38	1808.47	1114.54	1285	347.379	256.278	706.737	230.01
PR_93704		scaffold_4	926564	926875	99 UNCLASSIFIED PROTEINS	GO:0003674_GO:0003676_GO:0003677_GO:0003700_GO:0005488_GO:0006355_GO:0008150_GO:0009889_GO:0010468_GO:0010556_GO:0019219_GO:0019222_GO:0030528_GO:0031323_GO:0031326_GO:0045449_GO:0050789_GO:0050794_GO:0051252_GO:0060255_GO:0065007_GO:0080090	NULL	NULL	NULL	0.190825	4.8166		NULL	0.00476623	2.21333		464.273	438.761	433.663	460.07	498.658	512.715	478.382	450.678
PR_73778	PREDICTED: similar to tubby-like protein 2 [Equus caballus]	scaffold_4	927919	929487	99 UNCLASSIFIED PROTEINS	GO:0003674_GO:0005488_GO:0005515_GO:0008270_GO:0043167_GO:0043169_GO:0046872_GO:0046914	NULL	NULL	NULL	-0.372306	4.70542		NULL	0.213969	5.3558		2161.13	1906.17	2133.47	2106.35	1890.85	1604.41	2614.44	2408.8
PR_73779		scaffold_4	929675	930518	99 UNCLASSIFIED PROTEINS	NULL	NULL	NULL	NULL	-0.451445	1.83987		NULL	0.281685	0.154557		2434.34	2726.8	3596.4	3047.1	2929.96	2158.21	2884.55	3587.47
PR_73780	peptide deformylase [Cyanothece sp. PCC 8801]	scaffold_4	930729	931563	12 PROTEIN SYNTHESIS__14 PROTEIN FATE (folding, modification, destination)	GO:0003674_GO:0003824_GO:0005488_GO:0005506_GO:0006412_GO:0008150_GO:0008152_GO:0009058_GO:0009059_GO:0009987_GO:0010467_GO:0016787_GO:0016810_GO:0016811_GO:0019538_GO:0034645_GO:0034960_GO:0034961_GO:0042586_GO:0043167_GO:0043169_GO:0043170_GO:0043283_GO:0043284_GO:0044237_GO:0044238_GO:0044249_GO:0044260_GO:0044267_GO:0046872_GO:0046914	NULL	NULL	NULL	-0.57487	1.22528		NULL	-0.312246	0.728965		1483.67	1373.91	1833.37	2627.02	2114.6	1228.22	2187.21	1473.45
PR_73781		scaffold_4	931715	932182	99 UNCLASSIFIED PROTEINS	NULL	NULL	NULL	NULL	-0.217371	0.516098		NULL	0.162054	0.0504075		575.836	580.016	1077.99	800.462	673.467	652.476	748.214	848.756
PR_73782		scaffold_4	932774	934519	30 CELLULAR COMMUNICATION/SIGNAL TRANSDUCTION MECHANISM__98 CLASSIFICATION NOT YET CLEAR-CUT	GO:0000166_GO:0003674_GO:0003824_GO:0004672_GO:0004674_GO:0004713_GO:0005488_GO:0005509_GO:0005524_GO:0006464_GO:0006468_GO:0006793_GO:0006796_GO:0008150_GO:0008152_GO:0009987_GO:0016301_GO:0016310_GO:0016740_GO:0016772_GO:0016773_GO:0017076_GO:0019538_GO:0030554_GO:0032553_GO:0032555_GO:0032559_GO:0034960_GO:0043167_GO:0043169_GO:0043170_GO:0043283_GO:0043412_GO:0043687_GO:0044237_GO:0044238_GO:…	NULL	NULL	NULL	-0.772975	4.5271		NULL	-0.91468	1.30166		1952.01	2245.95	1764.76	2153.17	2009.58	1187.37	2270.95	1076.29
PR_73783		scaffold_4	934873	936068	99 UNCLASSIFIED PROTEINS	NULL	NULL	NULL	NULL	-0.141162	0.775093		NULL	0.835722	4.34602		3301.43	3772.83	2842.21	3889.87	3760.32	3129.86	5255.54	6160.22
PR_73784		scaffold_4	937096	937854	99 UNCLASSIFIED PROTEINS	NULL	NULL	NULL	NULL	-0.318977	0.300873		NULL	0.499121	0.648144		45.1269	44.8715	48.011	159.034	64.9973	59.5303	105.993	104.957
PR_73785		scaffold_4	938405	939058	99 UNCLASSIFIED PROTEINS	NULL	NULL	NULL	NULL	0.496647	2.3509		NULL	-0.0754417	0.612606		1673.63	1863.35	1264.63	1249.47	1535.35	2134.41	1350.78	1435.7
PR_93705		scaffold_4	939233	941154	99 UNCLASSIFIED PROTEINS	GO:0003674_GO:0003824_GO:0004175_GO:0004197_GO:0006508_GO:0008150_GO:0008152_GO:0008233_GO:0008234_GO:0009987_GO:0016787_GO:0019538_GO:0034960_GO:0043170_GO:0043283_GO:0044237_GO:0044238_GO:0044260_GO:0044267_GO:0070011	NULL	NULL	NULL	-0.772956	2.87041		NULL	-1.36686	1.61202		7484.82	6671.64	5976.03	5013.61	3977.32	3678.98	4822.13	2437.5
PR_48524	ubiquitin-protein ligase E3 (predicted) [Schizosaccharomyces pombe 972h-]	scaffold_4	941315	942408	99 UNCLASSIFIED PROTEINS	GO:0003674_GO:0003824_GO:0005575_GO:0005622_GO:0005623_GO:0006464_GO:0008150_GO:0008152_GO:0009987_GO:0016874_GO:0016879_GO:0016881_GO:0019538_GO:0034960_GO:0043170_GO:0043283_GO:0043412_GO:0044237_GO:0044238_GO:0044260_GO:0044267_GO:0044464	NULL	NULL	NULL	-0.469818	2.03933		NULL	0.108801	2.28247		2632.99	3093.85	2337.44	3333.78	2702.85	2057.51	3735.95	3072.72
PR_73788		scaffold_4	945150	947076	99 UNCLASSIFIED PROTEINS	GO:0003674_GO:0003824_GO:0004175_GO:0004197_GO:0006508_GO:0008150_GO:0008152_GO:0008233_GO:0008234_GO:0009987_GO:0016787_GO:0019538_GO:0034960_GO:0043170_GO:0043283_GO:0044237_GO:0044238_GO:0044260_GO:0044267_GO:0070011	NULL	NULL	NULL	-0.112572	1.00775		NULL	-0.159923	2.03542		5254.96	5217.3	5576.14	4525.4	5172	4757.37	4363.66	4603.76
PR_93708		scaffold_4	947256	949256	99 UNCLASSIFIED PROTEINS	NULL	NULL	NULL	NULL	-2.87942	7.4548	Pr102_Down	NULL	-4.59637	6.7608	Pr1197_Down	1110.67	1471.65	1507.24	1461.25	578.574	188.584	300.216	57.3658
PR_48527	Tannase and feruloyl esterase [Ralstonia metallidurans CH34]	scaffold_4	950450	952135	99 UNCLASSIFIED PROTEINS	NULL	NULL	NULL	NULL	-2.5353	2.23015		NULL	-2.43041	2.11609		296.542	603.007	236.952	362.625	98.7339	64.6511	80.5137	69.5268
PR_73792		scaffold_4	952664	954355	99 UNCLASSIFIED PROTEINS	GO:0003674_GO:0003824_GO:0005975_GO:0008150_GO:0008152_GO:0016740_GO:0016772_GO:0016773_GO:0044238	NULL	NULL	NULL	0.0960454	0.547807		NULL	0.481394	0.0422616		3162.19	3669.29	2626.99	3562.78	3456.98	3479.41	3238.03	4544.72
PR_73794		scaffold_5	6	1283	99 UNCLASSIFIED PROTEINS	NULL	NULL	NULL	NULL	0.106738	0.451912		NULL	-0.597517	0.205188		1923.56	1837.06	1645.63	1197.3	1839.86	1777.66	1593.33	1091.06
PR_93710	endonuclease/exonuclease/phosphatase family protein [Arabidopsis thaliana]	scaffold_5	1586	2885	99 UNCLASSIFIED PROTEINS	GO:0003674_GO:0003676_GO:0003677_GO:0005488_GO:0008270_GO:0043167_GO:0043169_GO:0046872_GO:0046914	NULL	NULL	NULL	0.678574	4.88838		NULL	0.302151	2.88203		2334.85	1928.84	2216.84	1691.49	3030.78	3269.95	2766.37	2518.99
PR_73796		scaffold_5	3183	5958	99 UNCLASSIFIED PROTEINS	GO:0003674_GO:0003824_GO:0005488_GO:0008270_GO:0016491_GO:0043167_GO:0043169_GO:0046872_GO:0046914	NULL	NULL	NULL	0.329348	1.31437		NULL	0.273198	1.1105		1385.34	1407.85	837.749	1118.97	1505.13	1492	1444.77	1435.05
PR_71132	histone deacetylase 1 [Gallus gallus]	scaffold_5	11044	12886	99 UNCLASSIFIED PROTEINS	GO:0003674_GO:0003824_GO:0004407_GO:0005575_GO:0005622_GO:0005623_GO:0005634_GO:0006325_GO:0006464_GO:0006476_GO:0006996_GO:0008150_GO:0008152_GO:0009987_GO:0016043_GO:0016568_GO:0016569_GO:0016570_GO:0016575_GO:0016787_GO:0016810_GO:0016811_GO:0019213_GO:0019538_GO:0033558_GO:0034960_GO:0043170_GO:0043226_GO:0043227_GO:0043229_GO:0043231_GO:0043283_GO:0043412_GO:0043687_GO:0044237_GO:0044238_GO:…	NULL	NULL	NULL	0.519576	7.3378		NULL	0.366975	0.759939		4370.07	4400.62	3860.6	4521.84	5699.82	6147.4	4480.82	5530.37
PR_93712		scaffold_5	13008	14485	99 UNCLASSIFIED PROTEINS	NULL	NULL	NULL	NULL	0.0436522	0.194845		NULL	-0.324839	1.78445		1581.92	1805.07	2418.51	2013.16	1865.4	2014.71	1404.74	1560.58
PR_93715	ankyrin domain protein ank2 [Wolbachia endosymbiont of Culex pipiens]	scaffold_5	14860	23225	99 UNCLASSIFIED PROTEINS	GO:0000166_GO:0003674_GO:0003824_GO:0004672_GO:0004674_GO:0005488_GO:0005515_GO:0005524_GO:0006464_GO:0006468_GO:0006793_GO:0006796_GO:0008150_GO:0008152_GO:0009987_GO:0016301_GO:0016310_GO:0016740_GO:0016772_GO:0016773_GO:0017076_GO:0019538_GO:0030554_GO:0032553_GO:0032555_GO:0032559_GO:0034960_GO:0043170_GO:0043283_GO:0043412_GO:0043687_GO:0044237_GO:0044238_GO:0044260_GO:0044267	NULL	NULL	NULL	-2.60332	4.56612	Pr102_Down	NULL	-3.1097	3.75975	Pr1197_Down	1540.97	1524.92	934.558	1444.99	354.894	224.024	424.877	157.71
PR_73801	pleiotropic drug resistance transporter [Phytophthora sojae]	scaffold_5	23547	27638	20 CELLULAR TRANSPORT, TRANSPORT FACILITATION AND TRANSPORT ROUTES	GO:0000166_GO:0003674_GO:0003824_GO:0005488_GO:0005524_GO:0016462_GO:0016787_GO:0016817_GO:0016818_GO:0016887_GO:0017076_GO:0017111_GO:0030554_GO:0032553_GO:0032555_GO:0032559	NULL	NULL	NULL	-0.381267	0.736442		NULL	-0.0321435	0.257537		77.2509	118.713	56.3395	60.5155	48.3465	60.0427	71.8534	76.4816
PR_97472	PrAvh_277	scaffold_5	47134	47983	NULL	NULL	NULL	NULL	NULL	-0.447372	0.688		NULL	-0.393053	1.24131		290.287	240.367	121.707	118.649	104.645	141.36	100.029	146.784
PR_49991	Feruloyl esterase [Pseudomonas syringae pv. syringae B728a]	scaffold_5	48251	49873	99 UNCLASSIFIED PROTEINS	NULL	NULL	NULL	NULL	0.429002	1.92597		NULL	-0.069742	1.44725		825.964	859.936	595.719	578.695	755.733	962.711	901.159	681.333
PR_73805	predicted protein [Ostreococcus lucimarinus CCE9901]	scaffold_5	50659	52611	14 PROTEIN FATE (folding, modification, destination)	GO:0003674_GO:0003824_GO:0005488_GO:0016491_GO:0043167_GO:0043169_GO:0046872_GO:0046914	NULL	NULL	NULL	1.32026	2.77		NULL	0.0230217	0.836059		503.499	394.677	249.525	66.0888	395.202	757.74	440.565	308.329
PR_73806	MORN motif precursor [Rhodobacterales bacterium HTCC2150]	scaffold_5	58001	64621	99 UNCLASSIFIED PROTEINS	GO:0003674_GO:0005083_GO:0005096_GO:0005097_GO:0005099_GO:0005488_GO:0005515_GO:0005575_GO:0005622_GO:0005623_GO:0008047_GO:0008150_GO:0009966_GO:0010646_GO:0030234_GO:0030695_GO:0032313_GO:0032318_GO:0032483_GO:0043087_GO:0044464_GO:0046578_GO:0050789_GO:0050790_GO:0050794_GO:0051056_GO:0051336_GO:0060589_GO:0065007_GO:0065009	NULL	NULL	NULL	0.246535	0.761961		NULL	-0.146905	1.26779		3307.79	3153.53	2016.52	1916.1	2432.75	3082.72	3404.19	2346.91
PR_73807	serine/threonine protein kinase [Acanthamoeba polyphaga mimivirus]	scaffold_5	69737	72583	99 UNCLASSIFIED PROTEINS	GO:0000166_GO:0003674_GO:0003824_GO:0004672_GO:0004674_GO:0004713_GO:0005488_GO:0005524_GO:0006464_GO:0006468_GO:0006793_GO:0006796_GO:0008150_GO:0008152_GO:0009987_GO:0016301_GO:0016310_GO:0016740_GO:0016772_GO:0016773_GO:0017076_GO:0019538_GO:0030554_GO:0032553_GO:0032555_GO:0032559_GO:0034960_GO:0043170_GO:0043283_GO:0043412_GO:0043687_GO:0044237_GO:0044238_GO:0044260_GO:0044267	NULL	NULL	NULL	-0.612824	2.82018		NULL	-0.509578	1.07096		5180.57	6078.11	5063.13	6805.5	4430.61	3780.82	5021.95	4061.32
PR_73808		scaffold_5	72730	74223	99 UNCLASSIFIED PROTEINS	NULL	NULL	NULL	NULL	-1.60395	3.89519	Pr102_Down	NULL	-2.5106	1.91715		3189.85	2316.11	2024.72	2445.65	943.988	820.49	1670.37	437.668
PR_73809		scaffold_5	77222	80608	01 METABOLISM__02 ENERGY__32 CELL RESCUE, DEFENSE AND VIRULENCE__70 SUBCELLULAR LOCALIZATION	GO:0003674_GO:0003824_GO:0005975_GO:0005984_GO:0005991_GO:0005992_GO:0008150_GO:0008152_GO:0009058_GO:0009987_GO:0016051_GO:0034637_GO:0044237_GO:0044238_GO:0044249_GO:0044262_GO:0046351	NULL	NULL	NULL	-0.106311	0.585821		NULL	-0.482693	1.25073		3479.55	3582.08	2699.25	2855.44	3028.55	2930.01	3632.46	2257.19
PR_71133	tetratricopeptide repeat domain 26 [Xenopus tropicalis]	scaffold_5	80813	82561	99 UNCLASSIFIED PROTEINS	NULL	NULL	NULL	NULL	-0.804043	2.56616		NULL	-2.25426	0.778666		4819.91	4646.61	3162.9	5027.64	2212.75	2528.23	3841.98	925.248
PR_73811	splicing factor u2af large subunit [Culex pipiens quinquefasciatus]	scaffold_5	82708	85174	11 TRANSCRIPTION__16 PROTEIN WITH BINDING FUNCTION OR COFACTOR REQUIREMENT (structural or catalytic)	GO:0003674_GO:0003676_GO:0003723_GO:0005488_GO:0005575_GO:0005622_GO:0005623_GO:0005634_GO:0006139_GO:0006396_GO:0006397_GO:0008150_GO:0008152_GO:0009987_GO:0010467_GO:0016070_GO:0016071_GO:0034960_GO:0043170_GO:0043226_GO:0043227_GO:0043229_GO:0043231_GO:0043283_GO:0044237_GO:0044238_GO:0044260_GO:0044424_GO:0044464	NULL	NULL	NULL	-0.0589706	0.500836		NULL	-0.188229	2.59277		4343.35	4599.05	4764.43	3836.78	3668.71	4210.24	5295.28	3849.43
PR_73812		scaffold_5	86093	90452	99 UNCLASSIFIED PROTEINS	GO:0003674_GO:0005488_GO:0005515	NULL	NULL	NULL	-0.235122	0.905902		NULL	-0.497735	0.747502		1059.76	1027.01	977.628	669.974	553.989	793.194	817.743	661.188
PR_93719	methyltransferase, putative [Salinibacter ruber DSM 13855]	scaffold_5	93291	94112	99 UNCLASSIFIED PROTEINS	NULL	NULL	NULL	NULL	-0.565724	1.26552		NULL	-0.543953	0.127594		463.09	446.918	785.068	748.871	459.167	412.793	591.004	419.069
PR_71134	glucose 6-phosphate isomerase [Phytophthora infestans]	scaffold_5	94287	95960	01 METABOLISM__02 ENERGY__70 SUBCELLULAR LOCALIZATION	GO:0003674_GO:0003824_GO:0004347_GO:0005975_GO:0005996_GO:0006006_GO:0006007_GO:0006066_GO:0006082_GO:0006090_GO:0006091_GO:0006094_GO:0006096_GO:0008150_GO:0008152_GO:0009056_GO:0009057_GO:0009058_GO:0009987_GO:0016051_GO:0016052_GO:0016853_GO:0016860_GO:0016861_GO:0019318_GO:0019319_GO:0019320_GO:0019752_GO:0032787_GO:0034637_GO:0043170_GO:0044237_GO:0044238_GO:0044248_GO:0044249_GO:0044260_GO:…	NULL	NULL	NULL	-0.0265252	0.0793861		NULL	0.218236	0.843084		5424.78	6295.53	5630.62	9225.52	5221.85	6523.07	7929.58	7729.16
PR_73815		scaffold_5	97810	100020	99 UNCLASSIFIED PROTEINS	NULL	NULL	NULL	NULL	0.647894	2.82307		NULL	0.471775	0.960387		4064.06	3768.42	3615.87	2269.86	4558.38	5373.7	4090.93	4756.15
PR_73816		scaffold_5	102357	103002	99 UNCLASSIFIED PROTEINS	GO:0003674_GO:0005488_GO:0008270_GO:0043167_GO:0043169_GO:0046872_GO:0046914	NULL	NULL	NULL	-1.25288	2.47924		NULL	-0.323171	1.75382		145.35	150.344	174.639	86.0631	116.306	58.3673	81.9891	111.183
PR_73817	predicted protein [Ostreococcus lucimarinus CCE9901]	scaffold_5	103185	104293	98 CLASSIFICATION NOT YET CLEAR-CUT	NULL	NULL	NULL	NULL	0.419766	1.80699		NULL	0.275166	0.0284393		3561.01	3201.01	4555.83	2773.34	4092.57	4712.48	3541.52	4263.05
PR_73818		scaffold_5	104598	105488	99 UNCLASSIFIED PROTEINS	NULL	NULL	NULL	NULL	-0.701487	3.20299		NULL	-0.614595	1.69144		1446.78	1489.27	1490.21	1913.59	1975.14	974.653	1262.67	1035.16
PR_71135	PREDICTED: similar to protein kinase [Gallus gallus]	scaffold_5	106287	107279	11 TRANSCRIPTION__14 PROTEIN FATE (folding, modification, destination)__30 CELLULAR COMMUNICATION/SIGNAL TRANSDUCTION MECHANISM__34 INTERACTION WITH THE ENVIRONMENT__70 SUBCELLULAR LOCALIZATION	GO:0000166_GO:0003674_GO:0003824_GO:0004672_GO:0004674_GO:0004713_GO:0005488_GO:0005524_GO:0006464_GO:0006468_GO:0006793_GO:0006796_GO:0008150_GO:0008152_GO:0009987_GO:0016301_GO:0016310_GO:0016740_GO:0016772_GO:0016773_GO:0017076_GO:0019538_GO:0030554_GO:0032553_GO:0032555_GO:0032559_GO:0034960_GO:0043170_GO:0043283_GO:0043412_GO:0043687_GO:0044237_GO:0044238_GO:0044260_GO:0044267	NULL	NULL	NULL	0.593167	2.36103		NULL	0.567352	2.32815		1468.13	1526.06	930.768	1009.59	1373.72	1861.01	1852.27	1828
PR_50011	mannosidase, alpha, class 1B, member 1 [Mus musculus]	scaffold_5	107641	109245	99 UNCLASSIFIED PROTEINS	GO:0003674_GO:0003824_GO:0004553_GO:0004571_GO:0005488_GO:0005509_GO:0005575_GO:0005623_GO:0015923_GO:0015924_GO:0016020_GO:0016787_GO:0016798_GO:0043167_GO:0043169_GO:0044464_GO:0046872	NULL	NULL	NULL	0.694409	4.53053		NULL	0.470832	3.65396		4528.51	4582.24	3557.51	3379.32	4249.27	6492.14	6012.26	5560.12
PR_93721		scaffold_5	109949	111167	99 UNCLASSIFIED PROTEINS	GO:0003674_GO:0005488_GO:0005515_GO:0005575_GO:0005623_GO:0006810_GO:0008150_GO:0009987_GO:0016020_GO:0016192_GO:0044464_GO:0051179_GO:0051234	NULL	NULL	NULL	-0.151885	1.384		NULL	-1.95215	6.70117	Pr1197_Down	970.993	1107.71	941.648	1099.21	552.177	926.978	531.598	266.155
PR_93722		scaffold_5	111333	113443	99 UNCLASSIFIED PROTEINS	GO:0003674_GO:0003824_GO:0004175_GO:0004197_GO:0006508_GO:0008150_GO:0008152_GO:0008233_GO:0008234_GO:0009987_GO:0016787_GO:0019538_GO:0034960_GO:0043170_GO:0043283_GO:0044237_GO:0044238_GO:0044260_GO:0044267_GO:0070011	NULL	NULL	NULL	0.50611	1.15769		NULL	-0.554556	0.851473		1725.14	1783.54	959.785	706.694	1478.6	1837.46	1693.66	880.898
PR_50021	Dynein heavy chain family protein [Tetrahymena thermophila SB210]	scaffold_5	113742	121133	99 UNCLASSIFIED PROTEINS	GO:0000166_GO:0003674_GO:0003824_GO:0005488_GO:0016462_GO:0016787_GO:0016817_GO:0016818_GO:0017111	NULL	NULL	NULL	-0.735246	0.884152		NULL	-1.05458	0.0594584		3913.62	4639.47	2666.72	1001.52	1727.79	1835.38	3137.37	1470.95
PR_71137	predicted protein [Nematostella vectensis]	scaffold_5	124137	125931	99 UNCLASSIFIED PROTEINS	GO:0003674_GO:0003824_GO:0004411_GO:0006082_GO:0006519_GO:0006520_GO:0006558_GO:0006559_GO:0006570_GO:0006725_GO:0006807_GO:0008150_GO:0008152_GO:0009056_GO:0009063_GO:0009072_GO:0009074_GO:0009308_GO:0009310_GO:0009987_GO:0016491_GO:0016701_GO:0016702_GO:0019439_GO:0019752_GO:0034641_GO:0044237_GO:0044238_GO:0044248_GO:0044270_GO:0051213	NULL	NULL	NULL	0.453482	4.09458		NULL	0.411445	4.51698		11013.9	10969.9	8736.16	10155.1	10167.7	13993	14382.3	13591.1
PR_73826	trithorax-like (ISS) [Ostreococcus tauri]	scaffold_5	131466	134094	99 UNCLASSIFIED PROTEINS	GO:0003674_GO:0005488_GO:0005515_GO:0008270_GO:0043167_GO:0043169_GO:0046872_GO:0046914	NULL	NULL	NULL	0.430957	0.787037		NULL	0.0670628	0.758291		2003.59	2120.42	1554.58	415.104	1909.46	2053.77	2034.4	1595.91
PR_73827	puckered CG7850-PA [Drosophila melanogaster]	scaffold_5	136575	137636	99 UNCLASSIFIED PROTEINS	GO:0003674_GO:0003824_GO:0004721_GO:0006464_GO:0006470_GO:0006793_GO:0006796_GO:0008138_GO:0008150_GO:0008152_GO:0009987_GO:0016311_GO:0016787_GO:0016788_GO:0016791_GO:0019538_GO:0034960_GO:0042578_GO:0043170_GO:0043283_GO:0043412_GO:0043687_GO:0044237_GO:0044238_GO:0044260_GO:0044267	NULL	NULL	NULL	-0.278784	0.618121		NULL	-0.549094	0.147077		202.161	470.409	443.366	469.815	345.827	326.778	413.013	270.945
PR_73828	PREDICTED: similar to testis and skeletal muscle-specific dual specificity phosphatase [Bos taurus]	scaffold_5	138839	141064	99 UNCLASSIFIED PROTEINS	GO:0003674_GO:0003824_GO:0004721_GO:0005488_GO:0006464_GO:0006470_GO:0006793_GO:0006796_GO:0008138_GO:0008150_GO:0008152_GO:0008270_GO:0009987_GO:0016311_GO:0016787_GO:0016788_GO:0016791_GO:0019538_GO:0034960_GO:0042578_GO:0043167_GO:0043169_GO:0043170_GO:0043283_GO:0043412_GO:0043687_GO:0044237_GO:0044238_GO:0044260_GO:0044267_GO:0046872_GO:0046914	NULL	NULL	NULL	0.0169266	0.0743074		NULL	-0.348201	0.39932		2897.7	3274.07	3828.14	2481.42	2903.07	3157.15	2922.43	2451.22
PR_73829		scaffold_5	141187	142646	99 UNCLASSIFIED PROTEINS	NULL	NULL	NULL	NULL	0.348245	2.18993		NULL	-0.207881	2.61474		1694.26	1576.27	1947.03	2171.85	1966.74	2351.7	2449.54	1599.45
PR_73830	ARP2/3 complex 34 kDa subunit [Aspergillus terreus NIH2624]	scaffold_5	143179	145128	12 PROTEIN SYNTHESIS__14 PROTEIN FATE (folding, modification, destination)__16 PROTEIN WITH BINDING FUNCTION OR COFACTOR REQUIREMENT (structural or catalytic)__42 BIOGENESIS OF CELLULAR COMPONENTS__70 SUBCELLULAR LOCALIZATION	GO:0000049_GO:0003674_GO:0003676_GO:0003723_GO:0005488_GO:0005575_GO:0005622_GO:0005623_GO:0005856_GO:0008064_GO:0008150_GO:0019222_GO:0030832_GO:0030833_GO:0031323_GO:0032268_GO:0032271_GO:0032535_GO:0032956_GO:0032970_GO:0033043_GO:0043226_GO:0043228_GO:0043229_GO:0043232_GO:0043254_GO:0044087_GO:0044424_GO:0044464_GO:0050789_GO:0050794_GO:0051128_GO:0051246_GO:0051493_GO:0060255_GO:0065007_GO:…	NULL	NULL	NULL	0.343932	2.69064		NULL	0.327634	2.59815		2137.83	2136.04	1807.48	2406.49	2100.04	2693.22	2673.58	2662.96
PR_73831		scaffold_5	145574	146080	99 UNCLASSIFIED PROTEINS	NULL	NULL	NULL	NULL	-0.0621275	0.225393		NULL	0.00673508	0.236684		4404.73	3900.65	5651.8	6264.78	5111.75	4842.4	5279.25	5079.15
PR_71138	50S ribosomal protein L21 [Klebsiella pneumoniae subsp. pneumoniae MGH 78578]	scaffold_5	146543	147022	99 UNCLASSIFIED PROTEINS	NULL	NULL	NULL	NULL	-0.216348	0.588818		NULL	-0.0891653	0.46228		3671.56	3308.17	5993.98	4807.17	4469.54	3826.19	3959.22	4178.8
PR_73833		scaffold_5	147224	148666	99 UNCLASSIFIED PROTEINS	NULL	TPSI_4520	MuDR_A_B	NULL	0.0234134	0.141119		NULL	-0.581187	0.473004		2380.04	2254.05	2995	2805.1	3254.68	2651.23	2751.6	1743.59
PR_73834	PREDICTED: similar to 4-coumarate:CoA ligase [Strongylocentrotus purpuratus]	scaffold_5	148733	150867	01 METABOLISM__16 PROTEIN WITH BINDING FUNCTION OR COFACTOR REQUIREMENT (structural or catalytic)	GO:0003674_GO:0003824_GO:0008150_GO:0008152	NULL	NULL	NULL	-0.425315	9.378		NULL	-0.66383	10.0395		6620.36	6363.39	6729.17	6300.56	5766.09	4842.91	8280.95	4104.93
PR_73835		scaffold_5	152444	155044	99 UNCLASSIFIED PROTEINS	GO:0003674_GO:0005488_GO:0008270_GO:0043167_GO:0043169_GO:0046872_GO:0046914	NULL	NULL	NULL	-0.644944	1.02319		NULL	-1.47187	1.57475		186.762	160.61	97.9812	73.6541	59.2978	82.9785	57.7655	46.7775
PR_50037	dihydroxy-acid dehydratase [Planctomyces maris DSM 8797]	scaffold_5	155226	157008	99 UNCLASSIFIED PROTEINS	GO:0003674_GO:0003824_GO:0004160_GO:0005488_GO:0006082_GO:0006508_GO:0006519_GO:0006520_GO:0006807_GO:0008150_GO:0008152_GO:0008233_GO:0008237_GO:0008270_GO:0008652_GO:0009058_GO:0009081_GO:0009082_GO:0009308_GO:0009309_GO:0009987_GO:0016787_GO:0016829_GO:0016835_GO:0016836_GO:0019538_GO:0019752_GO:0034641_GO:0034960_GO:0043167_GO:0043169_GO:0043170_GO:0043283_GO:0044237_GO:0044238_GO:0044249_GO:…	NULL	NULL	NULL	0.439571	3.98382		NULL	-0.518294	2.12808		9504.07	11343.4	11060.8	9257.72	12638.1	13957.3	12249.7	7185.48
PR_73837	peptidyl-prolyl cis-trans isomerase cyclophilin-type family protein [Arabidopsis thaliana]	scaffold_5	158702	160247	12 PROTEIN SYNTHESIS__14 PROTEIN FATE (folding, modification, destination)__16 PROTEIN WITH BINDING FUNCTION OR COFACTOR REQUIREMENT (structural or catalytic)__18 REGULATION OF METABOLISM AND PROTEIN FUNCTION__30 CELLULAR COMMUNICATION/SIGNAL TRANSDUCTION MECHANISM__32 CELL RESCUE, DEFENSE AND VIRULENCE__34 INTERACTION WITH THE ENVIRONMENT__36 SYSTEMIC INTERACTION WITH THE ENVIRONMENT__40 CELL FA…	GO:0003674_GO:0003755_GO:0003824_GO:0016853_GO:0016859	NULL	NULL	NULL	0.304118	1.81473		NULL	0.572957	3.35381		1599.28	1614.98	1147.46	1526.43	1516	1817.47	2110.44	2189.76
PR_71140	60S ribosomal protein L13a	scaffold_5	160456	161690	99 UNCLASSIFIED PROTEINS	GO:0003674_GO:0003735_GO:0005198_GO:0005575_GO:0005622_GO:0005623_GO:0005737_GO:0005840_GO:0006412_GO:0008150_GO:0008152_GO:0009058_GO:0009059_GO:0009987_GO:0010467_GO:0015934_GO:0019538_GO:0030529_GO:0032991_GO:0033279_GO:0034645_GO:0034960_GO:0034961_GO:0043170_GO:0043226_GO:0043228_GO:0043229_GO:0043232_GO:0043283_GO:0043284_GO:0044237_GO:0044238_GO:0044249_GO:0044260_GO:0044267_GO:0044422_GO:…	NULL	NULL	NULL	0.0449357	0.268339		NULL	0.00453866	0.139757		7110.31	8698.41	9734.9	9535.16	7975.01	9047.14	8914.2	8797.33
PR_73839		scaffold_5	161961	164854	99 UNCLASSIFIED PROTEINS	GO:0000166_GO:0003674_GO:0003824_GO:0004672_GO:0004674_GO:0005488_GO:0005524_GO:0006464_GO:0006468_GO:0006793_GO:0006796_GO:0008150_GO:0008152_GO:0009987_GO:0016301_GO:0016310_GO:0016740_GO:0016772_GO:0016773_GO:0017076_GO:0019538_GO:0030554_GO:0032553_GO:0032555_GO:0032559_GO:0034960_GO:0043170_GO:0043283_GO:0043412_GO:0043687_GO:0044237_GO:0044238_GO:0044260_GO:0044267	NULL	NULL	NULL	-0.202591	0.97578		NULL	-0.135924	1.65192		5064.8	4974.6	3546.36	4416.86	4314.56	3911.02	5498.86	4095.99
PR_73840		scaffold_5	165230	168405	99 UNCLASSIFIED PROTEINS	NULL	NULL	NULL	NULL	-0.162826	1.69613		NULL	0.133789	4.71009		1609.42	1635.59	1673.76	1880.9	2142.84	1518.49	2203.73	1865.1
PR_73843		scaffold_5	196267	197247	99 UNCLASSIFIED PROTEINS	NULL	NULL	NULL	NULL	-0.0544224	0.316198		NULL	0.0968766	1.42579		1879.46	1920.32	1907.97	2453.16	1725.03	1964.7	2380.8	2181.93
PR_73844		scaffold_5	199516	200622	99 UNCLASSIFIED PROTEINS	NULL	NULL	NULL	NULL	0.040787	0.241247		NULL	-0.0752853	0.349116		2160.14	1808.02	2287.71	2531.41	2144.62	2259.81	2287.98	2085.12
PR_73845	PREDICTED: similar to Transmembrane protein 41A [Monodelphis domestica]	scaffold_5	201343	202227	99 UNCLASSIFIED PROTEINS	GO:0003674_GO:0003735_GO:0005198_GO:0005575_GO:0005622_GO:0005623_GO:0005737_GO:0005840_GO:0006412_GO:0008150_GO:0008152_GO:0009058_GO:0009059_GO:0009987_GO:0010467_GO:0019538_GO:0030529_GO:0032991_GO:0034645_GO:0034960_GO:0034961_GO:0043170_GO:0043226_GO:0043228_GO:0043229_GO:0043232_GO:0043283_GO:0043284_GO:0044237_GO:0044238_GO:0044249_GO:0044260_GO:0044267_GO:0044424_GO:0044444_GO:0044464	NULL	NULL	NULL	-0.686252	1.1954		NULL	-0.148754	0.485388		683.084	583.159	1282.73	1102.37	737.297	567.297	772.531	823.405
PR_73846	predicted protein [Physcomitrella patens subsp. patens]	scaffold_5	202423	203766	70 SUBCELLULAR LOCALIZATION	GO:0003674_GO:0005083_GO:0005096_GO:0005097_GO:0005099_GO:0005575_GO:0005622_GO:0005623_GO:0008047_GO:0008150_GO:0009966_GO:0010646_GO:0030234_GO:0030695_GO:0032313_GO:0032318_GO:0032483_GO:0043087_GO:0044464_GO:0046578_GO:0050789_GO:0050790_GO:0050794_GO:0051056_GO:0051336_GO:0060589_GO:0065007_GO:0065009	NULL	NULL	NULL	0.208356	0.800551		NULL	1.65516	1.07772		87.4541	78.4396	53.5757	60.4081	71.4154	80.8406	55.3343	220.375
PR_73847		scaffold_5	206969	208514	99 UNCLASSIFIED PROTEINS	NULL	NULL	NULL	NULL	-0.503953	1.19817		NULL	-0.62459	0.201428		306.376	350.748	538.187	541.696	344.179	306.222	455.775	281.658
PR_73848	putative homeodomain transcription factor 2 (predicted), isoform CRA_b [Rattus norvegicus]	scaffold_5	209088	211502	99 UNCLASSIFIED PROTEINS	GO:0003674_GO:0005215_GO:0005351_GO:0005402_GO:0006810_GO:0007154_GO:0007165_GO:0008150_GO:0008324_GO:0008643_GO:0009401_GO:0009987_GO:0015075_GO:0015144_GO:0015291_GO:0015293_GO:0015294_GO:0015295_GO:0022804_GO:0022857_GO:0022891_GO:0022892_GO:0050789_GO:0050794_GO:0051119_GO:0051179_GO:0051234_GO:0065007	NULL	NULL	NULL	0.931716	3.20077		NULL	0.079494	0.719674		495.206	407.879	308.193	225.054	452.053	684.966	432.356	379.424
PR_73849		scaffold_5	212036	213041	99 UNCLASSIFIED PROTEINS	NULL	NULL	NULL	NULL	0.265726	3.00255		NULL	0.488244	11.9562		1266.93	1086.33	1100.5	1230.56	1419.31	1407.92	2114.18	1642.72
PR_73850		scaffold_5	213292	214046	99 UNCLASSIFIED PROTEINS	NULL	NULL	NULL	NULL	1.12787	5.99872	Pr102_Up	NULL	2.40647	14.7145	Pr1197_Up	445.75	358.554	358.954	249.066	553.05	771.61	1379.71	1871.95
PR_49782	hypothetcal protein [Plasmodiophora brassicae]	scaffold_5	214640	215260	99 UNCLASSIFIED PROTEINS	GO:0003674_GO:0003824_GO:0005488_GO:0005515_GO:0016491_GO:0043167_GO:0043169_GO:0046872_GO:0046914	NULL	NULL	NULL	0.804245	6.0668		NULL	2.28946	13.4986	Pr1197_Up	345.896	370.552	457.718	342.446	508.571	662.089	1008.68	1853.58
[truncated: 11,275 more rows]

## Sheet: ReadMe
note headers are commented
[truncated: 27 more rows]
