# Supplementary material for: Host-induced aneuploidy and phenotypic diversification in the Sudden Oak Death pathogen Phytophthora ramorum
Source: BMC Genomics. 2016 May 20;17:385. doi: 10.1186/s12864-016-2717-z (PMC4875591; doi:10.1186/s12864-016-2717-z)
Supplement: Additional file 11: — Illumina DNA sequencing summary. Sequencing conditions, facility names, obtained read numbers and genome depth are shown. (XLSX 43 kb) [file 12864_2016_2717_MOESM11_ESM.xlsx]

## Sheet: Table
Additional file 11. Illumina DNA sequencing summary
Library name	Isolate	Sequencing conditions	Sequencing facility	No. million reads	Cycle number, paired end	Genome depth (with reference 66Mb)
Pr-102-DNA	Pr-102 (nwt, oak)	paired-end, 1-plex	Sainsbury Laboratory	66.9	75	76.0227
Pr-745-DNA	Pr-745 (wt, bay)	paired-end, 1-plex	Sainsbury Laboratory	61.8	75	70.2273
Pr-1197-DNA	Pr-745#3 (wt, bay->oak)	paired-end, 1-plex	Sainsbury Laboratory	61.1	75	69.4318
Bay4-11 #2	Pr-1556#2 (wt, bay->race tube)	paired-end, 8-plex	UC Davis Genome Center	21.4237	100	32.4601
MK516d	Mk516d (wt, oak)	paired-end, 8-plex	UC Davis Genome Center	26.2515	100	39.775
MK649a	MK649a (wt, bay)	paired-end, 8-plex	UC Davis Genome Center	23.7112	100	35.9261
MK79j	MK79j (wt, bay)	paired-end, 8-plex	UC Davis Genome Center	23.262	100	35.2454
PR1098	Pr-710#1 (wt, bay->oak)	paired-end, 8-plex	UC Davis Genome Center	22.7059	100	34.4029
PR1102	Pr-745#1 (wt, bay->oak)	paired-end, 8-plex	UC Davis Genome Center	24.6937	100	37.4148
PR35	Pr-35 (nwt, oak)	paired-end, 8-plex	UC Davis Genome Center	22.6454	100	34.3112
PR710	Pr-710 (wt, bay)	paired-end, 8-plex	UC Davis Genome Center	22.7751	100	34.5077
TKTK001A	MK649b (wt, bay)	paired-end, 8-plex	UC Berekeley QB3	47.9249	100	72.6134
TKTK001B	MK106 (wt, oak)	paired-end, 8-plex	UC Berekeley QB3	58.4885	100	88.6189
TKTK001C	MK548 (wt, bay)	paired-end, 8-plex	UC Berekeley QB3	78.6519	100	119.169
TKTK001D	MK558 (wt, oak)	paired-end, 8-plex	UC Berekeley QB3	83.8741	100	127.082
TKTK001E	Pr-16 (nwt, oak)	paired-end, 8-plex	UC Berekeley QB3	52.3633	100	79.3383
TKTK001F	Pr-1556#7 (wt, bay->oak)	paired-end, 8-plex	UC Berekeley QB3	78.1004	100	118.334
TKTK001G	P2386 (nwt, C. lawsoniana)	paired-end, 8-plex	UC Berekeley QB3	66.016	100	100.024
TKTK001H	ND886_QA#7 (wt, camellia->oak)	paired-end, 8-plex	UC Berekeley QB3	64.5026	100	97.7312
TKTK002A	ND886_QA#9 (wt, camellia->oak)	paired-end, 18-plex	UC Berekeley QB3	18.5945	100	28.1734
TKTK002B	ND886_RH#8 (wt, camellia->rhododendron)	paired-end, 18-plex	UC Berekeley QB3	19.3452	100	29.311
TKTK002C	ND886_VT#7 (wt, camellia->Viburnum tinus)	paired-end, 18-plex	UC Berekeley QB3	16.7988	100	25.4528
TKTK002D	ND886_UC#1 (wt, camellia->bay)	paired-end, 18-plex	UC Berekeley QB3	17.745	100	26.8864
TKTK002E	ND886_RH#11 (wt, camellia->rhododendron)	paired-end, 18-plex	UC Berekeley QB3	19.3111	100	29.2593
TKTK002F	Pr-102_RH#9 ((wt, oak->rhododendron)	paired-end, 18-plex	UC Berekeley QB3	20.1839	100	30.5817
TKTK002G	Pr-102_UC#1 (wt, oak->bay)	paired-end, 18-plex	UC Berekeley QB3	21.5596	100	32.6661
TKTK002H	Pr-710#2 (wt, bay->oak)	paired-end, 18-plex	UC Berekeley QB3	14.549	100	22.0439
TKTK002I	Pr-1556 (wt, bay)	paired-end, 18-plex	UC Berekeley QB3	15.733	100	23.8379
TKTK002J	ND886 (wt, camellia)	paired-end, 18-plex	UC Berekeley QB3	19.2343	100	29.1428
TKTK002K	MK516a (nwt, oak)	paired-end, 18-plex	UC Berekeley QB3	18.1925	100	27.5644
TKTK002L	Pr-102_UC#4 (wt, oak->bay)	paired-end, 18-plex	UC Berekeley QB3	19.577	100	29.6621
TKTK002M	Pr-140.7 (nwt, oak)	paired-end, 18-plex	UC Berekeley QB3	18.1185	100	27.4523
TKTK002N	Pr-140.9 (wt, oak)	paired-end, 18-plex	UC Berekeley QB3	19.1539	100	29.0211
TKTK002O	Pr-745#4 (nwt, bay->oak)	paired-end, 18-plex	UC Berekeley QB3	17.2263	100	26.1004
TKTK002P	Pr-1556#7#1 (nwt, bay->oak->race tube)	paired-end, 18-plex	UC Berekeley QB3	15.9572	100	24.1776
TKTK002Q	P2346 (nwt, C. lawsoniana)	paired-end, 18-plex	UC Berekeley QB3	16.3495	100	24.7719
TKTK002R	P2363 (wt, C. lawsoniana)	paired-end, 18-plex	UC Berekeley QB3	18.9167	100	28.6617
